# Supplementary material for: Astrocyte senescence promotes glutamate toxicity in cortical neurons
Source: PLoS One. 2020 Jan 16;15(1):e0227887. doi: 10.1371/journal.pone.0227887 (PMC6964973; doi:10.1371/journal.pone.0227887)
Supplement: S3 Table — (XLSX) [file pone.0227887.s008.xlsx]

## Sheet: diff
test_id	gene_id	gene	locus	status	NS	IR	log2(fold_change)	test_stat	p_value	q_value	significant
XLOC_000001	XLOC_000001	DDX11L1	chr1:11873-29370	NOTEST	0	0.0262294	inf	0	1	1	no
XLOC_000002	XLOC_000002	MIR1302-2	chr1:30365-30503	NOTEST	0	0	0	0	1	1	no
XLOC_000003	XLOC_000003	OR4F5	chr1:69090-70008	NOTEST	0	0	0	0	1	1	no
XLOC_000004	XLOC_000004	LOC100287934	chr1:785719-787127	NOTEST	0.106978	0.143078	0.419489	0	1	1	no
XLOC_000005	XLOC_000005	FAM87B	chr1:817370-819834	NOTEST	0.0804351	0.103082	0.357901	0	1	1	no
XLOC_000006	XLOC_000006	LINC01128	chr1:827590-859446	OK	2.0043	2.7094	0.434874	0.720761	0.0741	0.148756	no
XLOC_000007	XLOC_000007	LOC284600	chr1:911422-914782	NOTEST	0.287834	0.070599	-2.02752	0	1	1	no
XLOC_000008	XLOC_000008	SAMD11	chr1:925740-959299	OK	3.90745	1.99949	-0.966595	-0.427594	0.3982	0.54772	no
XLOC_000009	XLOC_000009	KLHL17	chr1:960586-965719	OK	5.37565	4.94469	-0.120561	-0.214474	0.5986	0.728028	no
XLOC_000010	XLOC_000010	PLEKHN1	chr1:966491-975108	OK	0.26872	0.696932	1.37492	1.19816	0.00345	0.0112366	yes
XLOC_000011	XLOC_000011	ISG15	chr1:1013466-1014540	OK	24.8209	617.027	4.63571	9.48204	5e-05	0.000250085	yes
XLOC_000012	XLOC_000012	AGRN	chr1:1020122-1056119	OK	74.6782	186.411	1.31972	2.86837	5e-05	0.000250085	yes
XLOC_000013	XLOC_000013	LOC100288175	chr1:1059714-1066453	OK	1.40745	0.996171	-0.49862	-0.460633	0.2624	0.404994	no
XLOC_000014	XLOC_000014	RP11-465B22.5	chr1:1137016-1144056	NOTEST	0.0589165	0	#NAME?	0	1	1	no
XLOC_000015	XLOC_000015	MIR200B	chr1:1167103-1167198	NOTEST	0	0	0	0	1	1	no
XLOC_000016	XLOC_000016	MIR200A	chr1:1167862-1167952	NOTEST	0	0	0	0	1	1	no
XLOC_000017	XLOC_000017	MIR429	chr1:1169004-1169087	NOTEST	0	0	0	0	1	1	no
XLOC_000018	XLOC_000018	TTLL10	chr1:1173061-1197935	NOTEST	0	0.00440373	inf	0	1	1	no
XLOC_000019	XLOC_000019	B3GALT6	chr1:1232248-1235041	OK	24.2656	24.8244	0.0328518	0.0835955	0.83665	0.901519	no
XLOC_000020	XLOC_000020	LOC101928895	chr1:1274073-1279230	OK	1.15299	1.4046	0.284772	0.259055	0.52805	0.668697	no
XLOC_000021	XLOC_000021	SCNN1D	chr1:1280435-1292029	OK	3.2688	3.22479	-0.0195553	-0.0326893	0.9362	0.963068	no
XLOC_000022	XLOC_000022	PUSL1	chr1:1308581-1324687	OK	12.4194	13.8864	0.161074	0.16175	0.69265	0.800404	no
XLOC_000023	XLOC_000023	GLTPD1	chr1:1324755-1328896	OK	17.1036	20.2594	0.244295	0.576102	0.1558	0.270832	no
XLOC_000024	XLOC_000024	TAS1R3	chr1:1330851-1334464	NOTEST	0.473032	0.411216	-0.202041	0	1	1	no
XLOC_000025	XLOC_000025	LOC148413	chr1:1399529-1407313	OK	10.1386	10.7308	0.0818972	0.106893	0.79305	0.874399	no
XLOC_000026	XLOC_000026	TMEM88B	chr1:1426127-1427787	NOTEST	0.225874	0.343754	0.605859	0	1	1	no
XLOC_000027	XLOC_000027	VWA1	chr1:1430081-1442882	OK	13.317	36.667	1.46121	3.46743	5e-05	0.000250085	yes
XLOC_000028	XLOC_000028	ATAD3C	chr1:1449688-1470158	NOTEST	0.195028	0.404769	1.05342	0	1	1	no
XLOC_000029	XLOC_000029	ATAD3B	chr1:1471758-1509472	OK	14.0296	8.53134	-0.71763	-1.52149	0.0005	0.00205747	yes
XLOC_000030	XLOC_000030	ATAD3A	chr1:1512142-1534687	OK	21.4218	12.2053	-0.811576	-1.8968	5e-05	0.000250085	yes
XLOC_000031	XLOC_000031	MIB2	chr1:1614968-1630610	OK	16.5432	23.4014	0.500351	1.26086	0.0021	0.00728122	yes
XLOC_000032	XLOC_000032	MMP23B	chr1:1631680-1634654	OK	0.397657	3.76224	3.24199	2.70226	5e-05	0.000250085	yes
XLOC_000033	XLOC_000033	MMP23A	chr1:1699938-1701808	NOTEST	0	0	0	0	1	1	no
XLOC_000034	XLOC_000034	CALML6	chr1:1914826-1917294	NOTEST	0.35288	0.366139	0.0532157	0	1	1	no
XLOC_000035	XLOC_000035	GABRD	chr1:2019328-2030753	NOTEST	0.105333	0.0666909	-0.659391	0	1	1	no
XLOC_000036	XLOC_000036	PRKCZ	chr1:2050469-2212720	OK	4.11493	6.94994	0.756132	0.678805	0.1149	0.212834	no
XLOC_000037	XLOC_000037	SKI	chr1:2228694-2310213	OK	29.2388	24.1534	-0.275659	-0.739295	0.07075	0.143164	no
XLOC_000038	XLOC_000038	RER1	chr1:2391774-2412571	OK	70.9808	73.6782	0.0538077	0.0998949	0.81245	0.887071	no
XLOC_000039	XLOC_000039	PLCH2	chr1:2428886-2505532	NOTEST	0.28871	0.212372	-0.443028	0	1	1	no
XLOC_000040	XLOC_000040	TNFRSF14	chr1:2555768-2563829	OK	2.03917	6.19848	1.60393	2.22195	5e-05	0.000250085	yes
XLOC_000041	XLOC_000041	RP3-395M20.9	chr1:2577054-2584533	NOTEST	0.0164649	0.0280764	0.769965	0	1	1	no
XLOC_000042	XLOC_000042	FAM213B	chr1:2586459-2633042	OK	18.8596	11.888	-0.665796	-1.53795	0.00035	0.00149369	yes
XLOC_000043	XLOC_000043	ACTRT2	chr1:3021481-3022903	NOTEST	0.00601041	0.00648054	0.108652	0	1	1	no
XLOC_000044	XLOC_000044	PRDM16	chr1:3068496-3438621	OK	9.18994	5.27398	-0.801162	-2.04882	5e-05	0.000250085	yes
XLOC_000045	XLOC_000045	MIR4251	chr1:3068496-3438621	NOTEST	0	0	0	0	1	1	no
XLOC_000046	XLOC_000046	ARHGEF16	chr1:3454582-3481113	OK	0.675671	0.636432	-0.0863149	-0.0794985	0.84325	0.905435	no
XLOC_000047	XLOC_000047	TPRG1L	chr1:3624991-3630131	OK	11.5855	45.6406	1.97799	4.78817	5e-05	0.000250085	yes
XLOC_000048	XLOC_000048	TP73	chr1:3652564-3747373	NOTEST	0.160727	0.0884302	-0.862004	0	1	1	no
XLOC_000049	XLOC_000049	CCDC27	chr1:3752400-3771645	NOTEST	0.0126716	0.0126967	0.00285573	0	1	1	no
XLOC_000050	XLOC_000050	SMIM1	chr1:3772760-3775982	OK	2.84934	2.07023	-0.460835	-0.412465	0.3087	0.455573	no
XLOC_000051	XLOC_000051	DFFB	chr1:3857266-3885429	OK	1.93511	1.30742	-0.565694	-0.764879	0.06135	0.12715	no
XLOC_000052	XLOC_000052	LINC01134	chr1:3900403-3915447	NOTEST	0.0348431	0.111103	1.67295	0	1	1	no
XLOC_000053	XLOC_000053	RP13-614K11.1	chr1:3940611-3952583	NOTEST	0	0	0	0	1	1	no
XLOC_000054	XLOC_000054	LOC102724415	chr1:3985590-4003205	NOTEST	0	0	0	0	1	1	no
XLOC_000055	XLOC_000055	RP5-1166F10.1	chr1:4412050-4424684	NOTEST	0.00891004	0.00847366	-0.0724465	0	1	1	no
XLOC_000056	XLOC_000056	AJAP1	chr1:4655044-4783791	OK	0.519133	0.451237	-0.202219	-0.176622	0.6687	0.783301	no
XLOC_000057	XLOC_000057	LOC102724429	chr1:5002016-5003706	NOTEST	0	0	0	0	1	1	no
XLOC_000058	XLOC_000058	MIR4417	chr1:5564070-5564143	NOTEST	0	0	0	0	1	1	no
XLOC_000059	XLOC_000059	KCNAB2	chr1:5862809-6101193	OK	1.84605	2.42995	0.396483	0.505505	0.2279	0.364397	no
XLOC_000060	XLOC_000060	RNF207	chr1:6206009-6235984	OK	0.631641	3.00684	2.25107	1.07355	0.0306	0.0718492	no
XLOC_000061	XLOC_000061	LINC00337	chr1:6236239-6239444	NOTEST	0.11694	0.036213	-1.69118	0	1	1	no
XLOC_000062	XLOC_000062	HES3	chr1:6244191-6245578	NOTEST	0	0	0	0	1	1	no
XLOC_000063	XLOC_000063	ESPN	chr1:6424775-6460944	OK	0.369619	0.552373	0.579602	0.567846	0.1605	0.277169	no
XLOC_000064	XLOC_000064	TAS1R1	chr1:6555277-6579757	NOTEST	0.0863635	0.0506182	-0.770767	0	1	1	no
XLOC_000065	XLOC_000065	ZBTB48	chr1:6579990-6589280	OK	7.30837	5.91692	-0.304705	-0.51095	0.20775	0.33937	no
XLOC_000066	XLOC_000066	PHF13	chr1:6613695-6624033	OK	12.6118	9.66383	-0.384107	-0.923136	0.02135	0.0534658	no
XLOC_000067	XLOC_000067	THAP3	chr1:6624864-6701906	OK	10.9559	11.7032	0.0951981	0.108431	0.801	0.879792	no
XLOC_000068	XLOC_000068	LOC100505887	chr1:6724744-6730012	NOTEST	0	0	0	0	1	1	no
XLOC_000069	XLOC_000069	CAMTA1	chr1:6785323-7769706	OK	68.6793	46.9331	-0.54927	-1.1315	0.00645	0.0192441	yes
XLOC_000070	XLOC_000070	VAMP3	chr1:7771268-7781432	OK	65.1268	92.4453	0.505347	1.367	0.00105	0.0039597	yes
XLOC_000071	XLOC_000071	PER3	chr1:7784339-7845181	OK	2.80476	2.67026	-0.0708971	-0.139962	0.7344	0.832565	no
XLOC_000072	XLOC_000072	PARK7	chr1:7961653-7985282	OK	301.53	224.926	-0.422852	-1.14973	0.0052	0.0159946	yes
XLOC_000073	XLOC_000073	LOC102724539	chr1:8202763-8215130	NOTEST	0	0.149986	inf	0	1	1	no
XLOC_000074	XLOC_000074	SLC45A1	chr1:8318110-8344167	OK	1.69497	2.3236	0.455097	0.593754	0.15145	0.264678	no
XLOC_000075	XLOC_000075	LOC102724552	chr1:8352403-8817640	NOTEST	0.0315572	0.0125159	-1.33421	0	1	1	no
XLOC_000076	XLOC_000076	ENO1-AS1	chr1:8860999-8879885	OK	0.626667	0.241161	-1.3777	-0.0271555	0.36115	0.510747	no
XLOC_000077	XLOC_000077	CA6	chr1:8945833-8975092	NOTEST	0.00874167	0.0258683	1.5652	0	1	1	no
XLOC_000078	XLOC_000078	LOC102724571	chr1:9182203-9193031	OK	1.30377	6.23616	2.25797	2.51846	5e-05	0.000250085	yes
XLOC_000079	XLOC_000079	H6PD	chr1:9234763-9271337	OK	8.10682	8.42976	0.0563555	0.148753	0.7124	0.816176	no
XLOC_000080	XLOC_000080	SPSB1	chr1:9292881-9369532	OK	4.45129	12.35	1.47222	2.91159	5e-05	0.000250085	yes
XLOC_000081	XLOC_000081	SLC25A33	chr1:9539468-9582773	OK	9.0919	6.85412	-0.407611	-0.699169	0.0836	0.164155	no
XLOC_000082	XLOC_000082	TMEM201	chr1:9588873-9614877	OK	9.37245	6.68127	-0.488303	-1.11349	0.0062	0.0186228	yes
XLOC_000083	XLOC_000083	PIK3CD	chr1:9629888-9824492	OK	4.26891	8.17938	0.938126	0.656137	0.13635	0.24376	no
XLOC_000084	XLOC_000084	NMNAT1	chr1:9943427-9985498	OK	4.49741	5.43915	0.274288	0.408407	0.3152	0.463215	no
XLOC_000085	XLOC_000085	MIR5697	chr1:9943427-9985498	NOTEST	0	0	0	0	1	1	no
XLOC_000086	XLOC_000086	LOC102724647	chr1:9987788-9996367	NOTEST	0	0	0	0	1	1	no
XLOC_000087	XLOC_000087	RBP7	chr1:9997196-10016020	OK	0.781363	1.60901	1.04211	0.854148	0.0371	0.0844042	no
XLOC_000088	XLOC_000088	UBE4B	chr1:10032982-10181239	OK	10.9167	10.3264	-0.0801988	-0.207886	0.6183	0.74448	no
XLOC_000089	XLOC_000089	KIF1B	chr1:10210705-10381603	OK	18.3411	12.9943	-0.497197	-1.31433	0.00125	0.00460304	yes
XLOC_000090	XLOC_000090	MIR1273D	chr1:10210705-10381603	NOTEST	0	0	0	0	1	1	no
XLOC_000091	XLOC_000091	PGD	chr1:10399027-10420144	OK	122.53	87.4778	-0.486148	-1.28364	0.0016	0.00573405	yes
XLOC_000092	XLOC_000092	APITD1,APITD1-CORT,CORT	chr1:10430101-10452003	OK	10.8389	4.77573	-1.18243	-1.93709	5e-05	0.000250085	yes
XLOC_000093	XLOC_000093	PEX14	chr1:10474945-10630758	OK	11.9364	13.3797	0.16467	0.359142	0.37695	0.525416	no
XLOC_000094	XLOC_000094	TARDBP	chr1:11012621-11025492	OK	47.1644	34.8981	-0.434553	-1.18229	0.0038	0.0122143	yes
XLOC_000095	XLOC_000095	MTOR-AS1	chr1:11106530-11262557	NOTEST	0.0180477	0	#NAME?	0	1	1	no
XLOC_000096	XLOC_000096	ANGPTL7	chr1:11106530-11262557	OK	0.0351385	2.32978	6.051	0.724546	0.0144	0.0382829	yes
XLOC_000097	XLOC_000097	UBIAD1	chr1:11273163-11296314	OK	5.63295	4.95766	-0.184233	-0.369445	0.3679	0.51731	no
XLOC_000098	XLOC_000098	PTCHD2	chr1:11479237-11537583	NOTEST	0.436581	0.177192	-1.30094	0	1	1	no
XLOC_000099	XLOC_000099	RP1-69M21.2	chr1:11609530-11613355	NOTEST	0.00607252	0.019242	1.6639	0	1	1	no
XLOC_000100	XLOC_000100	FBXO44	chr1:11647867-11663327	OK	8.97887	20.2274	1.1717	1.92425	5e-05	0.000250085	yes
XLOC_000101	XLOC_000101	FBXO6	chr1:11664092-11674354	OK	2.26935	8.1904	1.85166	2.57385	5e-05	0.000250085	yes
XLOC_000102	XLOC_000102	DRAXIN	chr1:11691723-11720279	OK	3.80097	6.80426	0.84007	1.37244	0.001	0.0037896	yes
XLOC_000103	XLOC_000103	AGTRAP	chr1:11736084-11750771	OK	20.5309	30.6862	0.579795	1.24123	0.00265	0.00891512	yes
XLOC_000104	XLOC_000104	C1orf167	chr1:11762213-11847783	NOTEST	0.015727	0.0193849	0.301688	0	1	1	no
XLOC_000105	XLOC_000105	CLCN6	chr1:11762213-11847783	OK	9.55267	5.61575	-0.766425	-1.48307	0.0001	0.000478381	yes
XLOC_000106	XLOC_000106	RNU5E-1	chr1:11908153-11908272	NOTEST	0	0	0	0	1	1	no
XLOC_000107	XLOC_000107	PLOD1	chr1:11934666-11975542	OK	87.5928	242.552	1.46941	3.36517	5e-05	0.000250085	yes
XLOC_000108	XLOC_000108	MFN2	chr1:11980180-12013515	OK	24.302	27.0615	0.155162	0.420629	0.3074	0.454156	no
XLOC_000109	XLOC_000109	MIIP	chr1:12019241-12032049	OK	13.3193	8.90367	-0.581051	-1.1859	0.0037	0.0119267	yes
XLOC_000110	XLOC_000110	MIR6729	chr1:12019241-12032049	NOTEST	0	0	0	0	1	1	no
XLOC_000111	XLOC_000111	TNFRSF8	chr1:12063376-12144207	NOTEST	0.00733193	0.0277981	1.92272	0	1	1	no
XLOC_000112	XLOC_000112	TNFRSF1B	chr1:12166942-12209220	OK	1.34578	0.549569	-1.29207	-0.744479	0.0075	0.0218973	yes
XLOC_000113	XLOC_000113	MIR4632	chr1:12166942-12209220	NOTEST	0	0	0	0	1	1	no
XLOC_000114	XLOC_000114	VPS13D	chr1:12230055-12512047	OK	2.72259	4.23614	0.637773	1.63758	5e-05	0.000250085	yes
XLOC_000115	XLOC_000115	SNORA59A	chr1:12230055-12512047	NOTEST	0	0	0	0	1	1	no
XLOC_000116	XLOC_000116	AADACL4	chr1:12644546-12667086	NOTEST	0.0063961	0.0483417	2.91801	0	1	1	no
XLOC_000117	XLOC_000117	AADACL3	chr1:12716114-12728759	NOTEST	0	0.008321	inf	0	1	1	no
XLOC_000118	XLOC_000118	C1orf158	chr1:12746214-12761169	NOTEST	0.0158934	0.0172353	0.116937	0	1	1	no
XLOC_000119	XLOC_000119	PRAMEF12	chr1:12774847-12777906	NOTEST	0.0232455	0.415667	4.16041	0	1	1	no
XLOC_000120	XLOC_000120	PRAMEF1	chr1:12791396-12796628	NOTEST	0	0.438712	inf	0	1	1	no
XLOC_000121	XLOC_000121	PRAMEF2	chr1:12857085-12861909	OK	0.00497319	0.532243	6.74177	0.740973	0.0096	0.0270207	yes
XLOC_000122	XLOC_000122	PRAMEF7	chr1:12916646-12920480	NOTEST	0	0.15193	inf	0	1	1	no
XLOC_000123	XLOC_000123	LOC102724742	chr1:13030860-13032130	NOTEST	0	0.0570737	inf	0	1	1	no
XLOC_000124	XLOC_000124	LOC649330	chr1:13061231-13062231	NOTEST	0	0.0201933	inf	0	1	1	no
XLOC_000125	XLOC_000125	PRAMEF25	chr1:13073693-13077552	NOTEST	0	0	0	0	1	1	no
XLOC_000126	XLOC_000126	PRAMEF9	chr1:13172454-13179464	NOTEST	0	0.018599	inf	0	1	1	no
XLOC_000127	XLOC_000127	PRAMEF5	chr1:13254197-13263435	NOTEST	0	0.0356197	inf	0	1	1	no
XLOC_000128	XLOC_000128	PRAMEF15	chr1:13315580-13322595	NOTEST	0.00932036	0.0370985	1.9929	0	1	1	no
XLOC_000129	XLOC_000129	PRAMEF17	chr1:13389631-13392629	NOTEST	0	0	0	0	1	1	no
XLOC_000130	XLOC_000130	PRAMEF20	chr1:13410449-13428862	NOTEST	0	0.137832	inf	0	1	1	no
XLOC_000131	XLOC_000131	LOC102724856	chr1:13474976-13513781	NOTEST	0	0	0	0	1	1	no
XLOC_000132	XLOC_000132	PDPN	chr1:13583756-13617957	OK	83.2044	91.1968	0.132323	0.33588	0.4065	0.556432	no
XLOC_000133	XLOC_000133	PRDM2	chr1:13700218-13825079	OK	6.3587	5.84712	-0.121008	-0.26668	0.5143	0.656311	no
XLOC_000134	XLOC_000134	KAZN	chr1:13893154-15152464	OK	12.9032	14.4951	0.167841	0.344304	0.4036	0.553854	no
XLOC_000135	XLOC_000135	TMEM51	chr1:15152531-15220478	OK	3.09886	3.81148	0.298613	0.44563	0.27065	0.413821	no
XLOC_000136	XLOC_000136	FHAD1	chr1:15247233-15398271	NOTEST	0.0789715	0.0315909	-1.32183	0	1	1	no
XLOC_000137	XLOC_000137	EFHD2	chr1:15405746-15430343	OK	22.8491	10.9778	-1.05754	-2.45393	5e-05	0.000250085	yes
XLOC_000138	XLOC_000138	CTRC	chr1:15438441-15446658	NOTEST	0.0448397	0.0355091	-0.336587	0	1	1	no
XLOC_000139	XLOC_000139	CELA2A	chr1:15456727-15472091	NOTEST	0	0	0	0	1	1	no
XLOC_000140	XLOC_000140	CELA2B	chr1:15476100-15524912	NOTEST	0.0122256	0	#NAME?	0	1	1	no
XLOC_000141	XLOC_000141	DNAJC16	chr1:15526812-15585110	OK	3.82207	4.98245	0.382502	0.83275	0.04155	0.0928486	no
XLOC_000142	XLOC_000142	DDI2,RSC1A1	chr1:15617457-15661722	OK	2.09463	1.65189	-0.34258	-0.464001	0.25315	0.394066	no
XLOC_000143	XLOC_000143	PLEKHM2	chr1:15684136-15734769	OK	19.3153	26.7527	0.469937	1.25248	0.0018	0.00635485	yes
XLOC_000144	XLOC_000144	SLC25A34	chr1:15736225-15741389	OK	0.765903	0.573028	-0.418557	-0.4301	0.2972	0.442955	no
XLOC_000145	XLOC_000145	TMEM82	chr1:15742491-15747797	NOTEST	0	0	0	0	1	1	no
XLOC_000146	XLOC_000146	LOC102724910	chr1:15750701-15751801	NOTEST	0	9828.02	inf	0	1	1	no
XLOC_000147	XLOC_000147	FBLIM1	chr1:15756339-15786594	OK	16.8045	76.7718	2.19173	5.19901	5e-05	0.000250085	yes
XLOC_000148	XLOC_000148	SPEN	chr1:15834214-15940455	OK	5.80125	2.99526	-0.953681	-2.39171	5e-05	0.000250085	yes
XLOC_000149	XLOC_000149	LOC101928566	chr1:15941868-15997206	NOTEST	0	0	0	0	1	1	no
XLOC_000150	XLOC_000150	C1orf64	chr1:16004235-16006685	NOTEST	0	0	0	0	1	1	no
XLOC_000151	XLOC_000151	CLCNKA	chr1:16021990-16034050	NOTEST	0.0440916	0.0300638	-0.552473	0	1	1	no
XLOC_000152	XLOC_000152	CLCNKB	chr1:16043735-16057326	NOTEST	0.309282	0.292881	-0.0786089	0	1	1	no
XLOC_000153	XLOC_000153	LOC101927479	chr1:16124336-16157329	NOTEST	0.169671	0.489654	1.52902	0	1	1	no
XLOC_000154	XLOC_000154	SZRD1	chr1:16367029-16437424	OK	46.4133	39.3655	-0.237607	-0.579221	0.15285	0.266681	no
XLOC_000155	XLOC_000155	NECAP2	chr1:16440671-16460090	OK	32.6529	49.3605	0.596145	1.59079	5e-05	0.000250085	yes
XLOC_000156	XLOC_000156	LOC102724970	chr1:16535716-16536918	NOTEST	0.0904879	0.197888	1.12889	0	1	1	no
XLOC_000157	XLOC_000157	FAM231B	chr1:16539065-16539703	NOTEST	0	0.0160112	inf	0	1	1	no
XLOC_000158	XLOC_000158	MST1P2	chr1:16645573-16650420	OK	1.49373	2.08111	0.478434	0.631389	0.1234	0.225122	no
XLOC_000159	XLOC_000159	LOC102723343	chr1:16652574-16656328	NOTEST	0	0	0	0	1	1	no
XLOC_000160	XLOC_000160	FAM231A	chr1:16673002-16673512	NOTEST	0	0	0	0	1	1	no
XLOC_000161	XLOC_000161	TRNAG10	chr1:16727284-16727355	NOTEST	0	0	0	0	1	1	no
XLOC_000162	XLOC_000162	RNU1-4	chr1:16740515-16740679	NOTEST	0	0	0	0	1	1	no
XLOC_000163	XLOC_000163	TRNAG28	chr1:16861920-16861991	NOTEST	0	0	0	0	1	1	no
XLOC_000164	XLOC_000164	LOC101927806,TRNAE1	chr1:16871850-16873743	NOTEST	0.19355	0.181985	-0.088884	0	1	1	no
XLOC_000165	XLOC_000165	TRNAN18	chr1:16875462-16875536	NOTEST	0	0	0	0	1	1	no
XLOC_000166	XLOC_000166	TRNAN2	chr1:16889676-16889750	NOTEST	0	0	0	0	1	1	no
XLOC_000167	XLOC_000167	RNU1-2	chr1:16895979-16896143	NOTEST	0	0	0	0	1	1	no
XLOC_000168	XLOC_000168	CROCC	chr1:16914083-16972979	OK	6.48356	3.68613	-0.81468	-1.82449	0.0001	0.000478381	yes
XLOC_000169	XLOC_000169	LOC400743	chr1:17194325-17194898	NOTEST	0.16673	0.284976	0.773327	0	1	1	no
XLOC_000170	XLOC_000170	PADI1	chr1:17205125-17246006	NOTEST	0.14802	0.263014	0.829349	0	1	1	no
XLOC_000171	XLOC_000171	PADI3	chr1:17249097-17284233	NOTEST	0.0313116	0.0261738	-0.258573	0	1	1	no
XLOC_000172	XLOC_000172	MIR3972	chr1:17249097-17284233	NOTEST	0	0	0	0	1	1	no
XLOC_000173	XLOC_000173	PADI4	chr1:17308194-17364000	NOTEST	0.00345959	0.0616078	4.15444	0	1	1	no
XLOC_000174	XLOC_000174	PADI6	chr1:17372245-17401699	NOTEST	0	0.0100873	inf	0	1	1	no
XLOC_000175	XLOC_000175	LOC102723454	chr1:17507524-17519360	NOTEST	136226	0	#NAME?	0	1	1	no
XLOC_000176	XLOC_000176	ARHGEF10L	chr1:17520196-17697875	OK	8.56287	9.38132	0.131696	0.307392	0.45645	0.603528	no
XLOC_000177	XLOC_000177	ACTL8	chr1:17755312-17827063	NOTEST	0.00487994	0.0322007	2.72216	0	1	1	no
XLOC_000178	XLOC_000178	RP11-174G17.2	chr1:18065656-18074412	NOTEST	0	0	0	0	1	1	no
XLOC_000179	XLOC_000179	IGSF21	chr1:18107745-18378483	NOTEST	0.00540504	0.00529337	-0.0301197	0	1	1	no
XLOC_000180	XLOC_000180	KLHDC7A	chr1:18480929-18485999	OK	0.443895	0.617723	0.476742	0.505304	0.22105	0.355725	no
XLOC_000181	XLOC_000181	PAX7	chr1:18631005-18748866	NOTEST	0.0461847	0.0640409	0.471579	0	1	1	no
XLOC_000182	XLOC_000182	LOC101927895	chr1:19210372-19251559	OK	1.51085	1.92688	0.350906	0.072584	0.7632	0.853251	no
XLOC_000183	XLOC_000183	MRTO4	chr1:19251580-19260128	OK	23.4144	15.188	-0.624465	-1.55767	0.0002	0.00090526	yes
XLOC_000184	XLOC_000184	PQLC2	chr1:19312245-19332431	OK	11.9516	12.946	0.115297	0.241421	0.5665	0.701806	no
XLOC_000185	XLOC_000185	LOC644083	chr1:19338772-19485641	NOTEST	0.00730013	0	#NAME?	0	1	1	no
XLOC_000186	XLOC_000186	MINOS1,MINOS1-NBL1,NBL1	chr1:19596976-19658456	OK	39.0338	91.1218	1.22307	3.09541	5e-05	0.000250085	yes
XLOC_000187	XLOC_000187	RPS14P3	chr1:19596976-19658456	NOTEST	0.245834	0.121189	-1.02042	0	1	1	no
XLOC_000188	XLOC_000188	HTR6	chr1:19665286-19680966	NOTEST	0.0231852	0.0214376	-0.113059	0	1	1	no
XLOC_000189	XLOC_000189	OTUD3	chr1:19881862-19912945	OK	3.89809	2.45405	-0.667603	-1.34224	0.00115	0.0042787	yes
XLOC_000190	XLOC_000190	PLA2G5	chr1:20059649-20091901	OK	1.35444	3.22856	1.2532	1.25275	0.0018	0.00635485	yes
XLOC_000191	XLOC_000191	PLA2G2F	chr1:20139329-20150386	NOTEST	0.00574289	0	#NAME?	0	1	1	no
XLOC_000192	XLOC_000192	UBXN10	chr1:20184241-20196047	OK	1.04203	1.09251	0.0682532	0.0814958	0.83365	0.899418	no
XLOC_000193	XLOC_000193	VWA5B1	chr1:20290918-20355169	NOTEST	0.0993783	0.0139159	-2.83619	0	1	1	no
XLOC_000194	XLOC_000194	FAM43B	chr1:20552438-20555020	OK	0.662492	0.739884	0.159394	0.150171	0.71095	0.815086	no
XLOC_000195	XLOC_000195	CDA	chr1:20588950-20618908	NOTEST	0.0854567	0.256594	1.58622	0	1	1	no
XLOC_000196	XLOC_000196	PINK1	chr1:20633454-20661544	OK	15.5222	27.3587	0.817662	0.610033	0.13925	0.247591	no
XLOC_000197	XLOC_000197	RP5-1071N3.1	chr1:21217246-21345541	NOTEST	0.0270969	0.0464639	0.777981	0	1	1	no
XLOC_000198	XLOC_000198	NBPF3	chr1:21440089-21484900	OK	2.52229	2.31155	-0.125874	-0.220498	0.59335	0.724159	no
XLOC_000199	XLOC_000199	ALPL	chr1:21508981-21578412	OK	7.99682	7.75434	-0.0444218	-0.0851794	0.83195	0.898572	no
XLOC_000200	XLOC_000200	LDLRAD2	chr1:21812264-21937257	NOTEST	0.128766	0.415028	1.68845	0	1	1	no
XLOC_000201	XLOC_000201	CELA3B	chr1:21976924-21989354	NOTEST	0	0	0	0	1	1	no
XLOC_000202	XLOC_000202	CELA3A	chr1:22001655-22012542	NOTEST	0	0	0	0	1	1	no
XLOC_000203	XLOC_000203	LINC00339	chr1:22023993-22031224	OK	6.25171	4.51165	-0.470596	-0.687876	0.09715	0.185996	no
XLOC_000204	XLOC_000204	CDC42	chr1:22052626-22092943	OK	169.62	171.253	0.0138238	0.0361301	0.92885	0.959497	no
XLOC_000205	XLOC_000205	MIR4418	chr1:22266238-22266300	NOTEST	0	0	0	0	1	1	no
XLOC_000206	XLOC_000206	ZBTB40	chr1:22451850-22531157	OK	3.28737	3.23949	-0.0211675	-0.0498785	0.90165	0.943319	no
XLOC_000207	XLOC_000207	EPHA8	chr1:22563510-22603594	NOTEST	0	0.0368936	inf	0	1	1	no
XLOC_000208	XLOC_000208	C1QA	chr1:22636624-22639682	NOTEST	0	0.00876881	inf	0	1	1	no
XLOC_000209	XLOC_000209	C1QC	chr1:22643624-22648110	NOTEST	0	0.016682	inf	0	1	1	no
XLOC_000210	XLOC_000210	C1QB	chr1:22653188-22661637	NOTEST	0.00964049	0.00915266	-0.0749151	0	1	1	no
XLOC_000211	XLOC_000211	EPHB2	chr1:22710769-22915330	OK	29.33	44.5927	0.604431	1.61611	5e-05	0.000250085	yes
XLOC_000212	XLOC_000212	MIR4684	chr1:22710769-22915330	NOTEST	0	0	0	0	1	1	no
XLOC_000213	XLOC_000213	KDM1A	chr1:23019442-23083691	OK	44.9714	29.4701	-0.609759	-1.6504	0.0001	0.000478381	yes
XLOC_000214	XLOC_000214	MIR3115	chr1:23019442-23083691	NOTEST	0	0	0	0	1	1	no
XLOC_000215	XLOC_000215	C1orf213	chr1:23359447-23371839	OK	4.53259	3.66595	-0.30615	-0.184461	0.5979	0.727536	no
XLOC_000216	XLOC_000216	LOC101928163	chr1:23506427-23531220	NOTEST	0	0.00440609	inf	0	1	1	no
XLOC_000217	XLOC_000217	MDS2	chr1:23627333-23640566	NOTEST	0	0.030273	inf	0	1	1	no
XLOC_000218	XLOC_000218	RPL11	chr1:23691778-23696425	OK	1371.19	1039.1	-0.400095	-0.940913	0.02105	0.0528405	no
XLOC_000219	XLOC_000219	TCEB3	chr1:23743365-23778297	OK	8.79717	8.91752	0.0196033	0.0470553	0.91215	0.948773	no
XLOC_000220	XLOC_000220	PITHD1	chr1:23778385-23788232	OK	42.1702	33.9905	-0.311091	-0.791703	0.0527	0.112797	no
XLOC_000221	XLOC_000221	LYPLA2	chr1:23791122-23795539	OK	36.9454	51.0955	0.467802	1.21992	0.0026	0.00877903	yes
XLOC_000222	XLOC_000222	MIR378F	chr1:23870514-23959054	NOTEST	0	0	0	0	1	1	no
XLOC_000223	XLOC_000223	PNRC2	chr1:23959810-23963462	OK	45.5056	33.9329	-0.42336	-1.13756	0.0046	0.014408	yes
XLOC_000224	XLOC_000224	RP11-10N16.2	chr1:24200239-24211690	NOTEST	0	0	0	0	1	1	no
XLOC_000225	XLOC_000225	GRHL3	chr1:24319321-24415097	OK	0.541725	1.198	1.145	0.814923	0.0587	0.12273	no
XLOC_000226	XLOC_000226	NIPAL3	chr1:24415749-24472983	OK	5.73365	16.4632	1.52172	3.47144	5e-05	0.000250085	yes
XLOC_000227	XLOC_000227	RCAN3	chr1:24496332-24537020	OK	1.90297	1.69212	-0.169419	-0.223092	0.5654	0.700974	no
XLOC_000228	XLOC_000228	NCMAP	chr1:24556075-24609328	NOTEST	0.0542253	0.066297	0.289978	0	1	1	no
XLOC_000229	XLOC_000229	SRRM1	chr1:24643102-24673281	OK	18.9907	13.8462	-0.455803	-1.16076	0.005	0.015444	yes
XLOC_000230	XLOC_000230	CLIC4	chr1:24745268-24844324	OK	79.8747	132.851	0.734003	1.77911	5e-05	0.000250085	yes
XLOC_000231	XLOC_000231	MIR4425	chr1:25023502-25023586	NOTEST	0	0	0	0	1	1	no
XLOC_000232	XLOC_000232	RHD	chr1:25272485-25338255	NOTEST	0.0224878	0.0620979	1.4654	0	1	1	no
XLOC_000233	XLOC_000233	TMEM50A	chr1:25338297-25420872	OK	37.4128	53.3464	0.51186	1.17534	0.00415	0.013161	yes
XLOC_000234	XLOC_000234	TMEM57	chr1:25430857-25500209	OK	5.44647	6.91627	0.344672	0.755079	0.0626	0.12934	no
XLOC_000235	XLOC_000235	LDLRAP1	chr1:25543579-25591211	OK	5.5292	8.54275	0.627631	1.28656	0.0011	0.0041271	yes
XLOC_000236	XLOC_000236	MAN1C1	chr1:25617467-25786207	OK	17.9326	30.6104	0.771439	1.68792	5e-05	0.000250085	yes
XLOC_000237	XLOC_000237	SEPN1	chr1:25800175-25819697	OK	115.25	103.105	-0.160658	-0.393514	0.32825	0.477434	no
XLOC_000238	XLOC_000238	MTFR1L	chr1:25819905-25859458	OK	25.7247	29.6879	0.206723	0.492026	0.22925	0.365999	no
XLOC_000239	XLOC_000239	EXTL1	chr1:26021774-26036464	OK	0.383865	2.91477	2.92471	3.5357	5e-05	0.000250085	yes
XLOC_000240	XLOC_000240	PDIK1L	chr1:26111164-26125548	OK	3.04587	1.51327	-1.00918	-1.58956	0.0003	0.00129915	yes
XLOC_000241	XLOC_000241	FAM110D	chr1:26159019-26162628	NOTEST	0.307231	0.0595966	-2.36602	0	1	1	no
XLOC_000242	XLOC_000242	ZNF593	chr1:26169896-26170873	OK	38.1659	43.189	0.178378	0.357435	0.37875	0.527276	no
XLOC_000243	XLOC_000243	CNKSR1	chr1:26173471-26189884	NOTEST	0.237134	0.177011	-0.421866	0	1	1	no
XLOC_000244	XLOC_000244	CATSPER4	chr1:26190627-26202542	NOTEST	0	0	0	0	1	1	no
XLOC_000245	XLOC_000245	LOC101928303	chr1:26225282-26229840	OK	0.328511	0.633585	0.947597	0.645935	0.1087	0.203709	no
XLOC_000246	XLOC_000246	CEP85	chr1:26234152-26279038	OK	7.90669	4.14007	-0.933418	-1.94988	5e-05	0.000250085	yes
XLOC_000247	XLOC_000247	SH3BGRL3	chr1:26279721-26281522	OK	196.138	296.592	0.596608	1.59427	5e-05	0.000250085	yes
XLOC_000248	XLOC_000248	CD52	chr1:26282281-26320523	NOTEST	0.0275266	0.0539849	0.971728	0	1	1	no
XLOC_000249	XLOC_000249	LIN28A	chr1:26410777-26429728	NOTEST	0.0351968	0.0527779	0.584489	0	1	1	no
XLOC_000250	XLOC_000250	DHDDS	chr1:26432281-26471306	OK	15.0715	21.9848	0.544687	1.05152	0.01135	0.0312178	yes
XLOC_000251	XLOC_000251	HMGN2	chr1:26472410-26476642	OK	302.219	67.1877	-2.16933	-5.45565	5e-05	0.000250085	yes
XLOC_000252	XLOC_000252	RPS6KA1	chr1:26529757-26575030	OK	2.62439	3.1197	0.249425	0.424482	0.30145	0.447386	no
XLOC_000253	XLOC_000253	MIR1976	chr1:26529757-26575030	NOTEST	0	0	0	0	1	1	no
XLOC_000254	XLOC_000254	ARID1A	chr1:26692131-26782110	OK	11.9153	9.92004	-0.264397	-0.708241	0.078	0.154999	no
XLOC_000255	XLOC_000255	PIGV	chr1:26787962-26798403	OK	3.81848	9.67246	1.34089	2.46434	5e-05	0.000250085	yes
XLOC_000256	XLOC_000256	ZDHHC18	chr1:26826709-26855720	OK	10.4262	11.7734	0.175319	0.412727	0.3008	0.446782	no
XLOC_000257	XLOC_000257	SFN	chr1:26863141-26864456	OK	0.721072	0.758418	0.0728508	0.067364	0.87485	0.926212	no
XLOC_000258	XLOC_000258	NUDC	chr1:26921721-26946871	OK	61.3763	47.7408	-0.362457	-0.980632	0.01635	0.0425823	yes
XLOC_000259	XLOC_000259	TRNP1	chr1:26993697-27000886	OK	13.4381	27.2945	1.02228	2.20684	5e-05	0.000250085	yes
XLOC_000260	XLOC_000260	LOC101928391	chr1:27045226-27063637	NOTEST	0	0.0998012	inf	0	1	1	no
XLOC_000261	XLOC_000261	LOC102723760	chr1:27157600-27160310	NOTEST	0	0	0	0	1	1	no
XLOC_000262	XLOC_000262	WDTC1	chr1:27234515-27308633	OK	10.7297	14.0109	0.384942	0.993414	0.0145	0.038507	yes
XLOC_000263	XLOC_000263	TMEM222	chr1:27322144-27336400	OK	27.3918	32.1237	0.229895	0.559873	0.1699	0.289663	no
XLOC_000264	XLOC_000264	LOC644961	chr1:27322144-27336400	NOTEST	0.21019	0.249566	0.247729	0	1	1	no
XLOC_000265	XLOC_000265	SYTL1	chr1:27341991-27353932	OK	1.12782	3.51144	1.63853	1.92379	5e-05	0.000250085	yes
XLOC_000266	XLOC_000266	GPR3	chr1:27392643-27395814	OK	1.11659	1.05499	-0.0818694	-0.0857035	0.8348	0.90025	no
XLOC_000267	XLOC_000267	FAM76A	chr1:27725978-27762915	OK	2.76372	2.11261	-0.387585	-0.616777	0.13605	0.243342	no
XLOC_000268	XLOC_000268	STX12	chr1:27773182-27824452	OK	26.7059	52.9256	0.986805	2.65388	5e-05	0.000250085	yes
XLOC_000269	XLOC_000269	PPP1R8	chr1:27830740-27851672	OK	26.033	22.1251	-0.234659	-0.599228	0.1448	0.255944	no
XLOC_000270	XLOC_000270	SCARNA1	chr1:27830740-27851672	NOTEST	0	0	0	0	1	1	no
XLOC_000271	XLOC_000271	THEMIS2	chr1:27872542-27886685	OK	0.514235	2.16284	2.07242	1.91416	0.0001	0.000478381	yes
XLOC_000272	XLOC_000272	SMPDL3B	chr1:27934992-27959152	NOTEST	0.0514994	0.161021	1.64462	0	1	1	no
XLOC_000273	XLOC_000273	XKR8	chr1:27959992-27968093	OK	9.18514	10.7721	0.229926	0.473457	0.2366	0.374604	no
XLOC_000274	XLOC_000274	ATPIF1	chr1:28236090-28238105	OK	171.559	242.188	0.497422	1.22637	0.0026	0.00877903	yes
XLOC_000275	XLOC_000275	SESN2	chr1:28259451-28282491	OK	6.93874	21.8933	1.65774	3.94038	5e-05	0.000250085	yes
XLOC_000276	XLOC_000276	MED18	chr1:28329001-28335967	OK	7.84445	8.27409	0.0769272	0.146356	0.7239	0.825367	no
XLOC_000277	XLOC_000277	PHACTR4	chr1:28369581-28500369	OK	8.76063	7.04456	-0.314526	-0.802369	0.04855	0.10562	no
XLOC_000278	XLOC_000278	RCC1	chr1:28505942-28539196	OK	36.0294	16.2174	-1.15163	-2.91815	5e-05	0.000250085	yes
XLOC_000279	XLOC_000279	SNORA73A	chr1:28505942-28539196	OK	3.01554	3.16309	0.0689201	0.0153836	0.94665	0.969294	no
XLOC_000280	XLOC_000280	RNU105A	chr1:28505942-28539196	NOTEST	2.57655	0	#NAME?	0	1	1	no
XLOC_000281	XLOC_000281	TRNAU1AP	chr1:28553016-28581854	OK	8.60209	9.05503	0.0740325	0.136458	0.73885	0.835936	no
XLOC_000282	XLOC_000282	RAB42	chr1:28592199-28594586	OK	1.45919	3.16791	1.11836	1.24194	0.004	0.0127568	yes
XLOC_000283	XLOC_000283	RNU11	chr1:28648599-28648734	NOTEST	0	0	0	0	1	1	no
XLOC_000284	XLOC_000284	GMEB1	chr1:28668727-28715603	OK	3.35944	2.63146	-0.352359	-0.591778	0.15155	0.26479	no
XLOC_000285	XLOC_000285	YTHDF2	chr1:28736620-28769775	OK	32.1902	32.6075	0.0185842	0.0499985	0.90235	0.943753	no
XLOC_000286	XLOC_000286	OPRD1	chr1:28812141-28863696	NOTEST	0.020834	0.00752916	-1.46838	0	1	1	no
XLOC_000287	XLOC_000287	EPB41	chr1:28887090-29123909	OK	2.86471	4.63568	0.694395	1.37399	0.00185	0.00651418	yes
XLOC_000288	XLOC_000288	PTPRU	chr1:29236515-29326813	OK	14.2123	14.8212	0.0605209	0.160658	0.6952	0.802589	no
XLOC_000289	XLOC_000289	MATN1-AS1	chr1:30711276-30726746	NOTEST	0.0673991	0.278116	2.04488	0	1	1	no
XLOC_000290	XLOC_000290	LOC400748	chr1:30858157-30860254	NOTEST	0.0131377	0	#NAME?	0	1	1	no
XLOC_000291	XLOC_000291	LOC102723832	chr1:30860907-30862370	NOTEST	0	0	0	0	1	1	no
XLOC_000292	XLOC_000292	LOC102723848	chr1:31124599-31139183	NOTEST	0	0	0	0	1	1	no
XLOC_000293	XLOC_000293	ZCCHC17	chr1:31296981-31373076	OK	26.3905	30.6041	0.213707	0.440019	0.2929	0.438635	no
XLOC_000294	XLOC_000294	SERINC2	chr1:31409564-31434680	OK	9.13411	23.5715	1.36771	2.82709	5e-05	0.000250085	yes
XLOC_000295	XLOC_000295	RP11-439L8.3	chr1:31500084-31508566	NOTEST	0	0.00401643	inf	0	1	1	no
XLOC_000296	XLOC_000296	RP11-439L8.4	chr1:31518434-31524245	NOTEST	0	0.00281321	inf	0	1	1	no
XLOC_000297	XLOC_000297	TINAGL1	chr1:31576484-31587689	OK	3.03861	27.3599	3.17058	5.14098	5e-05	0.000250085	yes
XLOC_000298	XLOC_000298	HCRTR1	chr1:31617685-31627613	NOTEST	0.022742	0.207069	3.18668	0	1	1	no
XLOC_000299	XLOC_000299	LOC101929444	chr1:31652246-31704167	OK	0.556099	0.631096	0.182518	0.0266654	0.8814	0.930602	no
XLOC_000300	XLOC_000300	KHDRBS1	chr1:32013693-32060859	OK	86.1244	35.5094	-1.27822	-3.42661	5e-05	0.000250085	yes
XLOC_000301	XLOC_000301	TMEM39B	chr1:32072898-32102866	OK	6.88793	3.93361	-0.808216	-1.28491	0.00235	0.00803444	yes
XLOC_000302	XLOC_000302	MIR5585	chr1:32072898-32102866	NOTEST	0	0	0	0	1	1	no
XLOC_000303	XLOC_000303	KPNA6	chr1:32108042-32176568	OK	9.69854	11.3226	0.223363	0.59736	0.1377	0.245607	no
XLOC_000304	XLOC_000304	TXLNA	chr1:32179694-32198285	OK	20.8934	22.839	0.128454	0.340967	0.40475	0.554966	no
XLOC_000305	XLOC_000305	CCDC28B	chr1:32200385-32205390	OK	18.9735	15.7912	-0.26486	-0.509109	0.21905	0.353396	no
XLOC_000306	XLOC_000306	IQCC	chr1:32205634-32208687	OK	2.69905	0.970377	-1.47584	-1.96249	5e-05	0.000250085	yes
XLOC_000307	XLOC_000307	DCDC2B	chr1:32209093-32222353	NOTEST	0.0179815	0.0480994	1.41951	0	1	1	no
XLOC_000308	XLOC_000308	EIF3I	chr1:32222369-32231604	OK	141.36	111.636	-0.340574	-0.923932	0.02285	0.0564916	no
XLOC_000309	XLOC_000309	FAM167B	chr1:32247216-32248860	NOTEST	0.210526	0.363394	0.787532	0	1	1	no
XLOC_000310	XLOC_000310	LCK	chr1:32251238-32286165	NOTEST	0.00788339	0.00403656	-0.96569	0	1	1	no
XLOC_000311	XLOC_000311	HDAC1	chr1:32292106-32333623	OK	44.4571	26.6532	-0.738107	-1.95027	5e-05	0.000250085	yes
XLOC_000312	XLOC_000312	TSSK3	chr1:32362260-32364325	OK	1.36453	0.88858	-0.618833	-0.631965	0.1169	0.215724	no
XLOC_000313	XLOC_000313	ZBTB8B	chr1:32465056-32487859	OK	0.552899	0.170555	-1.69678	-1.68737	0.0001	0.000478381	yes
XLOC_000314	XLOC_000314	ZBTB8A	chr1:32539170-32605941	OK	1.70101	1.08241	-0.652154	-1.10702	0.0073	0.0214111	yes
XLOC_000315	XLOC_000315	RBBP4	chr1:32651147-32702760	OK	25.8342	15.1556	-0.76943	-1.4857	0.0005	0.00205747	yes
XLOC_000316	XLOC_000316	KIAA1522	chr1:32741890-32774970	OK	6.77975	6.81178	0.00679897	0.0149355	0.97165	0.983547	no
XLOC_000317	XLOC_000317	S100PBP	chr1:32775238-32858879	OK	10.639	7.00974	-0.601935	-0.76917	0.0586	0.122573	no
XLOC_000318	XLOC_000318	HPCA	chr1:32886086-32901440	NOTEST	0.464614	0.173523	-1.42091	0	1	1	no
XLOC_000319	XLOC_000319	ADC	chr1:33081109-33120531	OK	2.31202	2.8597	0.306705	0.42597	0.30135	0.447283	no
XLOC_000320	XLOC_000320	ZNF362	chr1:33256306-33300720	OK	12.0507	10.1314	-0.250274	-0.590267	0.15335	0.267363	no
XLOC_000321	XLOC_000321	ZSCAN20	chr1:33472625-33496505	OK	0.814846	0.692475	-0.234766	-0.295739	0.4512	0.598954	no
XLOC_000322	XLOC_000322	HMGB4	chr1:33513998-34165842	NOTEST	0	0	0	0	1	1	no
XLOC_000323	XLOC_000323	RP5-1007G16.1	chr1:33513998-34165842	NOTEST	0	0	0	0	1	1	no
XLOC_000324	XLOC_000324	C1orf94	chr1:34166882-34219131	OK	0.60319	0.908025	0.59012	0.623589	0.1364	0.24379	no
XLOC_000325	XLOC_000325	GJB5	chr1:34755046-34758512	NOTEST	0.0896363	0.307024	1.7762	0	1	1	no
XLOC_000326	XLOC_000326	GJB4	chr1:34759740-34763724	NOTEST	0.00313241	0.0349534	3.48009	0	1	1	no
XLOC_000327	XLOC_000327	GJB3	chr1:34781188-34786366	NOTEST	0.130785	0.101671	-0.363279	0	1	1	no
XLOC_000328	XLOC_000328	GJA4	chr1:34792957-34795750	OK	0.0518041	0.525542	3.34267	1.43121	0.08945	0.173717	no
XLOC_000329	XLOC_000329	ZMYM1	chr1:35059785-35115859	OK	4.95443	2.63052	-0.913372	-1.6099	5e-05	0.000250085	yes
XLOC_000330	XLOC_000330	ZMYM4	chr1:35268849-35421944	OK	14.5666	10.91	-0.417004	-1.11574	0.0071	0.020954	yes
XLOC_000331	XLOC_000331	NCDN,TFAP2E	chr1:35557791-35595328	OK	13.1742	19.7137	0.581484	1.46323	0.0003	0.00129915	yes
XLOC_000332	XLOC_000332	AGO4	chr1:35807629-35857890	OK	2.74787	2.38581	-0.203834	-0.400153	0.32295	0.472058	no
XLOC_000333	XLOC_000333	AGO1	chr1:35883208-35929610	OK	6.35093	4.27709	-0.570336	-1.36274	0.0008	0.00311841	yes
XLOC_000334	XLOC_000334	AGO3	chr1:35930762-36056759	OK	2.79004	1.87181	-0.57585	-0.927041	0.02425	0.0595029	no
XLOC_000335	XLOC_000335	TEKT2	chr1:36084074-36088276	OK	0.840652	0.144246	-2.54297	-1.94869	0.00015	0.000693668	yes
XLOC_000336	XLOC_000336	ADPRHL2	chr1:36088851-36093932	OK	28.2058	35.0969	0.315351	0.806041	0.0472	0.103294	no
XLOC_000337	XLOC_000337	MAP7D1	chr1:36136568-36180849	OK	62.7734	75.5895	0.268032	0.593996	0.1612	0.278084	no
XLOC_000338	XLOC_000338	THRAP3	chr1:36224415-36305357	OK	32.3628	24.434	-0.405443	-1.10185	0.0052	0.0159946	yes
XLOC_000339	XLOC_000339	SH3D21	chr1:36306287-36327943	OK	3.67538	3.51849	-0.0629366	-0.0504447	0.91285	0.949367	no
XLOC_000340	XLOC_000340	MIR4255	chr1:37161562-37161634	NOTEST	0	0	0	0	1	1	no
XLOC_000341	XLOC_000341	ZC3H12A	chr1:37474517-37484377	OK	1.99369	5.12565	1.36229	2.11268	5e-05	0.000250085	yes
XLOC_000342	XLOC_000342	MIR6732	chr1:37474517-37484377	NOTEST	0	0	0	0	1	1	no
XLOC_000343	XLOC_000343	DNALI1	chr1:37556918-37595985	OK	8.67891	5.88293	-0.56098	-0.635461	0.1269	0.230393	no
XLOC_000344	XLOC_000344	CDCA8	chr1:37692400-37709719	OK	25.118	1.19575	-4.39273	-7.05107	5e-05	0.000250085	yes
XLOC_000345	XLOC_000345	MANEAL	chr1:37794048-37801606	OK	2.21089	1.32788	-0.735501	-0.974731	0.02185	0.0544492	no
XLOC_000346	XLOC_000346	C1orf122	chr1:37802941-37809454	OK	91.7212	118.126	0.364997	0.879348	0.03305	0.0766237	no
XLOC_000347	XLOC_000347	UTP11L	chr1:38012711-38024825	OK	23.884	16.3786	-0.544228	-1.30347	0.001	0.0037896	yes
XLOC_000348	XLOC_000348	MIR3659	chr1:38089230-38089329	NOTEST	0	0	0	0	1	1	no
XLOC_000349	XLOC_000349	AKIRIN1	chr1:38991243-39006065	OK	47.027	50.1926	0.0939856	0.257543	0.53395	0.673271	no
XLOC_000350	XLOC_000350	NDUFS5	chr1:39026294-39034636	OK	356.308	373.41	0.0676352	0.18291	0.649	0.769978	no
XLOC_000351	XLOC_000351	MACF1	chr1:39084166-39487138	OK	23.0717	27.3916	0.247613	0.554099	0.18135	0.304979	no
XLOC_000352	XLOC_000352	KIAA0754	chr1:39084166-39487138	OK	2.46528	2.56115	0.0550393	0.0227019	0.9701	0.98279	no
XLOC_000353	XLOC_000353	BMP8A	chr1:39491645-39559698	OK	0.965312	0.658572	-0.551654	-0.599606	0.121	0.221485	no
XLOC_000354	XLOC_000354	PPIE	chr1:39738844-39788861	OK	37.1392	33.8717	-0.132864	-0.300711	0.46565	0.612063	no
XLOC_000355	XLOC_000355	LOC101929536	chr1:39788981-39790171	NOTEST	0.0809765	0.0212123	-1.9326	0	1	1	no
XLOC_000356	XLOC_000356	MFSD2A	chr1:39955111-39969968	OK	14.5713	10.4039	-0.486007	-1.0418	0.0106	0.0294134	yes
XLOC_000357	XLOC_000357	CAP1	chr1:40040582-40072649	OK	149.526	200.344	0.42208	0.987277	0.01525	0.0402013	yes
XLOC_000358	XLOC_000358	RLF	chr1:40161368-40240921	OK	4.28722	3.67775	-0.221218	-0.499291	0.2145	0.347809	no
XLOC_000359	XLOC_000359	TMCO2	chr1:40247900-40251693	NOTEST	0.017002	0.0162627	-0.0641398	0	1	1	no
XLOC_000360	XLOC_000360	ZMPSTE24	chr1:40258049-40294184	OK	29.1563	36.2039	0.312337	0.840271	0.0411	0.0920247	no
XLOC_000361	XLOC_000361	SMAP2	chr1:40373705-40423326	OK	9.04549	8.14431	-0.151405	-0.326569	0.42355	0.572318	no
XLOC_000362	XLOC_000362	ZFP69B	chr1:40450101-40463718	OK	0.993845	0.692918	-0.520337	-0.558954	0.15695	0.272285	no
XLOC_000363	XLOC_000363	ZFP69	chr1:40477214-40496343	OK	1.9531	1.29917	-0.588177	-0.792448	0.0606	0.125879	no
XLOC_000364	XLOC_000364	EXO5	chr1:40508718-40516556	OK	4.17787	3.73556	-0.161441	-0.257976	0.5285	0.668979	no
XLOC_000365	XLOC_000365	ZNF684	chr1:40531560-40548169	OK	1.81665	1.35093	-0.427322	-0.532038	0.176	0.2983	no
XLOC_000366	XLOC_000366	NFYC	chr1:40689079-40771603	OK	18.2165	18.7847	0.0443132	0.105198	0.7995	0.879031	no
XLOC_000367	XLOC_000367	MIR30E	chr1:40689079-40771603	NOTEST	0	0	0	0	1	1	no
XLOC_000368	XLOC_000368	MIR30C1	chr1:40689079-40771603	NOTEST	0	0	0	0	1	1	no
XLOC_000369	XLOC_000369	KCNQ4	chr1:40784011-40840452	NOTEST	0.255047	0.27949	0.132032	0	1	1	no
XLOC_000370	XLOC_000370	CTPS1	chr1:40979334-41012565	OK	21.0266	15.73	-0.418703	-1.03473	0.0095	0.0267904	yes
XLOC_000371	XLOC_000371	SLFNL1-AS1	chr1:41014589-41242143	NOTEST	0.108262	0.0964761	-0.166278	0	1	1	no
XLOC_000372	XLOC_000372	LOC102723924	chr1:41260841-41264558	NOTEST	0	0	0	0	1	1	no
XLOC_000373	XLOC_000373	FOXO6	chr1:41361655-41383591	OK	0.535978	0.726323	0.438436	0.403835	0.31535	0.463389	no
XLOC_000374	XLOC_000374	GUCA2B	chr1:42153420-42155824	NOTEST	0.0195428	0.02089	0.0961794	0	1	1	no
XLOC_000375	XLOC_000375	RIMKLA	chr1:42380796-42424229	OK	1.02285	0.349707	-1.54838	-1.06075	0.02545	0.061839	no
XLOC_000376	XLOC_000376	PPCS	chr1:42456340-42473381	OK	16.0472	23.1603	0.529331	1.13633	0.0062	0.0186228	yes
XLOC_000377	XLOC_000377	CCDC30	chr1:42534888-42654664	NOTEST	0.312488	0.343932	0.138324	0	1	1	no
XLOC_000378	XLOC_000378	PPIH	chr1:42658357-42676758	OK	37.3533	22.2178	-0.749521	-1.46082	0.00055	0.00222832	yes
XLOC_000379	XLOC_000379	YBX1	chr1:42682388-42702353	OK	651.73	364.734	-0.837431	-1.87462	5e-05	0.000250085	yes
XLOC_000380	XLOC_000380	C1orf50	chr1:42767244-42775742	OK	10.8849	12.3519	0.182411	0.323916	0.43405	0.581804	no
XLOC_000381	XLOC_000381	LOC100129924	chr1:42787989-42798230	NOTEST	0.0517441	0	#NAME?	0	1	1	no
XLOC_000382	XLOC_000382	ERMAP	chr1:42807051-42844993	OK	5.2937	7.33142	0.469817	0.84927	0.0398	0.0896185	no
XLOC_000383	XLOC_000383	ZNF691	chr1:42846572-42852477	OK	4.52971	4.70255	0.0540244	0.0854282	0.8276	0.896296	no
XLOC_000384	XLOC_000384	LOC339539	chr1:42857621-42888792	NOTEST	0.0075978	0.0189599	1.3193	0	1	1	no
XLOC_000385	XLOC_000385	SLC2A1-AS1	chr1:42925374-42983358	OK	0.704637	2.28426	1.69678	0.277682	0.13305	0.239314	no
XLOC_000386	XLOC_000386	FAM183A	chr1:43145131-43156396	NOTEST	0.118925	0.196292	0.722949	0	1	1	no
XLOC_000387	XLOC_000387	WDR65	chr1:43164173-43254358	NOTEST	0.0490837	0.0861912	0.812295	0	1	1	no
XLOC_000388	XLOC_000388	TMEM125	chr1:43269993-43274002	NOTEST	0.0652421	0.388106	2.57258	0	1	1	no
XLOC_000389	XLOC_000389	TIE1	chr1:43300894-43323110	NOTEST	0.482195	0.260057	-0.890791	0	1	1	no
XLOC_000390	XLOC_000390	MPL	chr1:43337803-43354464	NOTEST	0.101683	0.135741	0.416782	0	1	1	no
XLOC_000391	XLOC_000391	CDC20	chr1:43358954-43363203	OK	73.4115	2.04933	-5.16278	-8.43982	5e-05	0.000250085	yes
XLOC_000392	XLOC_000392	SZT2	chr1:43389884-43454264	OK	3.22719	2.66623	-0.275474	-0.566288	0.16645	0.285202	no
XLOC_000393	XLOC_000393	MIR6735	chr1:43389884-43454264	NOTEST	0	0	0	0	1	1	no
XLOC_000394	XLOC_000394	PTPRF	chr1:43526036-43623672	OK	32.5598	34.0057	0.062684	0.162247	0.69515	0.802589	no
XLOC_000395	XLOC_000395	KDM4A	chr1:43650125-43707341	OK	15.6176	15.2223	-0.0369809	-0.0976373	0.81375	0.887952	no
XLOC_000396	XLOC_000396	ST3GAL3	chr1:43707532-43931165	OK	12.7633	10.9715	-0.218248	-0.473397	0.2227	0.357793	no
XLOC_000397	XLOC_000397	MIR6079	chr1:43707532-43931165	NOTEST	0	0	0	0	1	1	no
XLOC_000398	XLOC_000398	ARTN	chr1:43933319-43937241	OK	7.53736	1.76192	-2.09691	-2.49022	5e-05	0.000250085	yes
XLOC_000399	XLOC_000399	IPO13	chr1:43946805-43968022	OK	13.3131	19.0485	0.516835	1.3597	0.00055	0.00222832	yes
XLOC_000400	XLOC_000400	DPH2	chr1:43969980-43973371	OK	10.1808	11.4858	0.17401	0.390949	0.3329	0.481958	no
XLOC_000401	XLOC_000401	ATP6V0B	chr1:43974445-43978300	OK	114.444	166.082	0.537244	1.43688	0.00055	0.00222832	yes
XLOC_000402	XLOC_000402	B4GALT2	chr1:43979201-43991171	OK	61.6138	62.9485	0.0309197	0.0834072	0.84165	0.904534	no
XLOC_000403	XLOC_000403	CCDC24	chr1:43991607-44031492	OK	5.00972	5.87224	0.22918	0.229996	0.57425	0.708425	no
XLOC_000404	XLOC_000404	KLF17	chr1:44048315-44135140	NOTEST	0.0735411	0.0748166	0.0248062	0	1	1	no
XLOC_000405	XLOC_000405	DMAP1	chr1:44213452-44220679	OK	18.2982	18.3468	0.00382863	0.00897476	0.98275	0.990948	no
XLOC_000406	XLOC_000406	RNF220	chr1:44405090-44651724	OK	20.0948	18.9071	-0.0878903	-0.208455	0.61515	0.741475	no
XLOC_000407	XLOC_000407	MIR5584	chr1:44405090-44651724	NOTEST	0	0	0	0	1	1	no
XLOC_000408	XLOC_000408	C1orf228	chr1:44674697-44725591	OK	0.932042	1.58347	0.76462	0.791096	0.037	0.0842288	no
XLOC_000409	XLOC_000409	KIF2C	chr1:44739729-44767767	OK	28.3614	0.845557	-5.06788	-7.69633	5e-05	0.000250085	yes
XLOC_000410	XLOC_000410	RPS8	chr1:44775573-44778740	OK	1486.48	1084.96	-0.454253	-1.04213	0.0108	0.0299119	yes
XLOC_000411	XLOC_000411	SNORD55	chr1:44775573-44778740	NOTEST	13915.6	0	#NAME?	0	1	1	no
XLOC_000412	XLOC_000412	SNORD46	chr1:44775573-44778740	NOTEST	0	0	0	0	1	1	no
XLOC_000413	XLOC_000413	SNORD38A	chr1:44775573-44778740	NOTEST	0	0	0	0	1	1	no
XLOC_000414	XLOC_000414	SNORD38B	chr1:44775573-44778740	NOTEST	0	0	0	0	1	1	no
XLOC_000415	XLOC_000415	PLK3	chr1:44799960-44814151	OK	8.82001	19.7231	1.16103	2.42607	5e-05	0.000250085	yes
XLOC_000416	XLOC_000416	BTBD19	chr1:44799960-44814151	OK	2.38481	4.38095	0.877369	0.6838	0.1086	0.203547	no
XLOC_000417	XLOC_000417	UROD	chr1:45012132-45015669	OK	53.8211	63.7755	0.244829	0.649155	0.11125	0.207589	no
XLOC_000418	XLOC_000418	LINC01144	chr1:45303909-45305619	NOTEST	0.437353	0.350402	-0.319786	0	1	1	no
XLOC_000419	XLOC_000419	HPDL	chr1:45326872-45328675	OK	1.51573	0.329016	-2.20379	-1.99323	0.00025	0.00110672	yes
XLOC_000420	XLOC_000420	TOE1	chr1:45329241-45491168	OK	6.37976	2.31706	-1.46121	-1.926	5e-05	0.000250085	yes
XLOC_000421	XLOC_000421	MMACHC	chr1:45500183-45522890	OK	2.02006	1.50614	-0.423545	-0.142141	0.7436	0.839309	no
XLOC_000422	XLOC_000422	AKR1A1	chr1:45550782-45570051	OK	45.6755	60.7872	0.412348	1.07626	0.0081	0.0233984	yes
XLOC_000423	XLOC_000423	NASP	chr1:45583987-45618906	OK	58.5916	15.9353	-1.87847	-4.57759	5e-05	0.000250085	yes
XLOC_000424	XLOC_000424	TMEM69	chr1:45688174-45750813	OK	17.7414	21.5885	0.283139	0.501585	0.21915	0.353518	no
XLOC_000425	XLOC_000425	MAST2	chr1:45803596-46036124	OK	11.9329	14.5201	0.283115	0.738055	0.07675	0.153011	no
XLOC_000426	XLOC_000426	RP4-533D7.5	chr1:46133206-46139081	NOTEST	0.203087	0.282969	0.478546	0	1	1	no
XLOC_000427	XLOC_000427	TSPAN1	chr1:46175076-46185962	NOTEST	0.218282	0.418	0.937311	0	1	1	no
XLOC_000428	XLOC_000428	LURAP1	chr1:46188680-46221256	OK	0.943613	0.706638	-0.417224	-0.110831	0.7566	0.848839	no
XLOC_000429	XLOC_000429	RAD54L	chr1:46247694-46303366	OK	8.16788	0.349052	-4.54845	-1.45	0.0001	0.000478381	yes
XLOC_000430	XLOC_000430	LOC102724033	chr1:46247694-46303366	NOTEST	0	0	0	0	1	1	no
XLOC_000431	XLOC_000431	UQCRH	chr1:46303653-46316776	OK	344.359	266.638	-0.369032	-0.990077	0.01415	0.0377205	yes
XLOC_000432	XLOC_000432	NSUN4	chr1:46340176-46365152	OK	3.33743	3.00682	-0.1505	-0.294652	0.47545	0.621171	no
XLOC_000433	XLOC_000433	FAAH	chr1:46394266-46413848	OK	1.46205	0.6177	-1.24301	-1.34899	0.00085	0.00329238	yes
XLOC_000434	XLOC_000434	LOC729041	chr1:46433826-46445702	NOTEST	0.027687	0.0964458	1.80051	0	1	1	no
XLOC_000435	XLOC_000435	DMBX1	chr1:46489869-46514226	NOTEST	0.273405	0.0639661	-2.09566	0	1	1	no
XLOC_000436	XLOC_000436	MKNK1-AS1	chr1:46538695-46604294	NOTEST	0.0525093	0.0203123	-1.37022	0	1	1	no
XLOC_000437	XLOC_000437	LOC101929673	chr1:46538695-46604294	NOTEST	0	0	0	0	1	1	no
XLOC_000438	XLOC_000438	TEX38	chr1:46671824-46673594	NOTEST	0.028627	0.139918	2.28913	0	1	1	no
XLOC_000439	XLOC_000439	EFCAB14-AS1	chr1:46674035-46719064	NOTEST	0.0554228	0	#NAME?	0	1	1	no
XLOC_000440	XLOC_000440	CYP4B1	chr1:46798997-46819349	NOTEST	0	0.0200699	inf	0	1	1	no
XLOC_000441	XLOC_000441	CYP4X1	chr1:47023567-47050751	NOTEST	0.0453837	0.0803825	0.824707	0	1	1	no
XLOC_000442	XLOC_000442	CYP4Z1	chr1:47067487-47118320	NOTEST	0	0	0	0	1	1	no
XLOC_000443	XLOC_000443	CYP4A22	chr1:47137434-47148854	NOTEST	0	0.0249489	inf	0	1	1	no
XLOC_000444	XLOC_000444	LINC00853	chr1:47179249-47180339	NOTEST	0.0750333	0.0633937	-0.243191	0	1	1	no
XLOC_000445	XLOC_000445	CMPK1	chr1:47333796-47378839	OK	54.6628	74.1487	0.439863	1.19119	0.00345	0.0112366	yes
XLOC_000446	XLOC_000446	FOXE3	chr1:47416071-47418052	NOTEST	0.0151711	0.0411505	1.43959	0	1	1	no
XLOC_000447	XLOC_000447	FOXD2	chr1:47436016-47440691	NOTEST	0.0776223	0.055381	-0.487079	0	1	1	no
XLOC_000448	XLOC_000448	SLC5A9	chr1:48222684-48248644	NOTEST	0.0287904	0.0151555	-0.925752	0	1	1	no
XLOC_000449	XLOC_000449	ELAVL4	chr1:50048013-50203770	OK	0.801704	0.145661	-2.46046	-1.77687	5e-05	0.000250085	yes
XLOC_000450	XLOC_000450	CDKN2C	chr1:50968694-50974637	OK	25.9877	1.07456	-4.59601	-5.8534	5e-05	0.000250085	yes
XLOC_000451	XLOC_000451	C1orf185	chr1:50976456-51148082	NOTEST	0.153124	0.0395397	-1.95333	0	1	1	no
XLOC_000452	XLOC_000452	MIR4421	chr1:50976456-51148082	NOTEST	0	0	0	0	1	1	no
XLOC_000453	XLOC_000453	MIR6500	chr1:50976456-51148082	NOTEST	0	0	0	0	1	1	no
XLOC_000454	XLOC_000454	RNF11	chr1:51236272-51273447	OK	49.5595	73.6854	0.572218	1.55704	0.00025	0.00110672	yes
XLOC_000455	XLOC_000455	LOC102724097	chr1:51287257-51345113	NOTEST	0	0	0	0	1	1	no
XLOC_000456	XLOC_000456	OSBPL9	chr1:51616873-51878937	OK	28.9592	29.0332	0.003685	0.00583019	0.98985	0.994564	no
XLOC_000457	XLOC_000457	BTF3L4	chr1:52056184-52090716	OK	19.5859	16.3523	-0.260326	-0.691487	0.08825	0.171727	no
XLOC_000458	XLOC_000458	ZFYVE9	chr1:52142093-52346686	OK	3.80461	4.69685	0.303944	0.670953	0.1	0.190387	no
XLOC_000459	XLOC_000459	PRPF38A	chr1:52404546-52418320	OK	19.6562	8.65433	-1.18349	-2.83267	5e-05	0.000250085	yes
XLOC_000460	XLOC_000460	GPX7	chr1:52602370-52609051	OK	27.3884	28.9318	0.0790921	0.177916	0.6612	0.778486	no
XLOC_000461	XLOC_000461	FAM159A	chr1:52633343-52667514	NOTEST	0.0564683	0.100431	0.830687	0	1	1	no
XLOC_000462	XLOC_000462	ZYG11B	chr1:52726458-52827342	OK	6.17508	5.74326	-0.104586	-0.261829	0.52185	0.663026	no
XLOC_000463	XLOC_000463	ZYG11A	chr1:52842510-52894575	NOTEST	0.135444	0.0563204	-1.26596	0	1	1	no
XLOC_000464	XLOC_000464	SCP2	chr1:52927228-53051617	OK	81.3022	86.1685	0.0838659	0.219728	0.59175	0.723043	no
XLOC_000465	XLOC_000465	MIR1273F	chr1:52927228-53051617	NOTEST	0	0	0	0	1	1	no
XLOC_000466	XLOC_000466	MIR5095	chr1:52927228-53051617	NOTEST	0	0	0	0	1	1	no
XLOC_000467	XLOC_000467	MIR1273G	chr1:52927228-53051617	NOTEST	0	0	0	0	1	1	no
XLOC_000468	XLOC_000468	PODN	chr1:53062051-53085502	OK	0.394893	2.33069	2.56123	3.02282	5e-05	0.000250085	yes
XLOC_000469	XLOC_000469	CPT2	chr1:53196428-53220617	OK	10.5065	7.81193	-0.427529	-0.711885	0.08665	0.169173	no
XLOC_000470	XLOC_000470	RP5-1024G6.5	chr1:53226891-53328149	OK	0.63912	0.554046	-0.206079	-0.0597561	0.89485	0.938726	no
XLOC_000471	XLOC_000471	DMRTB1	chr1:53459398-53467485	NOTEST	0.010481	0.0277363	1.404	0	1	1	no
XLOC_000472	XLOC_000472	DIO1	chr1:53894187-53911086	NOTEST	0.00977149	0.0445808	2.18977	0	1	1	no
XLOC_000473	XLOC_000473	LRRC42	chr1:53946325-53968168	OK	22.3695	19.0474	-0.231939	-0.557041	0.1717	0.292088	no
XLOC_000474	XLOC_000474	TCEANC2	chr1:54053600-54099743	OK	2.4919	2.30083	-0.115091	-0.199015	0.6251	0.749356	no
XLOC_000475	XLOC_000475	MIR4781	chr1:54053600-54099743	NOTEST	0	0	0	0	1	1	no
XLOC_000476	XLOC_000476	MRPL37	chr1:54200166-54406395	OK	58.6035	51.649	-0.182247	-0.375274	0.358	0.507463	no
XLOC_000477	XLOC_000477	SSBP3-AS1	chr1:54200166-54406395	NOTEST	0.114931	0.10127	-0.182564	0	1	1	no
XLOC_000478	XLOC_000478	ACOT11	chr1:54548133-54634744	OK	0.514331	0.384922	-0.41813	-0.348146	0.3875	0.536311	no
XLOC_000479	XLOC_000479	MROH7,TTC4	chr1:54641753-54742657	OK	9.67609	9.76814	0.0136594	0.0300226	0.94025	0.965781	no
XLOC_000480	XLOC_000480	C1orf177	chr1:54806062-54842264	NOTEST	0.00454464	0	#NAME?	0	1	1	no
XLOC_000481	XLOC_000481	TMEM61	chr1:54980598-54992293	NOTEST	0.0358236	0.221704	2.62965	0	1	1	no
XLOC_000482	XLOC_000482	BSND	chr1:54998943-55008792	NOTEST	0	0	0	0	1	1	no
XLOC_000483	XLOC_000483	PCSK9	chr1:55039475-55064853	OK	3.9367	0.484541	-3.0223	-3.87817	5e-05	0.000250085	yes
XLOC_000484	XLOC_000484	LOC100507634	chr1:55215407-55217455	OK	0.798758	0.93332	0.224613	0.227221	0.5569	0.693181	no
XLOC_000485	XLOC_000485	MIR4422	chr1:55225640-55225723	NOTEST	0	0	0	0	1	1	no
XLOC_000486	XLOC_000486	LOC102724140	chr1:56439855-56444552	NOTEST	0	0	0	0	1	1	no
XLOC_000487	XLOC_000487	PRKAA2	chr1:56645316-56715335	OK	2.09832	1.54319	-0.443315	-0.855721	0.03615	0.0825492	no
XLOC_000488	XLOC_000488	LOC102724154	chr1:56645316-56715335	NOTEST	0.0593267	0	#NAME?	0	1	1	no
XLOC_000489	XLOC_000489	C8A	chr1:56854769-56918221	NOTEST	0	0.0197359	inf	0	1	1	no
XLOC_000490	XLOC_000490	DAB1-AS1	chr1:56997905-58250539	NOTEST	0	0	0	0	1	1	no
XLOC_000491	XLOC_000491	LINC01135	chr1:58785150-58899712	NOTEST	0.0938301	0.220288	1.23127	0	1	1	no
XLOC_000492	XLOC_000492	LOC101926907	chr1:58785150-58899712	NOTEST	0.13761	0.0391296	-1.81426	0	1	1	no
XLOC_000493	XLOC_000493	RP4-794H19.4	chr1:59020408-59103660	NOTEST	0.374459	0.469115	0.325133	0	1	1	no
XLOC_000494	XLOC_000494	FGGY	chr1:59296952-59762730	OK	8.13198	7.86254	-0.0486118	-0.0835719	0.8407	0.904107	no
XLOC_000495	XLOC_000495	RP4-782L23.1	chr1:59772794-59788866	NOTEST	0.0285158	0.075177	1.39853	0	1	1	no
XLOC_000496	XLOC_000496	HOOK1	chr1:59814785-59876378	NOTEST	0.242416	0.162799	-0.574392	0	1	1	no
XLOC_000497	XLOC_000497	NFIA	chr1:61077273-61462788	OK	5.19686	2.02971	-1.35637	-2.92034	5e-05	0.000250085	yes
XLOC_000498	XLOC_000498	LOC102724281	chr1:61077273-61462788	NOTEST	0.0221053	0.0129905	-0.76693	0	1	1	no
XLOC_000499	XLOC_000499	MGC34796	chr1:61654241-61656128	NOTEST	0	0.0376821	inf	0	1	1	no
XLOC_000500	XLOC_000500	INADL	chr1:61742476-62163920	OK	1.1653	1.45458	0.319902	0.567853	0.1513	0.264541	no
XLOC_000501	XLOC_000501	MIR3116-1	chr1:61742476-62163920	NOTEST	0	0	0	0	1	1	no
XLOC_000502	XLOC_000502	L1TD1	chr1:62194801-62212328	NOTEST	0.111455	0.0615895	-0.8557	0	1	1	no
XLOC_000503	XLOC_000503	USP1	chr1:62436303-62451804	OK	25.6467	5.49932	-2.22145	-5.1682	5e-05	0.000250085	yes
XLOC_000504	XLOC_000504	ANGPTL3	chr1:62454725-62710694	NOTEST	0.00972185	0	#NAME?	0	1	1	no
XLOC_000505	XLOC_000505	RP11-230B22.1	chr1:62454725-62710694	NOTEST	0.309337	0.134472	-1.20187	0	1	1	no
XLOC_000506	XLOC_000506	ATG4C	chr1:62784105-62865270	OK	5.20634	4.63067	-0.169048	-0.307122	0.453	0.600153	no
XLOC_000507	XLOC_000507	FOXD3	chr1:63323058-63325126	NOTEST	0.0767338	0.0846305	0.141317	0	1	1	no
XLOC_000508	XLOC_000508	ALG6	chr1:63367589-63438562	OK	6.28748	5.28532	-0.250492	-0.424808	0.295	0.440927	no
XLOC_000509	XLOC_000509	LOC102724319	chr1:63440769-63585370	NOTEST	0	0.0193617	inf	0	1	1	no
XLOC_000510	XLOC_000510	EFCAB7	chr1:63440769-63585370	OK	3.80896	2.34454	-0.700091	-0.879498	0.03075	0.0720979	no
XLOC_000511	XLOC_000511	DLEU2L	chr1:63440769-63585370	NOTEST	0.239518	0.146863	-0.705658	0	1	1	no
XLOC_000512	XLOC_000512	PGM1	chr1:63593275-63660245	OK	23.0039	25.4784	0.147394	0.37852	0.34995	0.499226	no
XLOC_000513	XLOC_000513	ROR1	chr1:63774018-64181498	OK	1.30096	4.29935	1.72455	2.89836	5e-05	0.000250085	yes
XLOC_000514	XLOC_000514	UBE2U	chr1:64203602-64267286	NOTEST	0.00976913	0.0282954	1.53426	0	1	1	no
XLOC_000515	XLOC_000515	CACHD1	chr1:64470792-64693058	OK	3.65675	2.98235	-0.294114	-0.597168	0.14525	0.256493	no
XLOC_000516	XLOC_000516	MIR4794	chr1:64470792-64693058	NOTEST	0	0	0	0	1	1	no
XLOC_000517	XLOC_000517	RAVER2	chr1:64745094-64966910	OK	5.38769	3.42862	-0.652042	-0.520529	0.21415	0.347395	no
XLOC_000518	XLOC_000518	AK4	chr1:65147548-65232145	OK	8.08785	19.4704	1.26746	3.27858	5e-05	0.000250085	yes
XLOC_000519	XLOC_000519	DNAJC6	chr1:65264693-65415869	OK	1.60926	2.3893	0.570194	1.04853	0.00965	0.027151	yes
XLOC_000520	XLOC_000520	LEPR,LEPROT	chr1:65420447-65637493	OK	28.9854	47.6026	0.715713	1.73716	5e-05	0.000250085	yes
XLOC_000521	XLOC_000521	PDE4B	chr1:65792509-66374579	OK	7.88622	2.68087	-1.55663	-3.02749	5e-05	0.000250085	yes
XLOC_000522	XLOC_000522	SGIP1	chr1:66533470-66751139	OK	1.23266	2.43595	0.98271	1.57231	0.00015	0.000693668	yes
XLOC_000523	XLOC_000523	MIR3117	chr1:66533470-66751139	NOTEST	0	0	0	0	1	1	no
XLOC_000524	XLOC_000524	TCTEX1D1	chr1:66752456-66779047	NOTEST	0.395006	0.0432849	-3.18994	0	1	1	no
XLOC_000525	XLOC_000525	MIER1	chr1:66812884-66988619	OK	7.32314	8.15462	0.155155	0.339079	0.40365	0.553871	no
XLOC_000526	XLOC_000526	IL23R	chr1:67138906-67259979	NOTEST	0	0	0	0	1	1	no
XLOC_000527	XLOC_000527	IL12RB2	chr1:67307363-67396900	NOTEST	0.0596422	0.0338114	-0.818826	0	1	1	no
XLOC_000528	XLOC_000528	LOC102724481	chr1:67529710-67532144	NOTEST	0	0	0	0	1	1	no
XLOC_000529	XLOC_000529	GADD45A	chr1:67685176-67688338	OK	112.77	196.479	0.800983	2.1032	5e-05	0.000250085	yes
XLOC_000530	XLOC_000530	GNG12-AS1	chr1:67701465-68232601	NOTEST	0.050343	0.0957535	0.927535	0	1	1	no
XLOC_000531	XLOC_000531	RP4-694A7.4	chr1:68474151-68538627	NOTEST	0.165611	0.009706	-4.09278	0	1	1	no
XLOC_000532	XLOC_000532	LRRC7	chr1:69567546-70124234	NOTEST	0.0760502	0.454961	2.58072	0	1	1	no
XLOC_000533	XLOC_000533	PIN1P1	chr1:69567546-70124234	NOTEST	0	0	0	0	1	1	no
XLOC_000534	XLOC_000534	SRSF11	chr1:70205681-70252020	OK	64.5693	50.6196	-0.351152	-0.951831	0.0207	0.0520952	no
XLOC_000535	XLOC_000535	HHLA3	chr1:70354809-70368023	OK	11.3603	12.1484	0.0967677	0.153571	0.7097	0.814212	no
XLOC_000536	XLOC_000536	CTH	chr1:70411217-70439851	OK	1.89356	1.06129	-0.83528	-0.995123	0.0174	0.0448958	yes
XLOC_000537	XLOC_000537	RP5-952N6.1	chr1:70706452-70786468	NOTEST	0	0	0	0	1	1	no
XLOC_000538	XLOC_000538	LOC102724572	chr1:70838808-71081289	NOTEST	0	0	0	0	1	1	no
XLOC_000539	XLOC_000539	ZRANB2-AS1	chr1:70838808-71081289	NOTEST	0.433954	0.468727	0.111205	0	1	1	no
XLOC_000540	XLOC_000540	ZRANB2-AS2	chr1:71081323-71237723	NOTEST	0.429156	0.231169	-0.892553	0	1	1	no
XLOC_000541	XLOC_000541	RP11-262K1.1	chr1:72775270-72791280	NOTEST	0	0	0	0	1	1	no
XLOC_000542	XLOC_000542	RP4-598G3.1	chr1:73306169-73338877	NOTEST	0	0	0	0	1	1	no
XLOC_000543	XLOC_000543	FPGT,FPGT-TNNI3K,TNNI3K	chr1:74198211-74544432	OK	5.84515	4.8599	-0.266314	-0.568763	0.1671	0.286016	no
XLOC_000544	XLOC_000544	LOC101927320	chr1:74568110-74674329	NOTEST	0.00209106	0.00192534	-0.119122	0	1	1	no
XLOC_000545	XLOC_000545	TYW3	chr1:74705481-74766677	OK	6.19209	5.36661	-0.206416	-0.230455	0.5978	0.727535	no
XLOC_000546	XLOC_000546	LHX8	chr1:75128433-75161533	NOTEST	0.063348	0.0554208	-0.192871	0	1	1	no
XLOC_000547	XLOC_000547	ACADM	chr1:75724346-75763679	OK	26.6809	15.1103	-0.82027	-2.02685	5e-05	0.000250085	yes
XLOC_000548	XLOC_000548	RABGGTB	chr1:75786193-75795090	OK	32.6514	29.3497	-0.153796	-0.374529	0.3596	0.509093	no
XLOC_000549	XLOC_000549	SNORD45C	chr1:75786193-75795090	NOTEST	0	0	0	0	1	1	no
XLOC_000550	XLOC_000550	SNORD45A	chr1:75786193-75795090	NOTEST	0	0	0	0	1	1	no
XLOC_000551	XLOC_000551	SNORD45B	chr1:75786193-75795090	NOTEST	0	0	0	0	1	1	no
XLOC_000552	XLOC_000552	MSH4	chr1:75796870-75913238	NOTEST	0.0729397	0.0693862	-0.0720561	0	1	1	no
XLOC_000553	XLOC_000553	RP11-550H2.1	chr1:76011337-76019252	NOTEST	0	0	0	0	1	1	no
XLOC_000554	XLOC_000554	ST6GALNAC3	chr1:76074703-76634601	OK	2.4942	1.13995	-1.1296	-1.32282	0.0004	0.00168364	yes
XLOC_000555	XLOC_000555	ST6GALNAC5	chr1:76867440-77067538	OK	13.3628	4.95166	-1.43224	-2.58897	5e-05	0.000250085	yes
XLOC_000556	XLOC_000556	MIR7156	chr1:76867440-77067538	NOTEST	0	0	0	0	1	1	no
XLOC_000557	XLOC_000557	AK5	chr1:77281976-77559969	OK	1.22473	0.591309	-1.05048	-1.22736	0.00315	0.0103882	yes
XLOC_000558	XLOC_000558	FAM73A	chr1:77779623-77879540	OK	2.65685	3.27187	0.3004	0.607857	0.13805	0.246082	no
XLOC_000559	XLOC_000559	NEXN	chr1:77881347-77946324	OK	15.4553	38.0099	1.29827	3.18489	5e-05	0.000250085	yes
XLOC_000560	XLOC_000560	DNAJB4	chr1:77979162-78017964	OK	16.2064	54.1316	1.7399	4.21322	5e-05	0.000250085	yes
XLOC_000561	XLOC_000561	GIPC2	chr1:78044961-78138445	NOTEST	0.192437	0.354794	0.882599	0	1	1	no
XLOC_000562	XLOC_000562	MGC27382	chr1:78229598-78369464	NOTEST	0	0	0	0	1	1	no
XLOC_000563	XLOC_000563	PTGFR	chr1:78476246-78540701	NOTEST	0.242601	0.383314	0.659938	0	1	1	no
XLOC_000564	XLOC_000564	IFI44L	chr1:78620381-78646145	OK	1.54652	31.2718	4.33777	5.6711	5e-05	0.000250085	yes
XLOC_000565	XLOC_000565	IFI44	chr1:78649791-78664078	OK	3.28818	25.0137	2.92736	4.90622	5e-05	0.000250085	yes
XLOC_000566	XLOC_000566	RP5-887A10.1	chr1:80641229-80646801	NOTEST	0	0	0	0	1	1	no
XLOC_000567	XLOC_000567	LOC101927458	chr1:81306139-81414937	NOTEST	0	0.0798671	inf	0	1	1	no
XLOC_000568	XLOC_000568	LPHN2	chr1:81579299-81992423	OK	8.38673	7.59371	-0.143303	-0.353232	0.37865	0.527236	no
XLOC_000569	XLOC_000569	LOC101927542	chr1:83446052-83454771	NOTEST	0	0	0	0	1	1	no
XLOC_000570	XLOC_000570	PRKACB	chr1:84078061-84238498	OK	14.0677	14.2739	0.0209978	0.052857	0.89505	0.93875	no
XLOC_000571	XLOC_000571	SAMD13	chr1:84277397-84350798	OK	1.99415	1.34674	-0.566301	-0.617846	0.13055	0.235537	no
XLOC_000572	XLOC_000572	DNASE2B	chr1:84398531-84415008	NOTEST	0.0863359	0.046662	-0.887712	0	1	1	no
XLOC_000573	XLOC_000573	RPF1	chr1:84479236-84574480	OK	18.7224	14.616	-0.357217	-0.44669	0.2738	0.417423	no
XLOC_000574	XLOC_000574	SPATA1	chr1:84479236-84574480	NOTEST	0.165204	0.103006	-0.681517	0	1	1	no
XLOC_000575	XLOC_000575	WDR63	chr1:85062297-85133138	OK	0.300978	1.96418	2.7062	2.69452	5e-05	0.000250085	yes
XLOC_000576	XLOC_000576	MIR4423	chr1:85133793-85133873	NOTEST	0	0	0	0	1	1	no
XLOC_000577	XLOC_000577	LOC646626	chr1:85265775-85278088	OK	0.940795	1.06091	0.173347	0.0649706	0.929	0.959517	no
XLOC_000578	XLOC_000578	CYR61	chr1:85580760-85583967	OK	261.585	280.679	0.10164	0.22399	0.58265	0.715667	no
XLOC_000579	XLOC_000579	CLCA2	chr1:86424085-86456558	OK	0.0490405	1.81272	5.20804	4.45312	5e-05	0.000250085	yes
XLOC_000580	XLOC_000580	CLCA1	chr1:86468842-86500294	NOTEST	0	0.0115495	inf	0	1	1	no
XLOC_000581	XLOC_000581	CLCA4	chr1:86547014-86580754	NOTEST	0	0.00259047	inf	0	1	1	no
XLOC_000582	XLOC_000582	CLCA3P	chr1:86634275-86655376	NOTEST	0.00483299	0.00751609	0.637068	0	1	1	no
XLOC_000583	XLOC_000583	SH3GLB1	chr1:86704569-86748184	OK	16.9761	22.3904	0.399372	1.09001	0.0087	0.0248825	yes
XLOC_000584	XLOC_000584	HS2ST1	chr1:86914651-87109998	OK	21.6919	17.9067	-0.276654	-0.610127	0.1383	0.246378	no
XLOC_000585	XLOC_000585	LINC01140	chr1:87129764-87169204	NOTEST	0.239852	0.374522	0.642906	0	1	1	no
XLOC_000586	XLOC_000586	LOC101927844	chr1:87212689-87251331	NOTEST	0.00675334	0	#NAME?	0	1	1	no
XLOC_000587	XLOC_000587	LMO4	chr1:87328467-87348923	OK	20.4776	26.4526	0.369364	0.98036	0.01725	0.0445948	yes
XLOC_000588	XLOC_000588	LOC101927871	chr1:87959437-87966672	NOTEST	0	0	0	0	1	1	no
XLOC_000589	XLOC_000589	PKN2	chr1:88528861-88836255	OK	11.2161	8.62331	-0.379252	-0.962598	0.0186	0.0476164	yes
XLOC_000590	XLOC_000590	GBP6	chr1:89363757-89388160	NOTEST	0.00640769	0.0125352	0.968112	0	1	1	no
XLOC_000591	XLOC_000591	GBP1P1	chr1:89407678-89424934	NOTEST	0	0.155486	inf	0	1	1	no
XLOC_000592	XLOC_000592	LRRC8B	chr1:89524373-89597861	OK	2.7976	1.70168	-0.717235	-1.37347	0.00105	0.0039597	yes
XLOC_000593	XLOC_000593	LRRC8C	chr1:89633084-89719535	OK	4.08073	0.919513	-2.14989	-3.65674	5e-05	0.000250085	yes
XLOC_000594	XLOC_000594	LOC102723361	chr1:89743979-89769898	NOTEST	0.061433	0	#NAME?	0	1	1	no
XLOC_000595	XLOC_000595	LOC101927933	chr1:89743979-89769898	NOTEST	0.0154501	0	#NAME?	0	1	1	no
XLOC_000596	XLOC_000596	LOC101927975	chr1:89788803-89790492	NOTEST	0.0388599	0	#NAME?	0	1	1	no
XLOC_000597	XLOC_000597	LRRC8D	chr1:89821013-89936432	OK	12.0855	7.91267	-0.611039	-1.41358	0.0004	0.00168364	yes
XLOC_000598	XLOC_000598	ZNF326	chr1:89995118-90028542	OK	17.3989	10.9854	-0.663408	-1.53235	0.00045	0.00187479	yes
XLOC_000599	XLOC_000599	CDC7	chr1:91500813-91525764	OK	11.0479	0.97414	-3.5035	-5.44449	5e-05	0.000250085	yes
XLOC_000600	XLOC_000600	BRDT	chr1:91949370-92014428	NOTEST	0	0.00229803	inf	0	1	1	no
XLOC_000601	XLOC_000601	EPHX4	chr1:92029975-92063536	OK	2.43025	5.34078	1.13595	1.48472	0.00065	0.00259067	yes
XLOC_000602	XLOC_000602	BTBD8	chr1:92080304-92147840	NOTEST	0.336987	0.209041	-0.68891	0	1	1	no
XLOC_000603	XLOC_000603	KIAA1107	chr1:92167051-92184723	OK	0.757729	0.793795	0.0670862	0.0901093	0.8206	0.892471	no
XLOC_000604	XLOC_000604	C1orf146	chr1:92218015-92245810	NOTEST	0	0.0177462	inf	0	1	1	no
XLOC_000605	XLOC_000605	RPAP2	chr1:92246397-92388175	OK	3.61187	3.06832	-0.235295	-0.334962	0.4119	0.560954	no
XLOC_000606	XLOC_000606	RPL5	chr1:92832036-92961522	OK	881.913	701.725	-0.329731	-0.734125	0.0653	0.134109	no
XLOC_000607	XLOC_000607	SNORD21	chr1:92832036-92961522	NOTEST	0	0	0	0	1	1	no
XLOC_000608	XLOC_000608	SNORA66	chr1:92832036-92961522	NOTEST	0	0	0	0	1	1	no
XLOC_000609	XLOC_000609	MTF2	chr1:93079234-93139081	OK	6.36528	4.05685	-0.649864	-1.31672	0.00185	0.00651418	yes
XLOC_000610	XLOC_000610	CCDC18	chr1:93149741-93279211	OK	3.83511	0.59071	-2.69875	-1.53577	0.00015	0.000693668	yes
XLOC_000611	XLOC_000611	DR1	chr1:93345920-93362592	OK	25.3858	22.7599	-0.15753	-0.410245	0.3217	0.470605	no
XLOC_000612	XLOC_000612	FNBP1L	chr1:93448090-93554661	OK	27.6296	24.1636	-0.193375	-0.517313	0.20175	0.331704	no
XLOC_000613	XLOC_000613	RP5-1033H22.2	chr1:93561785-93847150	NOTEST	0.0938289	0.0689588	-0.444297	0	1	1	no
XLOC_000614	XLOC_000614	LOC102723480	chr1:93561785-93847150	NOTEST	0.159341	0.0897572	-0.828017	0	1	1	no
XLOC_000615	XLOC_000615	MIR760	chr1:93561785-93847150	NOTEST	0	0	0	0	1	1	no
XLOC_000616	XLOC_000616	TRNAR15	chr1:93847572-93847657	NOTEST	0	0	0	0	1	1	no
XLOC_000617	XLOC_000617	LOC100505940	chr1:94333312-94334806	OK	0.594972	2.3379	1.97432	1.23453	0.0406	0.0910854	no
XLOC_000618	XLOC_000618	ABCD3	chr1:94418376-94518663	OK	37.0453	23.5868	-0.651314	-1.72045	5e-05	0.000250085	yes
XLOC_000619	XLOC_000619	SLC44A3	chr1:94820341-94895247	OK	1.8106	2.23195	0.301831	0.392398	0.3257	0.474898	no
XLOC_000620	XLOC_000620	RP4-639F20.1	chr1:94928027-94963270	OK	5.75315	6.44167	0.163085	0.234394	0.56195	0.697991	no
XLOC_000621	XLOC_000621	LOC101928098	chr1:94982722-95072956	NOTEST	0.0081196	0	#NAME?	0	1	1	no
XLOC_000622	XLOC_000622	RWDD3,TMEM56,TMEM56-RWDD3	chr1:95117337-95247225	OK	10.1438	11.6098	0.19474	0.325035	0.44575	0.59354	no
XLOC_000623	XLOC_000623	FLJ31662	chr1:95474736-95479356	NOTEST	0	0	0	0	1	1	no
XLOC_000624	XLOC_000624	RP11-286B14.1	chr1:95510165-95515464	NOTEST	0.00653404	0.0113464	0.796184	0	1	1	no
XLOC_000625	XLOC_000625	LOC101928219	chr1:95777239-95783891	NOTEST	0	0.0204392	inf	0	1	1	no
XLOC_000626	XLOC_000626	LOC102723661	chr1:95992402-96022880	NOTEST	0	0	0	0	1	1	no
XLOC_000627	XLOC_000627	PTBP2	chr1:96721604-96815049	OK	9.48374	5.20954	-0.8643	-1.77125	5e-05	0.000250085	yes
XLOC_000628	XLOC_000628	DPYD-AS1	chr1:97077742-97921059	NOTEST	0	0	0	0	1	1	no
XLOC_000629	XLOC_000629	DPYD-AS2	chr1:97077742-97921059	NOTEST	0	0	0	0	1	1	no
XLOC_000630	XLOC_000630	LOC102723700	chr1:97077742-97921059	NOTEST	0	0	0	0	1	1	no
XLOC_000631	XLOC_000631	RP5-1070A16.1	chr1:98210710-98272658	NOTEST	0.451047	0.413622	-0.124963	0	1	1	no
XLOC_000632	XLOC_000632	SNX7	chr1:98661661-98760500	OK	26.9571	28.6285	0.0867889	0.215715	0.5921	0.72329	no
XLOC_000633	XLOC_000633	RP5-896L10.1	chr1:98890244-99148852	NOTEST	0.0165042	0.0111139	-0.570469	0	1	1	no
XLOC_000634	XLOC_000634	LPPR4	chr1:99264291-99309584	OK	4.41716	1.89171	-1.22343	-2.23107	5e-05	0.000250085	yes
XLOC_000635	XLOC_000635	PALMD	chr1:99645874-99694541	OK	0.451425	3.42799	2.92481	3.60889	5e-05	0.000250085	yes
XLOC_000636	XLOC_000636	AGL	chr1:99850076-99940035	OK	3.28619	3.37265	0.0374675	0.0808726	0.8409	0.904256	no
XLOC_000637	XLOC_000637	SLC35A3	chr1:99968954-100026979	OK	4.07204	5.28639	0.37653	0.635686	0.1236	0.225375	no
XLOC_000638	XLOC_000638	HIAT1	chr1:100038113-100083377	OK	21.9734	20.5874	-0.0939982	-0.238416	0.555	0.691459	no
XLOC_000639	XLOC_000639	TRMT13	chr1:100133112-100178273	OK	3.95509	2.74806	-0.5253	-0.735419	0.0501	0.108224	no
XLOC_000640	XLOC_000640	RTCA	chr1:100264741-100292769	OK	15.0604	21.3492	0.503427	1.23219	0.0032	0.0105295	yes
XLOC_000641	XLOC_000641	MIR553	chr1:100264741-100292769	NOTEST	0	0	0	0	1	1	no
XLOC_000642	XLOC_000642	CDC14A	chr1:100351739-100520277	OK	1.21804	1.51224	0.312123	0.443064	0.26495	0.407861	no
XLOC_000643	XLOC_000643	GPR88	chr1:100538171-100542027	NOTEST	0.264745	0.0681174	-1.95851	0	1	1	no
XLOC_000644	XLOC_000644	VCAM1	chr1:100719639-100739045	OK	3.52436	9.44739	1.42255	2.38161	5e-05	0.000250085	yes
XLOC_000645	XLOC_000645	SLC30A7	chr1:100896075-101025806	OK	4.12729	6.30067	0.610309	1.1677	0.00485	0.0150406	yes
XLOC_000646	XLOC_000646	LOC102606465	chr1:101025845-101087379	OK	2.29535	2.43264	0.0838082	0.0978328	0.8126	0.887114	no
XLOC_000647	XLOC_000647	LOC101928334	chr1:101150558-101176006	NOTEST	0	0.0218888	inf	0	1	1	no
XLOC_000648	XLOC_000648	S1PR1	chr1:101236748-101241520	OK	1.14058	1.04959	-0.119939	-0.137288	0.73315	0.832352	no
XLOC_000649	XLOC_000649	DNAJA1P5	chr1:101802566-101997234	NOTEST	0	0	0	0	1	1	no
XLOC_000650	XLOC_000650	AMY2B,RNPC3	chr1:103525955-103579534	OK	6.53859	6.35346	-0.0414376	-0.074224	0.85	0.910582	no
XLOC_000651	XLOC_000651	ACTG1P4	chr1:103525955-103579534	NOTEST	0.152523	0.123648	-0.302786	0	1	1	no
XLOC_000652	XLOC_000652	AMY2A	chr1:103617376-103625778	NOTEST	0.0180216	0.0533373	1.56542	0	1	1	no
XLOC_000653	XLOC_000653	AMY1A	chr1:103651198-103664552	NOTEST	0	0	0	0	1	1	no
XLOC_000654	XLOC_000654	AMY1C	chr1:103745336-103758690	NOTEST	0	0	0	0	1	1	no
XLOC_000655	XLOC_000655	LOC100129138	chr1:104073022-104077086	NOTEST	0	0	0	0	1	1	no
XLOC_000656	XLOC_000656	PRMT6	chr1:107056644-107059294	OK	15.1125	11.962	-0.337284	-0.770817	0.05795	0.121524	no
XLOC_000657	XLOC_000657	LOC102724829,NTNG1	chr1:107140006-107481855	OK	8.65643	10.7722	0.315476	0.700229	0.07985	0.157929	no
XLOC_000658	XLOC_000658	MIR7852	chr1:107571159-107994607	NOTEST	0	0	0	0	1	1	no
XLOC_000659	XLOC_000659	VAV3-AS1	chr1:107571159-107994607	NOTEST	0.0390469	0.0206144	-0.921558	0	1	1	no
XLOC_000660	XLOC_000660	LOC400768	chr1:108420688-108433184	NOTEST	0.00754657	0.0503227	2.73732	0	1	1	no
XLOC_000661	XLOC_000661	NBPF6	chr1:108450264-108471017	NOTEST	0	0.00268311	inf	0	1	1	no
XLOC_000662	XLOC_000662	FAM102B	chr1:108560348-108639327	OK	2.8575	0.889977	-1.68292	-2.65277	5e-05	0.000250085	yes
XLOC_000663	XLOC_000663	PRPF38B	chr1:108692309-108701803	OK	14.3267	9.31176	-0.621584	-1.53975	0.0004	0.00168364	yes
XLOC_000664	XLOC_000664	FNDC7	chr1:108712933-108742749	NOTEST	0.0198213	0.0368552	0.894815	0	1	1	no
XLOC_000665	XLOC_000665	STXBP3	chr1:108746662-108809526	OK	17.8185	18.5356	0.0569264	0.141182	0.7288	0.829155	no
XLOC_000666	XLOC_000666	SPATA42	chr1:108815897-108858524	NOTEST	0	0.030889	inf	0	1	1	no
XLOC_000667	XLOC_000667	GPSM2	chr1:108876217-108963499	OK	9.41691	0.690472	-3.7696	-2.42585	0.01115	0.0307597	yes
XLOC_000668	XLOC_000668	TMEM167B	chr1:109090780-109096932	OK	18.177	26.7377	0.556764	1.43067	0.0007	0.00277193	yes
XLOC_000669	XLOC_000669	SCARNA2	chr1:109100192-109100612	NOTEST	0.0971005	0.377897	1.96044	0	1	1	no
XLOC_000670	XLOC_000670	KIAA1324	chr1:109113962-109206781	NOTEST	0.288317	0.401463	0.477611	0	1	1	no
XLOC_000671	XLOC_000671	SARS	chr1:109213892-109238182	OK	71.5201	85.2128	0.252721	0.685642	0.096	0.184201	no
XLOC_000672	XLOC_000672	CELSR2	chr1:109250018-109275756	OK	17.5323	11.3224	-0.630832	-1.66584	5e-05	0.000250085	yes
XLOC_000673	XLOC_000673	SYPL2	chr1:109466477-109482142	NOTEST	0.0912379	0.189328	1.05318	0	1	1	no
XLOC_000674	XLOC_000674	ATXN7L2	chr1:109483910-109492804	OK	3.39438	1.99246	-0.768595	-1.16512	0.0054	0.0165131	yes
XLOC_000675	XLOC_000675	CYB561D1	chr1:109494035-109500441	OK	3.17013	5.67075	0.838996	1.74833	5e-05	0.000250085	yes
XLOC_000676	XLOC_000676	GPR61	chr1:109539871-109545865	NOTEST	0.0196651	0.0378013	0.942795	0	1	1	no
XLOC_000677	XLOC_000677	GNAI3	chr1:109548563-109595843	OK	38.3806	25.7343	-0.576684	-1.57668	0.00015	0.000693668	yes
XLOC_000678	XLOC_000678	MIR197	chr1:109598892-109598967	NOTEST	0	0	0	0	1	1	no
XLOC_000679	XLOC_000679	AMPD2	chr1:109619812-109632055	OK	17.3409	21.9525	0.340209	0.897645	0.0294	0.0695756	no
XLOC_000680	XLOC_000680	GSTM4	chr1:109656075-109665501	OK	18.6957	13.6264	-0.456295	-0.975258	0.01695	0.043935	yes
XLOC_000681	XLOC_000681	GSTM2	chr1:109668021-109683997	OK	22.374	28.2045	0.334104	0.751712	0.06455	0.132977	no
XLOC_000682	XLOC_000682	GSTM1	chr1:109687795-109693745	OK	12.413	10.225	-0.279756	-0.257386	0.5985	0.728028	no
XLOC_000683	XLOC_000683	GSTM5	chr1:109711778-109718268	OK	5.06168	3.20242	-0.660452	-0.852814	0.03605	0.0823592	no
XLOC_000684	XLOC_000684	CSF1	chr1:109910610-109930994	OK	16.378	47.3194	1.53067	3.81732	5e-05	0.000250085	yes
XLOC_000685	XLOC_000685	AHCYL1	chr1:109984764-110023742	OK	32.2267	30.9753	-0.0571387	-0.15588	0.7074	0.812028	no
XLOC_000686	XLOC_000686	STRIP1	chr1:110031576-110054641	OK	12.2832	16.065	0.387236	0.946752	0.02095	0.0526433	no
XLOC_000687	XLOC_000687	UBL4B	chr1:110112439-110113947	NOTEST	0.0166659	0.0110762	-0.589432	0	1	1	no
XLOC_000688	XLOC_000688	SLC6A17	chr1:110150509-110202202	OK	0.0909204	0.646275	2.82947	2.52696	5e-05	0.000250085	yes
XLOC_000689	XLOC_000689	KCNC4	chr1:110210713-110282631	OK	0.690753	2.58759	1.90536	2.44986	5e-05	0.000250085	yes
XLOC_000690	XLOC_000690	RBM15	chr1:110339322-110346681	OK	2.38325	1.55365	-0.617263	-0.921532	0.02835	0.0675033	no
XLOC_000691	XLOC_000691	LAMTOR5-AS1	chr1:110401252-110416274	OK	1.08892	0.798441	-0.447644	-0.073193	0.7286	0.828992	no
XLOC_000692	XLOC_000692	PROK1	chr1:110451165-110457354	NOTEST	0.021817	0.0286409	0.392623	0	1	1	no
XLOC_000693	XLOC_000693	CYMP	chr1:110480765-110491269	NOTEST	0	0.015262	inf	0	1	1	no
XLOC_000694	XLOC_000694	CD53	chr1:110871198-110964197	NOTEST	0	0.00642305	inf	0	1	1	no
XLOC_000695	XLOC_000695	CEPT1	chr1:111117331-111185104	OK	10.4536	11.6845	0.160593	0.260128	0.52085	0.6622	no
XLOC_000696	XLOC_000696	CHI3L2	chr1:111227658-111243440	OK	0.88365	21.6837	4.61699	5.50419	5e-05	0.000250085	yes
XLOC_000697	XLOC_000697	CHIAP2	chr1:111280523-111286108	NOTEST	0	0.0103342	inf	0	1	1	no
XLOC_000698	XLOC_000698	CHIA	chr1:111290851-111320566	NOTEST	0.026555	0.049764	0.90612	0	1	1	no
XLOC_000699	XLOC_000699	PIFO	chr1:111324662-111353017	OK	2.10816	4.97709	1.23932	1.88104	5e-05	0.000250085	yes
XLOC_000700	XLOC_000700	ATP5F1	chr1:111439889-111461918	OK	119.68	97.0843	-0.301867	-0.699813	0.08955	0.173889	no
XLOC_000701	XLOC_000701	C1orf162	chr1:111473866-111478512	NOTEST	0.147903	0.265003	0.841358	0	1	1	no
XLOC_000702	XLOC_000702	RAP1A	chr1:111619782-111713479	OK	37.0876	36.0113	-0.0424876	-0.108425	0.7909	0.872617	no
XLOC_000703	XLOC_000703	FAM212B-AS1	chr1:111722063-111767577	NOTEST	0.149701	0.159591	0.0922929	0	1	1	no
XLOC_000704	XLOC_000704	DDX20	chr1:111722063-111767577	OK	7.53756	5.28661	-0.511756	-0.800891	0.0497	0.107644	no
XLOC_000705	XLOC_000705	LOC643355	chr1:111989970-111998842	OK	1.32825	1.11096	-0.257721	-0.246496	0.5509	0.688041	no
XLOC_000706	XLOC_000706	CTTNBP2NL	chr1:112396177-112465081	OK	9.41994	14.7336	0.645323	1.692	5e-05	0.000250085	yes
XLOC_000707	XLOC_000707	WNT2B	chr1:112467417-112521288	OK	1.63939	12.9769	2.98472	4.47529	5e-05	0.000250085	yes
XLOC_000708	XLOC_000708	CAPZA1	chr1:112619452-112671619	OK	65.8185	75.4281	0.196609	0.532803	0.18925	0.315274	no
XLOC_000709	XLOC_000709	MOV10	chr1:112674311-112700753	OK	16.749	17.9121	0.0968621	0.252983	0.5402	0.679231	no
XLOC_000710	XLOC_000710	FAM19A3	chr1:112718996-112727235	NOTEST	0.213158	0.281813	0.402816	0	1	1	no
XLOC_000711	XLOC_000711	LOC128322	chr1:112748094-112748475	NOTEST	0	0	0	0	1	1	no
XLOC_000712	XLOC_000712	AKR7A2P1	chr1:112911846-112956353	NOTEST	0.108083	0.0613819	-0.816254	0	1	1	no
XLOC_000713	XLOC_000713	SLC16A1-AS1	chr1:112956414-112964072	OK	1.18276	0.934282	-0.340229	-0.271627	0.50405	0.647385	no
XLOC_000714	XLOC_000714	LOC101930375	chr1:112996902-113008615	NOTEST	0.112485	0.160054	0.50882	0	1	1	no
XLOC_000715	XLOC_000715	LRIG2	chr1:113073169-113125202	OK	2.37143	1.91793	-0.306205	-0.487881	0.2316	0.368591	no
XLOC_000716	XLOC_000716	LOC102723919	chr1:113131159-113132260	OK	3.38629	4.24585	0.32635	0.384728	0.321	0.469908	no
XLOC_000717	XLOC_000717	MAGI3	chr1:113390464-113685923	OK	3.75649	2.33699	-0.684734	-1.45521	0.001	0.0037896	yes
XLOC_000718	XLOC_000718	RP5-1073O3.2	chr1:113813810-113905119	NOTEST	0	0	0	0	1	1	no
XLOC_000719	XLOC_000719	AP4B1-AS1	chr1:113813810-113905119	NOTEST	0.199324	0.139767	-0.51209	0	1	1	no
XLOC_000720	XLOC_000720	DCLRE1B	chr1:113905292-113914086	OK	6.12072	2.06821	-1.56532	-2.85331	5e-05	0.000250085	yes
XLOC_000721	XLOC_000721	HIPK1	chr1:113924000-113977869	OK	9.35527	8.76192	-0.0945312	-0.2405	0.5544	0.691121	no
XLOC_000722	XLOC_000722	OLFML3	chr1:113979390-113982254	OK	9.70107	6.98678	-0.473516	-0.916676	0.0227	0.0562341	no
XLOC_000723	XLOC_000723	LOC101928890	chr1:114392776-114511160	NOTEST	0	0	0	0	1	1	no
XLOC_000724	XLOC_000724	SYCP1	chr1:114854802-114995370	NOTEST	0.00237215	0.00210028	-0.175613	0	1	1	no
XLOC_000725	XLOC_000725	TSHB	chr1:115029823-115034309	NOTEST	0	0	0	0	1	1	no
XLOC_000726	XLOC_000726	VANGL1	chr1:115641952-115698224	OK	4.74435	4.44918	-0.0926703	-0.182677	0.651	0.771418	no
XLOC_000727	XLOC_000727	SLC22A15	chr1:115976497-116070054	OK	0.489492	0.690514	0.496385	0.454063	0.14635	0.257816	no
XLOC_000728	XLOC_000728	MAB21L3	chr1:116111754-116135240	NOTEST	0.107835	0.0350683	-1.62059	0	1	1	no
XLOC_000729	XLOC_000729	ATP1A1	chr1:116372179-116418622	OK	128.521	154.938	0.269689	0.639404	0.12285	0.224313	no
XLOC_000730	XLOC_000730	MIR320B1	chr1:116671748-116671827	NOTEST	0	0	0	0	1	1	no
XLOC_000731	XLOC_000731	C1orf137	chr1:116694111-116706603	NOTEST	0	0	0	0	1	1	no
XLOC_000732	XLOC_000732	CD2	chr1:116754434-116769229	NOTEST	0	0	0	0	1	1	no
XLOC_000733	XLOC_000733	PTGFRN	chr1:116910066-116990350	OK	35.592	41.6878	0.22807	0.604389	0.13755	0.245428	no
XLOC_000734	XLOC_000734	CD101	chr1:117001749-117059490	OK	0.749822	0.308226	-1.28256	-1.32135	0.00125	0.00460304	yes
XLOC_000735	XLOC_000735	TTF2	chr1:117060287-117102910	OK	5.69691	3.20397	-0.830319	-1.76018	5e-05	0.000250085	yes
XLOC_000736	XLOC_000736	MIR942	chr1:117060287-117102910	NOTEST	0	0	0	0	1	1	no
XLOC_000737	XLOC_000737	MAN1A2	chr1:117367392-117528872	OK	6.95067	7.69958	0.147628	0.382172	0.3477	0.496883	no
XLOC_000738	XLOC_000738	FAM46C	chr1:117605981-117628389	OK	0.889775	0.918721	0.0461862	0.0643454	0.87305	0.925623	no
XLOC_000739	XLOC_000739	WDR3	chr1:117929748-118185225	OK	11.2691	8.97504	-0.328376	-0.798078	0.0491	0.106643	no
XLOC_000740	XLOC_000740	RP11-418J17.1	chr1:119031215-119147054	OK	0.876614	0.967756	0.142702	0.0616669	0.9166	0.951652	no
XLOC_000741	XLOC_000741	HAO2	chr1:119368775-119394130	NOTEST	0.00609349	0	#NAME?	0	1	1	no
XLOC_000742	XLOC_000742	HAO2-IT1	chr1:119368775-119394130	NOTEST	0	0	0	0	1	1	no
XLOC_000743	XLOC_000743	HSD3B2	chr1:119414930-119423039	NOTEST	0	0	0	0	1	1	no
XLOC_000744	XLOC_000744	HSD3B1	chr1:119507202-119515058	NOTEST	0	0	0	0	1	1	no
XLOC_000745	XLOC_000745	HSD3BP4	chr1:119563879-119572576	NOTEST	0.00460349	0.00854161	0.891782	0	1	1	no
XLOC_000746	XLOC_000746	PHGDH	chr1:119711795-119744226	OK	43.8446	9.38485	-2.224	-5.10186	5e-05	0.000250085	yes
XLOC_000747	XLOC_000747	LOC101929178	chr1:119911552-120100748	NOTEST	0.408366	0.32061	-0.349045	0	1	1	no
XLOC_000748	XLOC_000748	LOC100996723	chr1:120277690-120327681	NOTEST	0.111276	0.262312	1.23714	0	1	1	no
XLOC_000749	XLOC_000749	LOC101929786	chr1:120340816-120342650	OK	0.978882	2.18828	1.16059	1.27175	0.00195	0.00681898	yes
XLOC_000750	XLOC_000750	LOC101929788	chr1:120407111-120411356	NOTEST	0	0	0	0	1	1	no
XLOC_000751	XLOC_000751	NBPF8	chr1:120417193-120467844	OK	1.86441	1.51219	-0.302088	-0.444885	0.28375	0.428728	no
XLOC_000752	XLOC_000752	LOC101929796	chr1:120723746-120793884	OK	2.24085	2.48844	0.151196	0.151057	0.74745	0.841903	no
XLOC_000753	XLOC_000753	LOC102724282	chr1:120723746-120793884	NOTEST	0	0	0	0	1	1	no
XLOC_000754	XLOC_000754	NBPF26	chr1:120804864-120842110	OK	1.55009	1.25624	-0.303238	-0.483052	0.23325	0.370816	no
XLOC_000755	XLOC_000755	PPIAL4B	chr1:120889745-120890530	NOTEST	0	0	0	0	1	1	no
XLOC_000756	XLOC_000756	LINC00623	chr1:120913202-120953463	OK	5.57728	7.14053	0.35647	0.444953	0.29695	0.442717	no
XLOC_000757	XLOC_000757	RNVU1-4	chr1:120913202-120953463	NOTEST	4.11926	2.08944	-0.979268	0	1	1	no
XLOC_000758	XLOC_000758	LINC00623	chr1:120966388-120974382	NOTEST	0	0.0691618	inf	0	1	1	no
XLOC_000759	XLOC_000759	LOC100996721	chr1:121012504-121013377	NOTEST	0	0	0	0	1	1	no
XLOC_000760	XLOC_000760	FCGR1B	chr1:121087344-121098265	NOTEST	0.0166599	0.10532	2.66032	0	1	1	no
XLOC_000761	XLOC_000761	SRGAP2C	chr1:121184641-121397905	OK	2.88694	1.76485	-0.709995	-1.05688	0.01085	0.0300447	yes
XLOC_000762	XLOC_000762	EMBP1	chr1:121519111-121571888	NOTEST	0.127495	0.081928	-0.638012	0	1	1	no
XLOC_000763	XLOC_000763	LOC101927452	chr1:143509317-143513377	NOTEST	0	0	0	0	1	1	no
XLOC_000764	XLOC_000764	TRNAQ20	chr1:143691473-143691545	NOTEST	0	0	0	0	1	1	no
XLOC_000765	XLOC_000765	LOC101929561	chr1:143729406-143737147	NOTEST	0.0303244	0	#NAME?	0	1	1	no
XLOC_000766	XLOC_000766	LOC388692	chr1:143784835-143797107	NOTEST	0.130954	0.288451	1.13927	0	1	1	no
XLOC_000767	XLOC_000767	FCGR1C	chr1:143874742-143883733	NOTEST	0.00648745	0.0504218	2.95832	0	1	1	no
XLOC_000768	XLOC_000768	SRGAP2D	chr1:143972638-144069843	OK	2.39898	1.23268	-0.960626	-1.24665	0.0044	0.0138583	yes
XLOC_000769	XLOC_000769	LOC101927333	chr1:144335755-144342553	NOTEST	0	0	0	0	1	1	no
XLOC_000770	XLOC_000770	RNVU1-15	chr1:144412575-144412740	NOTEST	0	2.21032	inf	0	1	1	no
XLOC_000771	XLOC_000771	TRNAN27	chr1:144419266-144419340	NOTEST	0	0	0	0	1	1	no
XLOC_000772	XLOC_000772	PPIAL4F	chr1:144592867-144593652	NOTEST	0	0	0	0	1	1	no
XLOC_000773	XLOC_000773	LOC101927429	chr1:144670041-144678017	NOTEST	0	0	0	0	1	1	no
XLOC_000774	XLOC_000774	RP11-14N7.2	chr1:144716078-144740806	OK	1.55365	2.50316	0.688085	0.744489	0.0576	0.120962	no
XLOC_000775	XLOC_000775	LOC102724255	chr1:144890673-145095328	NOTEST	0.0979658	0.150722	0.621541	0	1	1	no
XLOC_000776	XLOC_000776	FAM72D	chr1:145095999-145112692	OK	0.890831	0.113616	-2.97098	-2.2232	5e-05	0.000250085	yes
XLOC_000777	XLOC_000777	TRNAN-GUU	chr1:145129238-145129312	NOTEST	0	0	0	0	1	1	no
XLOC_000778	XLOC_000778	LOC101929805	chr1:145139762-145156960	NOTEST	0	0	0	0	1	1	no
XLOC_000779	XLOC_000779	TRNAV-CAC	chr1:145157156-145157229	NOTEST	0	0	0	0	1	1	no
XLOC_000780	XLOC_000780	TRNAV-CAC	chr1:145161107-145161178	NOTEST	0	0	0	0	1	1	no
XLOC_000781	XLOC_000781	LOC100996740	chr1:145214737-145215770	OK	1.82678	4.76663	1.38367	1.51332	0.00035	0.00149369	yes
XLOC_000782	XLOC_000782	RNVU1-14	chr1:145281115-145281279	NOTEST	1.90044	0	#NAME?	0	1	1	no
XLOC_000783	XLOC_000783	TRNAN1	chr1:145287765-145287839	NOTEST	0	0	0	0	1	1	no
XLOC_000784	XLOC_000784	TRNAQ-CUG	chr1:145459657-145459729	NOTEST	0	0	0	0	1	1	no
XLOC_000785	XLOC_000785	LOC102724173	chr1:145509060-145513259	NOTEST	0	0	0	0	1	1	no
XLOC_000786	XLOC_000786	LOC101060254	chr1:145515427-145546090	NOTEST	0	0.0199874	inf	0	1	1	no
XLOC_000787	XLOC_000787	GPR89A	chr1:145607959-145670740	OK	2.73388	2.90278	0.0864876	0.121434	0.7661	0.854934	no
XLOC_000788	XLOC_000788	CD160	chr1:145719445-145739288	NOTEST	0.0748937	0.13524	0.852604	0	1	1	no
XLOC_000789	XLOC_000789	POLR3C	chr1:145824140-145842505	OK	12.0109	12.7626	0.0875876	0.191577	0.6366	0.759061	no
XLOC_000790	XLOC_000790	NUDT17	chr1:145845487-145859081	OK	2.48802	2.91619	0.229088	0.136796	0.8601	0.915867	no
XLOC_000791	XLOC_000791	GNRHR2	chr1:145919012-145927536	OK	1.01151	1.25141	0.307044	0.0686854	0.68055	0.792252	no
XLOC_000792	XLOC_000792	POLR3GL	chr1:145959013-145978848	OK	22.7675	28.2134	0.309407	0.687122	0.09325	0.179769	no
XLOC_000793	XLOC_000793	TRNAE21	chr1:146035691-146035763	NOTEST	0	0	0	0	1	1	no
XLOC_000794	XLOC_000794	TRNAG11	chr1:146037060-146037132	NOTEST	0	0	0	0	1	1	no
XLOC_000795	XLOC_000795	TRNAH4	chr1:146038043-146038115	NOTEST	0	0	0	0	1	1	no
XLOC_000796	XLOC_000796	TRNAK20	chr1:146039400-146039473	NOTEST	0	0	0	0	1	1	no
XLOC_000797	XLOC_000797	RP11-458D21.1	chr1:146052820-146058678	NOTEST	0.447516	0.319603	-0.485659	0	1	1	no
XLOC_000798	XLOC_000798	NUDT4P2	chr1:146297772-146301610	NOTEST	0.00841326	0.00708646	-0.2476	0	1	1	no
XLOC_000799	XLOC_000799	TRNAN-GUU	chr1:146370100-146370174	NOTEST	0	0	0	0	1	1	no
XLOC_000800	XLOC_000800	LOC100996756	chr1:146387154-146387659	OK	0.409834	1.72324	2.07201	1.43647	0.28845	0.43374	no
XLOC_000801	XLOC_000801	LOC102724558	chr1:146506607-146524746	NOTEST	0	0	0	0	1	1	no
XLOC_000802	XLOC_000802	LOC102724573	chr1:146526091-146533311	NOTEST	0	0	0	0	1	1	no
XLOC_000803	XLOC_000803	HYDIN2	chr1:146547488-146822034	NOTEST	0.0952021	0.0558688	-0.76895	0	1	1	no
XLOC_000804	XLOC_000804	NBPF12	chr1:146938544-146996093	OK	1.84651	2.21747	0.264116	0.495221	0.2126	0.345528	no
XLOC_000805	XLOC_000805	TRNAH10	chr1:147073224-147073296	NOTEST	0	0	0	0	1	1	no
XLOC_000806	XLOC_000806	CHD1L	chr1:147172803-147295766	OK	12.9395	9.32173	-0.473114	-1.083	0.01065	0.0295298	yes
XLOC_000807	XLOC_000807	PDIA3P1	chr1:147172803-147295766	OK	1.14416	1.63756	0.517258	0.320157	0.42395	0.572595	no
XLOC_000808	XLOC_000808	BCL9	chr1:147541400-147626219	OK	8.62581	7.06551	-0.287866	-0.72733	0.0738	0.148275	no
XLOC_000809	XLOC_000809	LOC102723321	chr1:147700678-147781705	NOTEST	0	0.071246	inf	0	1	1	no
XLOC_000810	XLOC_000810	GJA8	chr1:147902819-147909269	NOTEST	0	0	0	0	1	1	no
XLOC_000811	XLOC_000811	GPR89B	chr1:147928392-147993521	OK	1.65908	1.74405	0.0720552	0.0896422	0.81745	0.890295	no
XLOC_000812	XLOC_000812	TRNAQ13	chr1:148032789-148032861	NOTEST	0	0	0	0	1	1	no
XLOC_000813	XLOC_000813	LOC100505824	chr1:148162747-148163413	NOTEST	0	0.161923	inf	0	1	1	no
XLOC_000814	XLOC_000814	LOC284561	chr1:148279267-148291861	NOTEST	0.0272768	0.0178525	-0.611554	0	1	1	no
XLOC_000815	XLOC_000815	TRNAH9	chr1:148279267-148291861	NOTEST	0	0	0	0	1	1	no
XLOC_000816	XLOC_000816	LOC101929325	chr1:148295179-148297556	NOTEST	0.0241046	0.00462351	-2.38225	0	1	1	no
XLOC_000817	XLOC_000817	TRNAQ3	chr1:148328811-148328883	NOTEST	0	0	0	0	1	1	no
XLOC_000818	XLOC_000818	MIR6077-2	chr1:148388281-148388363	NOTEST	0	0	0	0	1	1	no
XLOC_000819	XLOC_000819	RP6-206I17.2	chr1:148402146-148432546	NOTEST	0.483488	0.478611	-0.0146275	0	1	1	no
XLOC_000820	XLOC_000820	RNVU1-3	chr1:148402146-148432546	NOTEST	0	0	0	0	1	1	no
XLOC_000821	XLOC_000821	TRNAN5	chr1:148529256-148529330	NOTEST	0	0	0	0	1	1	no
XLOC_000822	XLOC_000822	NUDT4P1	chr1:148748599-148752401	NOTEST	0.0135035	0.00785795	-0.781113	0	1	1	no
XLOC_000823	XLOC_000823	PDE4DIP	chr1:148808180-149033019	OK	5.76887	8.08808	0.487508	1.09651	0.0055	0.0167945	yes
XLOC_000824	XLOC_000824	LOC102723348	chr1:149137437-149153130	NOTEST	0.119606	0.0619486	-0.949142	0	1	1	no
XLOC_000825	XLOC_000825	LOC100996716	chr1:149343679-149358657	NOTEST	0.011932	0.0173316	0.538562	0	1	1	no
XLOC_000826	XLOC_000826	LOC100996717	chr1:149385052-149464210	NOTEST	0.311764	0.277809	-0.16636	0	1	1	no
XLOC_000827	XLOC_000827	LOC102723816	chr1:149385052-149464210	NOTEST	0	0	0	0	1	1	no
XLOC_000828	XLOC_000828	NBPF19	chr1:149475579-149556256	OK	1.82759	1.01936	-0.842275	-1.7415	5e-05	0.000250085	yes
XLOC_000829	XLOC_000829	PPIAL4C	chr1:149583869-149584459	NOTEST	0	0	0	0	1	1	no
XLOC_000830	XLOC_000830	LOC102723863	chr1:149605659-149701161	OK	0.597507	1.06439	0.833004	0.591612	0.1828	0.306821	no
XLOC_000831	XLOC_000831	LINC00869	chr1:149605659-149701161	OK	0.593482	0.957702	0.690374	0.349383	0.43645	0.58417	no
XLOC_000832	XLOC_000832	LOC101927520	chr1:149605659-149701161	NOTEST	0.00948642	0.00441703	-1.10279	0	1	1	no
XLOC_000833	XLOC_000833	FAM231D	chr1:149703887-149705171	NOTEST	0.0121849	0	#NAME?	0	1	1	no
XLOC_000834	XLOC_000834	FCGR1A	chr1:149756262-149812410	NOTEST	0.0297839	0.116609	1.96907	0	1	1	no
XLOC_000835	XLOC_000835	HIST2H4A	chr1:149832656-149833052	NOTEST	0.0478674	0.10397	1.11905	0	1	1	no
XLOC_000836	XLOC_000836	HIST2H2AA4	chr1:149851060-149851594	NOTEST	0.0948163	0.452371	2.2543	0	1	1	no
XLOC_000837	XLOC_000837	HIST2H3A	chr1:149852618-149853125	NOTEST	0	0	0	0	1	1	no
XLOC_000838	XLOC_000838	HIST2H2AC	chr1:149886974-149887411	OK	1.62735	0.490328	-1.73071	-1.07568	0.03805	0.0861791	no
XLOC_000839	XLOC_000839	BOLA1	chr1:149899556-149900795	OK	14.3536	13.6316	-0.0744572	-0.126307	0.75835	0.850089	no
XLOC_000840	XLOC_000840	VPS45	chr1:149940329-150145327	OK	24.863	18.1068	-0.457474	-0.959944	0.02	0.0505844	no
XLOC_000841	XLOC_000841	PLEKHO1	chr1:150149979-150159630	OK	35.7107	39.05	0.128966	0.334304	0.4121	0.561123	no
XLOC_000842	XLOC_000842	CA14	chr1:150257158-150265078	OK	4.67476	0.335915	-3.79873	-3.48897	5e-05	0.000250085	yes
XLOC_000843	XLOC_000843	C1orf54	chr1:150272283-150280924	OK	14.0508	20.386	0.536928	0.791529	0.05765	0.121033	no
XLOC_000844	XLOC_000844	C1orf51	chr1:150282520-150287093	OK	2.9077	7.71258	1.40734	1.96382	5e-05	0.000250085	yes
XLOC_000845	XLOC_000845	MRPS21	chr1:150293841-150308979	OK	66.8567	63.372	-0.0772254	-0.199294	0.62995	0.753268	no
XLOC_000846	XLOC_000846	PRPF3	chr1:150321478-150353228	OK	11.8009	8.78601	-0.425621	-1.0058	0.0132	0.0355097	yes
XLOC_000847	XLOC_000847	RPRD2	chr1:150364147-150476566	OK	5.06008	3.99228	-0.341946	-0.799123	0.05435	0.115472	no
XLOC_000848	XLOC_000848	TARS2	chr1:150487363-150507609	OK	10.7831	9.23898	-0.222962	-0.51076	0.21315	0.346269	no
XLOC_000849	XLOC_000849	MIR6878	chr1:150487363-150507609	NOTEST	0	0	0	0	1	1	no
XLOC_000850	XLOC_000850	ECM1	chr1:150508010-150513789	OK	6.79198	7.75504	0.191302	0.355702	0.3797	0.528168	no
XLOC_000851	XLOC_000851	LINC00568	chr1:150515756-150518032	NOTEST	0.249695	0.424335	0.765036	0	1	1	no
XLOC_000852	XLOC_000852	ADAMTSL4	chr1:150549368-150579738	OK	1.36606	6.42437	2.23353	0.939673	0.0051	0.0157133	yes
XLOC_000853	XLOC_000853	MIR4257	chr1:150549368-150579738	NOTEST	0	0	0	0	1	1	no
XLOC_000854	XLOC_000854	LOC102724012	chr1:150629806-150643018	OK	1.12316	0.581404	-0.949956	-0.762753	0.42725	0.575468	no
XLOC_000855	XLOC_000855	LOC100996521	chr1:150887217-150912512	NOTEST	0	0	0	0	1	1	no
XLOC_000856	XLOC_000856	SETDB1	chr1:150926338-150964913	OK	8.12633	5.67551	-0.517855	-1.05708	0.0096	0.0270207	yes
XLOC_000857	XLOC_000857	ANXA9	chr1:150982022-150995638	OK	0.569486	0.800531	0.491298	0.468524	0.23965	0.378659	no
XLOC_000858	XLOC_000858	PRUNE	chr1:151008390-151035713	OK	5.49678	6.31272	0.199674	0.38873	0.3366	0.484977	no
XLOC_000859	XLOC_000859	BNIPL,C1orf56	chr1:151036552-151059649	OK	2.21294	1.80393	-0.294821	-0.15946	0.77065	0.858644	no
XLOC_000860	XLOC_000860	MLLT11	chr1:151059674-151068497	OK	45.3653	62.2931	0.457483	1.22582	0.00245	0.00833952	yes
XLOC_000861	XLOC_000861	GABPB2	chr1:151070310-151118531	OK	1.41377	1.17412	-0.267974	-0.317698	0.4432	0.590947	no
XLOC_000862	XLOC_000862	SCNM1,TNFAIP8L2,TNFAIP8L2-SCNM1	chr1:151156628-151176071	OK	9.66906	10.6634	0.141219	0.270307	0.51885	0.660285	no
XLOC_000863	XLOC_000863	PIP5K1A	chr1:151198029-151249531	OK	23.426	22.6444	-0.0489567	-0.129682	0.75925	0.850506	no
XLOC_000864	XLOC_000864	PSMD4	chr1:151254699-151267479	OK	107.862	121.576	0.172674	0.470779	0.25095	0.391386	no
XLOC_000865	XLOC_000865	ZNF687	chr1:151280023-151327715	OK	9.36898	7.58733	-0.304299	-0.383244	0.35945	0.509028	no
XLOC_000866	XLOC_000866	LOC101927886	chr1:151340639-151347891	OK	12.0355	12.1956	0.0190575	0.0100556	0.9801	0.989718	no
XLOC_000867	XLOC_000867	PSMB4	chr1:151399564-151401936	OK	285.321	315.088	0.143166	0.38478	0.33755	0.485822	no
XLOC_000868	XLOC_000868	CGN	chr1:151510878-151538692	OK	1.11037	0.77988	-0.509721	-0.719339	0.07425	0.148976	no
XLOC_000869	XLOC_000869	TUFT1	chr1:151540304-151583583	OK	7.39444	13.5651	0.875388	1.92532	5e-05	0.000250085	yes
XLOC_000870	XLOC_000870	MIR554	chr1:151540304-151583583	NOTEST	0	0	0	0	1	1	no
XLOC_000871	XLOC_000871	SNX27	chr1:151611987-151699083	OK	7.70006	6.85655	-0.167387	-0.414243	0.31175	0.459337	no
XLOC_000872	XLOC_000872	RIIAD1	chr1:151721536-151729606	NOTEST	0.0649866	0.168759	1.37675	0	1	1	no
XLOC_000873	XLOC_000873	OAZ3	chr1:151759642-151790534	OK	1.33737	2.21656	0.728927	0.277543	0.6031	0.731988	no
XLOC_000874	XLOC_000874	LOC101927929	chr1:151790821-151794402	OK	0.911031	0.91373	0.00426747	0.00375285	0.98395	0.991564	no
XLOC_000875	XLOC_000875	LOC100132111	chr1:151837862-151844165	OK	0.565077	1.18918	1.07345	0.71359	0.10845	0.203344	no
XLOC_000876	XLOC_000876	NBPF18P	chr1:152018277-152022509	NOTEST	0.0270367	0.0436391	0.690704	0	1	1	no
XLOC_000877	XLOC_000877	FLG-AS1	chr1:152302174-152366692	OK	1.06507	2.74237	1.36448	1.10609	0.0052	0.0159946	yes
XLOC_000878	XLOC_000878	LCE5A	chr1:152510843-152512177	NOTEST	0.0375406	0.0481928	0.360368	0	1	1	no
XLOC_000879	XLOC_000879	CRCT1	chr1:152514501-152516005	NOTEST	0	0	0	0	1	1	no
XLOC_000880	XLOC_000880	LCE3C	chr1:152600661-152601086	NOTEST	0	0	0	0	1	1	no
XLOC_000881	XLOC_000881	LCE3B	chr1:152613810-152614098	NOTEST	0	0	0	0	1	1	no
XLOC_000882	XLOC_000882	LCE2D	chr1:152663410-152664659	NOTEST	0	0	0	0	1	1	no
XLOC_000883	XLOC_000883	LCE2C	chr1:152675314-152676574	NOTEST	0	0	0	0	1	1	no
XLOC_000884	XLOC_000884	LCE2B	chr1:152686122-152687401	NOTEST	0	0	0	0	1	1	no
XLOC_000885	XLOC_000885	LCE2A	chr1:152698363-152699442	NOTEST	0	0	0	0	1	1	no
XLOC_000886	XLOC_000886	LCE4A	chr1:152709046-152709434	NOTEST	0	0	0	0	1	1	no
XLOC_000887	XLOC_000887	C1orf68	chr1:152719521-152720429	NOTEST	0	0.009975	inf	0	1	1	no
XLOC_000888	XLOC_000888	KPRP	chr1:152758029-152762053	NOTEST	0	0.0106162	inf	0	1	1	no
XLOC_000889	XLOC_000889	LCE1F	chr1:152776371-152776969	NOTEST	0	0.0205999	inf	0	1	1	no
XLOC_000890	XLOC_000890	LCE1E	chr1:152786276-152788426	NOTEST	0.0422823	0.160513	1.92457	0	1	1	no
XLOC_000891	XLOC_000891	LCE1D	chr1:152796750-152798181	NOTEST	0	0	0	0	1	1	no
XLOC_000892	XLOC_000892	LCE1B	chr1:152811970-152813109	NOTEST	0	0.0463595	inf	0	1	1	no
XLOC_000893	XLOC_000893	LCE1A	chr1:152827472-152828097	NOTEST	0	0	0	0	1	1	no
XLOC_000894	XLOC_000894	LCE6A	chr1:152842853-152843983	NOTEST	0	0.0182512	inf	0	1	1	no
XLOC_000895	XLOC_000895	SMCP	chr1:152878321-152885047	NOTEST	0	0	0	0	1	1	no
XLOC_000896	XLOC_000896	IVL	chr1:152908562-152911886	NOTEST	0	0.148802	inf	0	1	1	no
XLOC_000897	XLOC_000897	SPRR4	chr1:152970651-152972593	NOTEST	0	0.0146475	inf	0	1	1	no
XLOC_000898	XLOC_000898	SPRR1A	chr1:152984087-152985814	NOTEST	0	0	0	0	1	1	no
XLOC_000899	XLOC_000899	SPRR3	chr1:153001746-153003856	NOTEST	0	0.00907129	inf	0	1	1	no
XLOC_000900	XLOC_000900	SPRR1B	chr1:153031202-153032900	NOTEST	0	0	0	0	1	1	no
XLOC_000901	XLOC_000901	RP1-140J1.1	chr1:153174517-153191676	NOTEST	0	0	0	0	1	1	no
XLOC_000902	XLOC_000902	LELP1	chr1:153203429-153205125	NOTEST	0	0	0	0	1	1	no
XLOC_000903	XLOC_000903	PRR9	chr1:153217583-153219317	NOTEST	0	0.0284086	inf	0	1	1	no
XLOC_000904	XLOC_000904	LOR	chr1:153259702-153262124	NOTEST	0	0.0687979	inf	0	1	1	no
XLOC_000905	XLOC_000905	S100A9	chr1:153357853-153361027	NOTEST	0	0.0543285	inf	0	1	1	no
XLOC_000906	XLOC_000906	S100A7A	chr1:153416523-153423225	NOTEST	0	0.00182635	inf	0	1	1	no
XLOC_000907	XLOC_000907	S100A1	chr1:153618798-153646306	OK	0.763227	5.68933	2.89807	0.546497	0.0932	0.179719	no
XLOC_000908	XLOC_000908	CHTOP	chr1:153618798-153646306	OK	40.3557	27.3634	-0.560523	-1.02946	0.0115	0.0315419	yes
XLOC_000909	XLOC_000909	SNAPIN	chr1:153658653-153671028	OK	54.9987	52.642	-0.0631824	-0.0656291	0.8666	0.92079	no
XLOC_000910	XLOC_000910	TRNAM3	chr1:153671249-153671321	NOTEST	0	0	0	0	1	1	no
XLOC_000911	XLOC_000911	NPR1	chr1:153678616-153693992	NOTEST	0.0102851	0.0338164	1.71716	0	1	1	no
XLOC_000912	XLOC_000912	INTS3	chr1:153728049-153774079	OK	22.7525	19.7963	-0.200798	-0.516513	0.20835	0.340048	no
XLOC_000913	XLOC_000913	SLC27A3	chr1:153774353-153780157	OK	4.48206	3.45519	-0.375398	-0.606022	0.13345	0.239858	no
XLOC_000914	XLOC_000914	LOC101928059	chr1:153923409-153946686	NOTEST	0.445203	0.179437	-1.31099	0	1	1	no
XLOC_000915	XLOC_000915	CREB3L4	chr1:153959098-153977975	OK	4.20727	3.39654	-0.308818	-0.147678	0.685	0.795562	no
XLOC_000916	XLOC_000916	RPS27	chr1:153990762-153992155	OK	3340.57	2865.06	-0.221526	-0.542261	0.17655	0.299094	no
XLOC_000917	XLOC_000917	UBAP2L	chr1:154206706-154271510	OK	41.719	35.5033	-0.232749	-0.416757	0.31675	0.464935	no
XLOC_000918	XLOC_000918	HAX1	chr1:154272562-154275875	OK	42.5517	41.6126	-0.0321953	-0.0809586	0.8404	0.903905	no
XLOC_000919	XLOC_000919	AQP10	chr1:154321115-154325325	NOTEST	0.0046816	0.020188	2.10843	0	1	1	no
XLOC_000920	XLOC_000920	ATP8B2	chr1:154325559-154351304	OK	7.25037	8.90436	0.296457	0.685204	0.0743	0.149036	no
XLOC_000921	XLOC_000921	IL6R	chr1:154402320-154469450	OK	0.525764	0.70335	0.419829	0.45868	0.24255	0.382133	no
XLOC_000922	XLOC_000922	TDRD10	chr1:154502218-154548148	NOTEST	0.00892131	0.0344091	1.94746	0	1	1	no
XLOC_000923	XLOC_000923	CHRNB2	chr1:154567780-154580026	NOTEST	0.26361	0.0914779	-1.52691	0	1	1	no
XLOC_000924	XLOC_000924	LOC101928120	chr1:154957025-154974483	OK	1.83006	1.14041	-0.682337	-0.0936595	0.50865	0.651531	no
XLOC_000925	XLOC_000925	CKS1B	chr1:154974641-154979249	OK	120.523	23.1294	-2.38151	-5.29219	5e-05	0.000250085	yes
XLOC_000926	XLOC_000926	MIR4258	chr1:154974641-154979249	NOTEST	0	0	0	0	1	1	no
XLOC_000927	XLOC_000927	FLAD1	chr1:154983293-154993111	OK	18.9112	25.3253	0.421337	0.929011	0.02655	0.063973	no
XLOC_000928	XLOC_000928	LENEP	chr1:154993585-154994315	NOTEST	0.0169713	0.146102	3.1058	0	1	1	no
XLOC_000929	XLOC_000929	ZBTB7B	chr1:155002626-155033781	OK	6.17119	13.6807	1.14852	2.62779	5e-05	0.000250085	yes
XLOC_000930	XLOC_000930	DCST1	chr1:155033805-155069553	NOTEST	0	0.00413397	inf	0	1	1	no
XLOC_000931	XLOC_000931	ADAM15	chr1:155033805-155069553	OK	17.4588	38.3426	1.13499	2.8582	5e-05	0.000250085	yes
XLOC_000932	XLOC_000932	EFNA4	chr1:155033805-155069553	OK	5.33354	7.97422	0.580252	0.443303	0.2701	0.413281	no
XLOC_000933	XLOC_000933	EFNA3	chr1:155078871-155087538	OK	1.21139	1.10071	-0.138228	-0.146721	0.723	0.824597	no
XLOC_000934	XLOC_000934	EFNA1	chr1:155127872-155134910	OK	3.87265	9.32109	1.26718	2.14305	5e-05	0.000250085	yes
XLOC_000935	XLOC_000935	SLC50A1	chr1:155135343-155138858	OK	15.2939	17.8705	0.224628	0.449176	0.2803	0.424343	no
XLOC_000936	XLOC_000936	TRIM46	chr1:155173786-155184971	OK	6.24713	6.20235	-0.0103793	-0.0209101	0.9564	0.974209	no
XLOC_000937	XLOC_000937	MIR92B	chr1:155195176-155195272	NOTEST	3707.39	0	#NAME?	0	1	1	no
XLOC_000938	XLOC_000938	MTX1	chr1:155195587-155227534	OK	22.4932	26.9671	0.261712	0.275928	0.4747	0.620742	no
XLOC_000939	XLOC_000939	HCN3	chr1:155277426-155308723	OK	2.26537	1.23013	-0.880931	-1.12837	0.00725	0.0212984	yes
XLOC_000940	XLOC_000940	FDPS	chr1:155308747-155331118	OK	244.25	75.8871	-1.68643	-3.5684	5e-05	0.000250085	yes
XLOC_000941	XLOC_000941	RUSC1	chr1:155308747-155331118	OK	27.906	33.0914	0.245883	0.283161	0.45275	0.600153	no
XLOC_000942	XLOC_000942	POU5F1P4	chr1:155335260-155563944	NOTEST	0.0224513	0	#NAME?	0	1	1	no
XLOC_000943	XLOC_000943	ASH1L-AS1	chr1:155335260-155563944	OK	1.31689	1.6142	0.293693	0.129212	0.8724	0.925349	no
XLOC_000944	XLOC_000944	MSTO1	chr1:155610169-155614967	OK	9.05635	8.31909	-0.122503	-0.262934	0.52405	0.664947	no
XLOC_000945	XLOC_000945	DAP3	chr1:155689061-155739010	OK	39.2774	45.6858	0.218045	0.551266	0.18465	0.309362	no
XLOC_000946	XLOC_000946	MSTO2P	chr1:155745767-155859400	OK	0.638352	0.48447	-0.397944	-0.164149	0.81415	0.888016	no
XLOC_000947	XLOC_000947	SYT11	chr1:155859468-155885199	OK	87.4388	64.5513	-0.437829	-1.05765	0.00985	0.0276239	yes
XLOC_000948	XLOC_000948	RXFP4	chr1:155941688-155942834	NOTEST	0.022633	0.0995771	2.13739	0	1	1	no
XLOC_000949	XLOC_000949	LAMTOR2	chr1:156054725-156058510	OK	55.2567	74.5131	0.431343	1.02392	0.0132	0.0355097	yes
XLOC_000950	XLOC_000950	RAB25	chr1:156061174-156070504	NOTEST	0.0257718	0.0423366	0.716111	0	1	1	no
XLOC_000951	XLOC_000951	LMNA	chr1:156082545-156140089	OK	161.051	153.992	-0.0646618	-0.158655	0.7026	0.808209	no
XLOC_000952	XLOC_000952	SEMA4A	chr1:156149943-156177751	OK	1.00547	0.447878	-1.16669	-1.28813	0.00195	0.00681898	yes
XLOC_000953	XLOC_000953	SLC25A44	chr1:156193931-156212796	OK	11.1104	11.0595	-0.00661953	-0.0162164	0.9706	0.983093	no
XLOC_000954	XLOC_000954	BGLAP,PMF1,PMF1-BGLAP	chr1:156212987-156248488	OK	40.7437	23.443	-0.797421	-1.37042	0.00075	0.00294693	yes
XLOC_000955	XLOC_000955	TMEM79	chr1:156249223-156292443	OK	2.83584	4.51826	0.671989	0.360467	0.37	0.519122	no
XLOC_000956	XLOC_000956	TSACC	chr1:156308960-156346995	NOTEST	0.151332	0.0885424	-0.773278	0	1	1	no
XLOC_000957	XLOC_000957	RHBG	chr1:156369188-156385221	NOTEST	0.0144737	0.0204226	0.49674	0	1	1	no
XLOC_000958	XLOC_000958	LOC102724180	chr1:156511824-156512339	NOTEST	0	0	0	0	1	1	no
XLOC_000959	XLOC_000959	TTC24	chr1:156579726-156586770	NOTEST	0	0	0	0	1	1	no
XLOC_000960	XLOC_000960	APOA1BP	chr1:156591765-156594299	OK	59.1608	48.981	-0.27242	-0.698557	0.0847	0.166004	no
XLOC_000961	XLOC_000961	HAPLN2	chr1:156614741-156625725	NOTEST	0.0742265	0.150481	1.01957	0	1	1	no
XLOC_000962	XLOC_000962	BCAN	chr1:156641947-156659532	OK	4.91288	1.44043	-1.77007	-2.64404	5e-05	0.000250085	yes
XLOC_000963	XLOC_000963	RRNAD1	chr1:156721890-156736960	OK	7.08731	5.99586	-0.241272	-0.302432	0.4926	0.637296	no
XLOC_000964	XLOC_000964	PRCC	chr1:156767481-156800817	OK	30.6635	27.759	-0.143566	-0.372995	0.3649	0.514517	no
XLOC_000965	XLOC_000965	NTRK1	chr1:156806242-156881850	NOTEST	0.0642428	0.0611962	-0.0700941	0	1	1	no
XLOC_000966	XLOC_000966	PEAR1	chr1:156893703-156916434	OK	1.5187	3.48177	1.19699	2.01377	5e-05	0.000250085	yes
XLOC_000967	XLOC_000967	LRRC71	chr1:156920607-156933089	NOTEST	0.0161841	0.0517223	1.67621	0	1	1	no
XLOC_000968	XLOC_000968	CYCSP52	chr1:157121190-157138591	NOTEST	0.0671602	0	#NAME?	0	1	1	no
XLOC_000969	XLOC_000969	KIRREL	chr1:157993272-158100262	OK	23.3241	36.6074	0.650313	1.67348	5e-05	0.000250085	yes
XLOC_000970	XLOC_000970	CD1D	chr1:158179946-158186427	NOTEST	0.17322	0.182007	0.0713842	0	1	1	no
XLOC_000971	XLOC_000971	CD1A	chr1:158254136-158258269	NOTEST	0	0	0	0	1	1	no
XLOC_000972	XLOC_000972	CD1C	chr1:158289772-158294774	NOTEST	0	0.00381787	inf	0	1	1	no
XLOC_000973	XLOC_000973	CD1E	chr1:158353695-158357553	NOTEST	0	0.00582095	inf	0	1	1	no
XLOC_000974	XLOC_000974	OR10K1	chr1:158465561-158466503	NOTEST	0	0	0	0	1	1	no
XLOC_000975	XLOC_000975	OR10R2	chr1:158479877-158480885	NOTEST	0	0	0	0	1	1	no
XLOC_000976	XLOC_000976	OR10Z1	chr1:158606438-158607380	NOTEST	0	0	0	0	1	1	no
XLOC_000977	XLOC_000977	OR6K6	chr1:158754815-158755847	NOTEST	0	0	0	0	1	1	no
XLOC_000978	XLOC_000978	MNDA	chr1:158831377-158849480	NOTEST	0	0.0045754	inf	0	1	1	no
XLOC_000979	XLOC_000979	PYHIN1	chr1:158930799-158977059	NOTEST	0	0	0	0	1	1	no
XLOC_000980	XLOC_000980	IFI16	chr1:158999972-159055155	OK	20.8938	32.3989	0.632867	1.63508	0.0001	0.000478381	yes
XLOC_000981	XLOC_000981	LOC102724240	chr1:159058998-159078590	NOTEST	0	0	0	0	1	1	no
XLOC_000982	XLOC_000982	CADM3	chr1:159171586-159203142	OK	10.4676	29.1493	1.47753	3.29426	5e-05	0.000250085	yes
XLOC_000983	XLOC_000983	DARC	chr1:159204012-159206500	OK	1.74085	1.86384	0.098487	0.113124	0.7802	0.864897	no
XLOC_000984	XLOC_000984	FCER1A	chr1:159283887-159308224	NOTEST	0	0	0	0	1	1	no
XLOC_000985	XLOC_000985	OR10J1	chr1:159406388-159440810	NOTEST	0	0	0	0	1	1	no
XLOC_000986	XLOC_000986	APCS	chr1:159587825-159588871	NOTEST	0	0	0	0	1	1	no
XLOC_000987	XLOC_000987	DUSP23	chr1:159780939-159782543	OK	26.5833	35.433	0.414574	0.78572	0.05495	0.116562	no
XLOC_000988	XLOC_000988	FCRL6	chr1:159800491-159816257	NOTEST	0	0.0260418	inf	0	1	1	no
XLOC_000989	XLOC_000989	SLAMF8	chr1:159826649-159862657	NOTEST	0.0846819	0.203076	1.2619	0	1	1	no
XLOC_000990	XLOC_000990	LINC01133	chr1:159961223-159979086	NOTEST	0.0603036	0.0752238	0.318945	0	1	1	no
XLOC_000991	XLOC_000991	KCNJ9	chr1:160081560-160090563	NOTEST	0.160056	0.0475629	-1.75067	0	1	1	no
XLOC_000992	XLOC_000992	ATP1A2	chr1:160115729-160143591	OK	12.9301	1.72651	-2.90481	-5.45081	5e-05	0.000250085	yes
XLOC_000993	XLOC_000993	ATP1A4	chr1:160151561-160186977	NOTEST	0.00437399	0.00226238	-0.951108	0	1	1	no
XLOC_000994	XLOC_000994	CASQ1	chr1:160190494-160201886	OK	5.10798	1.42118	-1.84566	-2.54851	5e-05	0.000250085	yes
XLOC_000995	XLOC_000995	PEA15	chr1:160202500-160215372	OK	460.68	347.235	-0.407852	-0.828201	0.0364	0.0829785	no
XLOC_000996	XLOC_000996	LOC101928319	chr1:160276808-160358952	NOTEST	0.0925781	0.339044	1.87273	0	1	1	no
XLOC_000997	XLOC_000997	SUMO1P3	chr1:160276808-160358952	NOTEST	0	0.0154526	inf	0	1	1	no
XLOC_000998	XLOC_000998	NCSTN	chr1:160276808-160358952	OK	53.5313	85.3938	0.67375	0.951788	0.0198	0.0501302	no
XLOC_000999	XLOC_000999	NHLH1	chr1:160367070-160372848	NOTEST	0.247004	0.320156	0.374244	0	1	1	no
XLOC_001000	XLOC_001000	VANGL2	chr1:160400573-160428678	OK	13.252	11.1557	-0.248436	-0.630592	0.1182	0.217523	no
XLOC_001001	XLOC_001001	SLAMF7	chr1:160739056-160754821	NOTEST	0.0740158	0.264373	1.83667	0	1	1	no
XLOC_001002	XLOC_001002	LY9	chr1:160796073-160828255	NOTEST	0	0	0	0	1	1	no
XLOC_001003	XLOC_001003	RP11-544M22.1	chr1:160932464-160954799	NOTEST	0.00903384	0.00436868	-1.04814	0	1	1	no
XLOC_001004	XLOC_001004	KLHDC9	chr1:161098360-161100348	OK	4.16482	4.14334	-0.00745885	-0.00987471	0.9802	0.989751	no
XLOC_001005	XLOC_001005	NIT1	chr1:161100555-161132783	OK	15.5568	14.7901	-0.0729192	-0.089842	0.82895	0.897152	no
XLOC_001006	XLOC_001006	UFC1	chr1:161153743-161158856	OK	72.4121	71.8024	-0.0121994	-0.0323323	0.9326	0.961076	no
XLOC_001007	XLOC_001007	USP21	chr1:161159463-161165726	OK	10.1992	7.66817	-0.411497	-0.834542	0.0439	0.0971996	no
XLOC_001008	XLOC_001008	PPOX	chr1:161166390-161177968	OK	9.29469	12.4541	0.422145	0.599479	0.1453	0.25655	no
XLOC_001009	XLOC_001009	NDUFS2	chr1:161189747-161214395	OK	64.7834	58.5452	-0.146072	-0.385576	0.3509	0.500242	no
XLOC_001010	XLOC_001010	FCER1G	chr1:161215296-161219248	NOTEST	0.465509	0.454706	-0.0338745	0	1	1	no
XLOC_001011	XLOC_001011	TOMM40L	chr1:161225938-161238642	OK	5.84839	6.70174	0.196496	0.369747	0.32555	0.474847	no
XLOC_001012	XLOC_001012	PCP4L1	chr1:161258726-161285450	NOTEST	0.160843	0.0556406	-1.53144	0	1	1	no
XLOC_001013	XLOC_001013	SDHC	chr1:161314375-161367883	OK	39.9207	37.9261	-0.073947	-0.199099	0.6291	0.752616	no
XLOC_001014	XLOC_001014	TRNAL38	chr1:161441532-161441615	NOTEST	0	0	0	0	1	1	no
XLOC_001015	XLOC_001015	TRNAG30	chr1:161443303-161443374	NOTEST	0	0	0	0	1	1	no
XLOC_001016	XLOC_001016	TRNAL5	chr1:161448950-161449033	NOTEST	0	0	0	0	1	1	no
XLOC_001017	XLOC_001017	TRNAG23	chr1:161450676-161450747	NOTEST	0	0	0	0	1	1	no
XLOC_001018	XLOC_001018	TRNAL30	chr1:161456331-161456414	NOTEST	0	0	0	0	1	1	no
XLOC_001019	XLOC_001019	TRNAG21	chr1:161458107-161458178	NOTEST	0	0	0	0	1	1	no
XLOC_001020	XLOC_001020	TRNAL35	chr1:161463741-161463824	NOTEST	0	0	0	0	1	1	no
XLOC_001021	XLOC_001021	TRNAG15	chr1:161465467-161465538	NOTEST	0	0	0	0	1	1	no
XLOC_001022	XLOC_001022	TRNAL14	chr1:161471122-161471205	NOTEST	0	0	0	0	1	1	no
XLOC_001023	XLOC_001023	TRNAG25	chr1:161480565-161480636	NOTEST	0	0	0	0	1	1	no
XLOC_001024	XLOC_001024	FCGR2A	chr1:161505414-161519570	NOTEST	0.224702	0.0896195	-1.32613	0	1	1	no
XLOC_001025	XLOC_001025	HSPA6	chr1:161524245-161526897	OK	0.554865	0.431926	-0.361354	-0.336911	0.41295	0.561916	no
XLOC_001026	XLOC_001026	TRNAG8	chr1:161531112-161531184	NOTEST	0	0	0	0	1	1	no
XLOC_001027	XLOC_001027	TRNAN14	chr1:161540240-161540314	NOTEST	0	0	0	0	1	1	no
XLOC_001028	XLOC_001028	FCGR2C	chr1:161581338-161601220	NOTEST	0.0100868	0.0132187	0.390111	0	1	1	no
XLOC_001029	XLOC_001029	HSPA7	chr1:161606058-161608551	NOTEST	0.229451	0.144865	-0.663481	0	1	1	no
XLOC_001030	XLOC_001030	FCGR2B	chr1:161663114-161678654	NOTEST	0.0218133	0	#NAME?	0	1	1	no
XLOC_001031	XLOC_001031	FCRLA	chr1:161706971-161714352	NOTEST	0.0735587	0.0315129	-1.22295	0	1	1	no
XLOC_001032	XLOC_001032	FCRLB	chr1:161721543-161728143	OK	0.582361	0.552649	-0.0755509	-0.0570365	0.8517	0.911209	no
XLOC_001033	XLOC_001033	DUSP12	chr1:161749767-161757162	OK	15.7197	13.4426	-0.225761	-0.449525	0.2715	0.41469	no
XLOC_001034	XLOC_001034	ATF6	chr1:161766243-161964070	OK	9.8673	11.272	0.192019	0.513752	0.2072	0.338622	no
XLOC_001035	XLOC_001035	NOS1AP	chr1:162069790-162370023	OK	2.50993	1.85764	-0.434175	-0.733106	0.0808	0.159615	no
XLOC_001036	XLOC_001036	MIR4654	chr1:162069790-162370023	NOTEST	0	0	0	0	1	1	no
XLOC_001037	XLOC_001037	MIR556	chr1:162069790-162370023	NOTEST	0	0	0	0	1	1	no
XLOC_001038	XLOC_001038	C1orf226	chr1:162378905-162386818	OK	13.1006	9.05926	-0.532168	-1.30312	0.00155	0.00558341	yes
XLOC_001039	XLOC_001039	UHMK1	chr1:162497173-162529629	OK	11.8185	19.7889	0.743644	1.98446	5e-05	0.000250085	yes
XLOC_001040	XLOC_001040	UAP1	chr1:162561505-162599843	OK	36.0436	43.1205	0.258632	0.682673	0.0953	0.183073	no
XLOC_001041	XLOC_001041	DDR2	chr1:162631264-162786619	OK	6.30011	9.84523	0.644048	1.64662	5e-05	0.000250085	yes
XLOC_001042	XLOC_001042	HSD17B7	chr1:162790705-162812818	OK	16.1926	5.84478	-1.47012	-2.74219	5e-05	0.000250085	yes
XLOC_001043	XLOC_001043	RGS4	chr1:163068605-163076802	OK	16.516	27.9918	0.761141	1.75154	5e-05	0.000250085	yes
XLOC_001044	XLOC_001044	RP11-267N12.1	chr1:163142298-163321791	NOTEST	0	0.00317364	inf	0	1	1	no
XLOC_001045	XLOC_001045	NUF2	chr1:163321932-163355763	OK	26.1025	0.665825	-5.2929	-7.14961	5e-05	0.000250085	yes
XLOC_001046	XLOC_001046	PBX1	chr1:164559359-164851830	OK	22.8799	14.2877	-0.679305	-1.54904	5e-05	0.000250085	yes
XLOC_001047	XLOC_001047	LOC102724387	chr1:164559359-164851830	NOTEST	0.253036	0.342568	0.437043	0	1	1	no
XLOC_001048	XLOC_001048	LRRC52	chr1:165476841-165582104	NOTEST	0	0	0	0	1	1	no
XLOC_001049	XLOC_001049	MGST3	chr1:165630872-165656136	OK	92.0382	115.193	0.323755	0.740278	0.06775	0.138291	no
XLOC_001050	XLOC_001050	LOC440700	chr1:165698749-165709968	NOTEST	0.00737273	0	#NAME?	0	1	1	no
XLOC_001051	XLOC_001051	RP11-466F5.8	chr1:165768928-165775449	NOTEST	0.098538	0.0916896	-0.103922	0	1	1	no
XLOC_001052	XLOC_001052	UCK2	chr1:165827494-165911618	OK	7.87882	5.12771	-0.619665	-1.17004	0.00085	0.00329238	yes
XLOC_001053	XLOC_001053	FMO9P	chr1:166603915-166625238	NOTEST	0.0123129	0.0191476	0.637	0	1	1	no
XLOC_001054	XLOC_001054	POGK	chr1:166839443-166854472	OK	16.6876	13.159	-0.342721	-0.884037	0.03045	0.0716113	no
XLOC_001055	XLOC_001055	MAEL	chr1:166913203-167022214	OK	0.477304	1.43288	1.58593	0.584506	0.18695	0.312291	no
XLOC_001056	XLOC_001056	DUSP27	chr1:167094076-167129165	NOTEST	0.107981	0.0667305	-0.694363	0	1	1	no
XLOC_001057	XLOC_001057	POU2F1	chr1:167220828-167427345	OK	2.3462	1.33717	-0.811136	-1.74324	5e-05	0.000250085	yes
XLOC_001058	XLOC_001058	LOC101928512	chr1:167430639-167518610	NOTEST	0.0677271	0.0781089	0.205754	0	1	1	no
XLOC_001059	XLOC_001059	RCSD1	chr1:167617715-167708692	NOTEST	0.145882	0.121817	-0.260088	0	1	1	no
XLOC_001060	XLOC_001060	TRNAP11	chr1:167714724-167714796	NOTEST	0	0	0	0	1	1	no
XLOC_001061	XLOC_001061	MPZL1	chr1:167721949-167791919	OK	27.7847	45.8502	0.722639	1.92684	5e-05	0.000250085	yes
XLOC_001062	XLOC_001062	DCAF6	chr1:167916674-168075843	OK	13.7448	18.5741	0.434406	0.917233	0.02755	0.0659721	no
XLOC_001063	XLOC_001063	MIR1255B2	chr1:167916674-168075843	NOTEST	0	0	0	0	1	1	no
XLOC_001064	XLOC_001064	TIPRL	chr1:168178844-168202114	OK	17.8519	17.6807	-0.0139052	-0.0345962	0.93555	0.962835	no
XLOC_001065	XLOC_001065	SFT2D2	chr1:168226016-168242850	OK	5.38232	5.85936	0.122515	0.154579	0.6978	0.804712	no
XLOC_001066	XLOC_001066	TBX19	chr1:168281039-168314426	OK	0.657794	1.20874	0.877795	1.01083	0.01415	0.0377205	yes
XLOC_001067	XLOC_001067	MIR557	chr1:168375523-168375621	NOTEST	0	0	0	0	1	1	no
XLOC_001068	XLOC_001068	XCL1	chr1:168576472-168582077	NOTEST	0	0.0286191	inf	0	1	1	no
XLOC_001069	XLOC_001069	LINC00626	chr1:168786940-168792888	NOTEST	0.0755021	0.0207129	-1.86599	0	1	1	no
XLOC_001070	XLOC_001070	LOC101928596	chr1:169104103-169104907	NOTEST	0	0	0	0	1	1	no
XLOC_001071	XLOC_001071	ATP1B1	chr1:169106708-169460669	OK	31.4985	26.0094	-0.27625	-0.509047	0.21835	0.352421	no
XLOC_001072	XLOC_001072	BLZF1	chr1:169106708-169460669	OK	6.47937	8.69042	0.423573	0.380964	0.366	0.515278	no
XLOC_001073	XLOC_001073	C1orf112	chr1:169794979-169893959	OK	7.44509	2.09954	-1.82622	-2.41851	5e-05	0.000250085	yes
XLOC_001074	XLOC_001074	METTL11B	chr1:170146046-170167782	NOTEST	0.0199823	0	#NAME?	0	1	1	no
XLOC_001075	XLOC_001075	GORAB	chr1:170532121-170553833	OK	5.63283	5.44519	-0.0488767	-0.0900814	0.82445	0.89507	no
XLOC_001076	XLOC_001076	PRRX1	chr1:170662727-170739400	OK	22.2697	18.7105	-0.251232	-0.620801	0.13825	0.246349	no
XLOC_001077	XLOC_001077	MROH9	chr1:170935470-171064765	NOTEST	0.0118365	0	#NAME?	0	1	1	no
XLOC_001078	XLOC_001078	FMO3	chr1:171090876-171117821	NOTEST	0.174857	0.206496	0.239937	0	1	1	no
XLOC_001079	XLOC_001079	MIR1295B	chr1:171090876-171117821	NOTEST	0	0	0	0	1	1	no
XLOC_001080	XLOC_001080	FMO6P	chr1:171137739-171161563	NOTEST	0	0	0	0	1	1	no
XLOC_001081	XLOC_001081	FMO2	chr1:171185248-171212683	NOTEST	0.0641782	0.469055	2.8696	0	1	1	no
XLOC_001082	XLOC_001082	FMO1	chr1:171248470-171285978	NOTEST	0.334131	0.19833	-0.752509	0	1	1	no
XLOC_001083	XLOC_001083	FMO4	chr1:171314178-171342084	OK	0.867334	2.09523	1.27245	1.43407	0.001	0.0037896	yes
XLOC_001084	XLOC_001084	TOP1P1	chr1:171314178-171342084	NOTEST	0.114988	0.275393	1.26002	0	1	1	no
XLOC_001085	XLOC_001085	PRRC2C	chr1:171485512-171593511	OK	11.6771	10.5638	-0.144552	-0.392111	0.3446	0.493748	no
XLOC_001086	XLOC_001086	METTL13	chr1:171781620-171797716	OK	11.1524	12.7013	0.187617	0.458965	0.2607	0.403047	no
XLOC_001087	XLOC_001087	DNM3	chr1:171841477-172418466	OK	2.86916	1.70067	-0.754521	-1.22122	0.0018	0.00635485	yes
XLOC_001088	XLOC_001088	MIR3120	chr1:171841477-172418466	NOTEST	0	0	0	0	1	1	no
XLOC_001089	XLOC_001089	C1orf105	chr1:172420687-172468829	NOTEST	0	0	0	0	1	1	no
XLOC_001090	XLOC_001090	SUCO	chr1:172532348-172611833	OK	20.8056	26.5705	0.352855	0.942312	0.02105	0.0528405	no
XLOC_001091	XLOC_001091	FASLG	chr1:172659044-172666873	NOTEST	0	0	0	0	1	1	no
XLOC_001092	XLOC_001092	PRDX6	chr1:173477346-173488807	OK	206.675	229.773	0.152848	0.390971	0.32975	0.478764	no
XLOC_001093	XLOC_001093	LOC730159	chr1:173608335-173669862	NOTEST	0	0.0207058	inf	0	1	1	no
XLOC_001094	XLOC_001094	KLHL20	chr1:173714923-173786822	OK	7.38817	10.5121	0.508759	1.16993	0.0036	0.0116401	yes
XLOC_001095	XLOC_001095	DARS2	chr1:173799549-173858544	OK	10.9576	5.264	-1.05769	-2.13442	5e-05	0.000250085	yes
XLOC_001096	XLOC_001096	GAS5-AS1	chr1:173863247-173867987	OK	1.52386	0.893278	-0.770547	-0.143591	0.5137	0.655887	no
XLOC_001097	XLOC_001097	ZBTB37	chr1:173868296-173887458	NOTEST	0.474973	0.402572	-0.238601	0	1	1	no
XLOC_001098	XLOC_001098	RABGAP1L	chr1:174155626-174995308	OK	2.90277	6.18299	1.09087	1.76487	5e-05	0.000250085	yes
XLOC_001099	XLOC_001099	GPR52	chr1:174155626-174995308	NOTEST	0	0	0	0	1	1	no
XLOC_001100	XLOC_001100	CACYBP	chr1:174999434-175012027	OK	34.7868	16.2256	-1.10027	-2.66296	5e-05	0.000250085	yes
XLOC_001101	XLOC_001101	TNN	chr1:175067857-175148066	NOTEST	0.0621103	0.0558629	-0.152941	0	1	1	no
XLOC_001102	XLOC_001102	LOC101928727	chr1:175322798-175743616	NOTEST	0	0	0	0	1	1	no
XLOC_001103	XLOC_001103	RP11-222A5.1	chr1:175877342-175880464	NOTEST	0	0	0	0	1	1	no
XLOC_001104	XLOC_001104	PAPPA2	chr1:176463170-176845601	NOTEST	0.161584	0.443692	1.45727	0	1	1	no
XLOC_001105	XLOC_001105	BRINP2	chr1:177170921-177282422	NOTEST	0.227679	0.484983	1.09093	0	1	1	no
XLOC_001106	XLOC_001106	LOC102724661	chr1:177351585-177363541	NOTEST	0	0	0	0	1	1	no
XLOC_001107	XLOC_001107	RP11-63B19.1	chr1:177700523-177710330	NOTEST	0	0	0	0	1	1	no
XLOC_001108	XLOC_001108	RASAL2	chr1:178091507-178479514	OK	7.87797	6.8194	-0.20818	-0.541809	0.1887	0.314607	no
XLOC_001109	XLOC_001109	TEX35	chr1:178513076-178523500	NOTEST	0	0	0	0	1	1	no
XLOC_001110	XLOC_001110	C1orf220	chr1:178542795-178548889	NOTEST	0.174243	0.122907	-0.50354	0	1	1	no
XLOC_001111	XLOC_001111	MIR4424	chr1:178677748-178677834	NOTEST	0	0	0	0	1	1	no
XLOC_001112	XLOC_001112	RALGPS2	chr1:178722502-178921842	OK	3.16402	2.87275	-0.139326	-0.264306	0.5145	0.656396	no
XLOC_001113	XLOC_001113	FAM20B	chr1:179025938-179076567	OK	10.1303	9.87916	-0.0362199	-0.0943687	0.81225	0.887071	no
XLOC_001114	XLOC_001114	TOR3A	chr1:179081976-179095996	OK	18.5324	12.9077	-0.521814	-1.2293	0.00235	0.00803444	yes
XLOC_001115	XLOC_001115	SOAT1	chr1:179293713-179358680	OK	10.8636	8.10421	-0.422762	-1.09231	0.00805	0.023286	yes
XLOC_001116	XLOC_001116	AXDND1	chr1:179365717-179575951	NOTEST	0.0239488	0.0793112	1.72757	0	1	1	no
XLOC_001117	XLOC_001117	TDRD5	chr1:179591612-179691272	NOTEST	0.056151	0.107125	0.931909	0	1	1	no
XLOC_001118	XLOC_001118	FAM163A	chr1:179727762-179816198	NOTEST	0.039238	0.0567358	0.532006	0	1	1	no
XLOC_001119	XLOC_001119	TOR1AIP1	chr1:179882041-179920077	OK	13.5335	16.408	0.277863	0.716379	0.07795	0.154942	no
XLOC_001120	XLOC_001120	CEP350	chr1:179954772-180114880	OK	2.75769	2.27612	-0.276883	-0.667739	0.10905	0.204183	no
XLOC_001121	XLOC_001121	QSOX1	chr1:180154832-180200725	OK	73.4716	174.977	1.25191	3.02142	5e-05	0.000250085	yes
XLOC_001122	XLOC_001122	LHX4	chr1:180230297-180275053	NOTEST	0.140607	0.133836	-0.0712048	0	1	1	no
XLOC_001123	XLOC_001123	XPR1	chr1:180632009-180890279	OK	19.8373	10.0874	-0.975653	-2.58378	5e-05	0.000250085	yes
XLOC_001124	XLOC_001124	KIAA1614	chr1:180913176-180946103	OK	0.843385	0.867705	0.0410141	0.0529663	0.8938	0.937974	no
XLOC_001125	XLOC_001125	MR1	chr1:181033378-181061938	OK	0.539819	1.18297	1.13187	1.16236	0.0053	0.0162681	yes
XLOC_001126	XLOC_001126	IER5	chr1:181088501-181090843	OK	28.1701	37.2078	0.401438	1.01919	0.0131	0.0352923	yes
XLOC_001127	XLOC_001127	RP11-540K16.1	chr1:181174483-181182208	NOTEST	0.0386827	0.0213782	-0.855548	0	1	1	no
XLOC_001128	XLOC_001128	GM140	chr1:181236387-181238604	NOTEST	0	0	0	0	1	1	no
XLOC_001129	XLOC_001129	CACNA1E	chr1:181483549-181806784	NOTEST	0.221621	0.267375	0.270774	0	1	1	no
XLOC_001130	XLOC_001130	LINC00272	chr1:182407620-182414813	NOTEST	0	0	0	0	1	1	no
XLOC_001131	XLOC_001131	RGSL1	chr1:182450120-182560597	NOTEST	0.00194632	0.0039199	1.01007	0	1	1	no
XLOC_001132	XLOC_001132	LOC284648	chr1:182615139-182616629	NOTEST	0.0884222	0.162549	0.878398	0	1	1	no
XLOC_001133	XLOC_001133	NPL	chr1:182789448-182830384	OK	1.1193	0.598886	-0.902238	-0.918232	0.0218	0.0543523	no
XLOC_001134	XLOC_001134	DHX9	chr1:182839303-182887982	OK	64.6155	35.742	-0.854259	-2.28084	5e-05	0.000250085	yes
XLOC_001135	XLOC_001135	LAMC1	chr1:183023459-183145592	OK	60.1908	98.7895	0.714814	1.6207	0.0001	0.000478381	yes
XLOC_001136	XLOC_001136	LAMC2	chr1:183178826-183418499	OK	0.725564	2.07244	1.51415	1.53899	0.00305	0.0101083	yes
XLOC_001137	XLOC_001137	SMG7	chr1:183472370-183554193	OK	10.8834	10.4203	-0.0627304	-0.164789	0.68615	0.796081	no
XLOC_001138	XLOC_001138	RGL1	chr1:183636072-183928532	OK	10.2148	11.3444	0.151309	0.389128	0.33925	0.487744	no
XLOC_001139	XLOC_001139	TSEN15	chr1:184051656-184074212	OK	29.7818	15.8578	-0.909236	-2.10767	5e-05	0.000250085	yes
XLOC_001140	XLOC_001140	LOC102724830	chr1:184112867-184120984	NOTEST	0	0	0	0	1	1	no
XLOC_001141	XLOC_001141	C1orf21	chr1:184387015-184629021	OK	3.54031	2.59181	-0.449914	-1.04601	0.009	0.0256012	yes
XLOC_001142	XLOC_001142	LOC102724857	chr1:184387015-184629021	NOTEST	0	0	0	0	1	1	no
XLOC_001143	XLOC_001143	LOC101929069	chr1:185001526-185008678	NOTEST	0	0.00835419	inf	0	1	1	no
XLOC_001144	XLOC_001144	RNF2	chr1:185045418-185102608	OK	9.19897	6.69347	-0.458718	-0.97596	0.01745	0.0450012	yes
XLOC_001145	XLOC_001145	SWT1	chr1:185118084-185291781	OK	1.35581	1.74416	0.363376	0.393326	0.34915	0.498423	no
XLOC_001146	XLOC_001146	LOC102724897	chr1:185370665-185374746	NOTEST	0.422517	0.302477	-0.482184	0	1	1	no
XLOC_001147	XLOC_001147	HMCN1	chr1:185734550-186190953	OK	0.384737	0.820226	1.09215	1.8473	5e-05	0.000250085	yes
XLOC_001148	XLOC_001148	PRG4	chr1:186296272-186375751	NOTEST	0.0227883	0.0134024	-0.7658	0	1	1	no
XLOC_001149	XLOC_001149	C1orf27	chr1:186375757-186421371	OK	6.72257	5.94755	-0.176717	-0.397206	0.3363	0.484782	no
XLOC_001150	XLOC_001150	OCLM	chr1:186375757-186421371	NOTEST	0.14257	0.12914	-0.142734	0	1	1	no
XLOC_001151	XLOC_001151	LOC102724919	chr1:186435224-186461108	NOTEST	0.0328551	0.211513	2.68655	0	1	1	no
XLOC_001152	XLOC_001152	PLA2G4A	chr1:186828899-186988981	OK	0.711688	0.473382	-0.588241	-0.583212	0.1386	0.246704	no
XLOC_001153	XLOC_001153	RP11-547I7.2	chr1:190097661-190493858	OK	1.05579	0.112312	-3.23274	-1.24968	0.07255	0.146263	no
XLOC_001154	XLOC_001154	RP11-463J7.2	chr1:190624889-190801658	NOTEST	0	0	0	0	1	1	no
XLOC_001155	XLOC_001155	RGS18	chr1:192158461-192185815	NOTEST	0.00858717	0.018543	1.11062	0	1	1	no
XLOC_001156	XLOC_001156	RGS21	chr1:192316991-192367285	NOTEST	0	0	0	0	1	1	no
XLOC_001157	XLOC_001157	RGS1	chr1:192575726-192580029	NOTEST	0.29176	0.0669901	-2.12276	0	1	1	no
XLOC_001158	XLOC_001158	RGS13	chr1:192636137-192660311	NOTEST	0.0072729	0	#NAME?	0	1	1	no
XLOC_001159	XLOC_001159	MIR4426	chr1:192716327-192716390	NOTEST	0	0	0	0	1	1	no
XLOC_001160	XLOC_001160	RGS2	chr1:192809038-192812277	OK	7.0755	4.26222	-0.731226	-1.15827	0.00405	0.0128884	yes
XLOC_001161	XLOC_001161	TROVE2	chr1:193012365-193091777	OK	7.22149	6.11519	-0.2399	-0.36853	0.37445	0.52324	no
XLOC_001162	XLOC_001162	CDC73	chr1:193121957-193254815	OK	10.7473	9.23679	-0.218512	-0.532795	0.1898	0.316011	no
XLOC_001163	XLOC_001163	MIR1278	chr1:193121957-193254815	NOTEST	0	0	0	0	1	1	no
XLOC_001164	XLOC_001164	LOC101929184	chr1:193348610-193355777	NOTEST	0.0516401	0.113822	1.14022	0	1	1	no
XLOC_001165	XLOC_001165	LOC102723336	chr1:193418484-193460196	NOTEST	0	0	0	0	1	1	no
XLOC_001166	XLOC_001166	CFH	chr1:196651877-196747504	OK	4.04454	23.8462	2.55971	4.56424	5e-05	0.000250085	yes
XLOC_001167	XLOC_001167	CFHR3	chr1:196774799-196794073	NOTEST	0	0.022845	inf	0	1	1	no
XLOC_001168	XLOC_001168	CFHR1	chr1:196819730-196832189	NOTEST	0	0.0383096	inf	0	1	1	no
XLOC_001169	XLOC_001169	CFHR4	chr1:196888013-196918862	NOTEST	0	0	0	0	1	1	no
XLOC_001170	XLOC_001170	CFHR2	chr1:196943758-196959226	NOTEST	0	0	0	0	1	1	no
XLOC_001171	XLOC_001171	CFHR5	chr1:196977536-197009674	NOTEST	0	0	0	0	1	1	no
XLOC_001172	XLOC_001172	CRB1	chr1:197201461-197478455	OK	1.14697	0.258953	-2.14706	-2.20309	5e-05	0.000250085	yes
XLOC_001173	XLOC_001173	C1orf53	chr1:197902551-197907367	OK	5.0458	7.39237	0.550955	0.605749	0.14185	0.251636	no
XLOC_001174	XLOC_001174	LHX9	chr1:197912504-197935476	NOTEST	0.017695	0.0164616	-0.104242	0	1	1	no
XLOC_001175	XLOC_001175	NEK7	chr1:198156977-198322420	OK	8.60984	16.828	0.966809	2.27522	5e-05	0.000250085	yes
XLOC_001176	XLOC_001176	PTPRC	chr1:198638967-198757476	NOTEST	0.00698828	0.0063596	-0.136001	0	1	1	no
XLOC_001177	XLOC_001177	FLJ43585	chr1:199148597-199393307	NOTEST	0	0	0	0	1	1	no
XLOC_001178	XLOC_001178	NR5A2	chr1:200027601-200177424	NOTEST	0.00900219	0.0127589	0.503156	0	1	1	no
XLOC_001179	XLOC_001179	RP11-92G12.3	chr1:200640806-200694250	OK	0.633135	0.476448	-0.410193	-0.119422	0.83995	0.903606	no
XLOC_001180	XLOC_001180	CAMSAP2	chr1:200739557-200860704	OK	8.72102	9.28609	0.0905743	0.238795	0.55725	0.69344	no
XLOC_001181	XLOC_001181	GPR25	chr1:200872954-200874178	NOTEST	0.0951149	0.0290044	-1.7134	0	1	1	no
XLOC_001182	XLOC_001182	C1orf106	chr1:200891498-200915736	OK	3.46881	0.23385	-3.89079	-4.54167	5e-05	0.000250085	yes
XLOC_001183	XLOC_001183	MROH3P	chr1:200928949-200966668	NOTEST	0	0	0	0	1	1	no
XLOC_001184	XLOC_001184	LOC101929305	chr1:201024415-201036675	NOTEST	0	0	0	0	1	1	no
XLOC_001185	XLOC_001185	IGFN1	chr1:201190823-201228952	NOTEST	0.00591834	0.0290937	2.29744	0	1	1	no
XLOC_001186	XLOC_001186	PKP1	chr1:201283451-201332993	NOTEST	0.130283	0.169888	0.38293	0	1	1	no
XLOC_001187	XLOC_001187	LOC101929343	chr1:201380837-201401564	NOTEST	0.00757992	0.0237254	1.64618	0	1	1	no
XLOC_001188	XLOC_001188	RPS10P7	chr1:201519903-201520602	OK	0.581214	1.05458	0.859528	0.652656	0.11305	0.210307	no
XLOC_001189	XLOC_001189	NAV1	chr1:201539335-201884294	OK	24.2391	10.886	-1.15487	-2.06548	5e-05	0.000250085	yes
XLOC_001190	XLOC_001190	MIR5191	chr1:201539335-201884294	NOTEST	0	0	0	0	1	1	no
XLOC_001191	XLOC_001191	MIR1231	chr1:201539335-201884294	NOTEST	0	0	0	0	1	1	no
XLOC_001192	XLOC_001192	IPO9	chr1:201539335-201884294	OK	32.3065	20.3295	-0.668251	-0.914797	0.0274	0.0656663	no
XLOC_001193	XLOC_001193	MIR6739	chr1:201539335-201884294	NOTEST	0	0	0	0	1	1	no
XLOC_001194	XLOC_001194	SHISA4	chr1:201888668-201892587	OK	41.4686	49.4004	0.252501	0.632631	0.1109	0.207119	no
XLOC_001195	XLOC_001195	TIMM17A	chr1:201955490-201970661	OK	59.2019	61.552	0.0561629	0.149881	0.71015	0.814423	no
XLOC_001196	XLOC_001196	RNPEP	chr1:201982637-202010344	OK	25.7773	30.4866	0.242071	0.623952	0.131	0.236205	no
XLOC_001197	XLOC_001197	MIR6740	chr1:201982637-202010344	NOTEST	0	0	0	0	1	1	no
XLOC_001198	XLOC_001198	ELF3	chr1:202010518-202017188	OK	0.0280899	0.894978	4.99373	1.42125	0.0057	0.0173225	yes
XLOC_001199	XLOC_001199	GPR37L1	chr1:202122900-202129506	OK	0.97713	0.302275	-1.69269	-1.51984	0.00115	0.0042787	yes
XLOC_001200	XLOC_001200	PTPRVP	chr1:202168050-202189449	NOTEST	0.085713	0.109833	0.357728	0	1	1	no
XLOC_001201	XLOC_001201	LGR6	chr1:202193809-202319761	NOTEST	0.100731	0.0421556	-1.25672	0	1	1	no
XLOC_001202	XLOC_001202	PPP1R12B	chr1:202348701-202588569	OK	1.90473	2.57617	0.435647	0.783437	0.0309	0.0723919	no
XLOC_001203	XLOC_001203	PCAT6	chr1:202810945-202811913	OK	2.83248	8.17449	1.52906	1.70359	0.0001	0.000478381	yes
XLOC_001204	XLOC_001204	LOC102723494	chr1:202812077-202812741	NOTEST	0	0	0	0	1	1	no
XLOC_001205	XLOC_001205	LOC641515	chr1:202825200-202826293	NOTEST	0.0271732	0.0447011	0.718126	0	1	1	no
XLOC_001206	XLOC_001206	RP11-480I12.7	chr1:202861753-202875241	OK	0.588153	0.265792	-1.1459	-1.07598	0.00805	0.023286	yes
XLOC_001207	XLOC_001207	TMEM183A	chr1:203007391-203024848	OK	22.6833	17.4604	-0.377542	-0.924447	0.02295	0.0567007	no
XLOC_001208	XLOC_001208	PPFIA4	chr1:203026520-203078736	OK	1.22054	1.48573	0.283646	0.428689	0.27605	0.420026	no
XLOC_001209	XLOC_001209	ADORA1	chr1:203127704-203167405	OK	18.0139	10.6739	-0.75503	-1.73864	0.0001	0.000478381	yes
XLOC_001210	XLOC_001210	RP11-134P9.3	chr1:203287035-203288798	NOTEST	0.135384	0.0181013	-2.9029	0	1	1	no
XLOC_001211	XLOC_001211	BTG2	chr1:203305535-203309602	OK	19.0459	39.2255	1.04231	2.712	5e-05	0.000250085	yes
XLOC_001212	XLOC_001212	LOC102723529	chr1:203373072-203380056	NOTEST	0	0	0	0	1	1	no
XLOC_001213	XLOC_001213	PRELP	chr1:203475754-203491352	NOTEST	0.0802941	0.118134	0.557053	0	1	1	no
XLOC_001214	XLOC_001214	OPTC	chr1:203494142-203508949	NOTEST	0	0.00654746	inf	0	1	1	no
XLOC_001215	XLOC_001215	ATP2B4	chr1:203626786-203744234	OK	15.3342	25.7849	0.749776	2.01285	5e-05	0.000250085	yes
XLOC_001216	XLOC_001216	SNORA77	chr1:203626786-203744234	NOTEST	0	0	0	0	1	1	no
XLOC_001217	XLOC_001217	LINC00260	chr1:203626786-203744234	NOTEST	0.11567	0.226572	0.969961	0	1	1	no
XLOC_001218	XLOC_001218	LAX1	chr1:203765155-203776372	NOTEST	0.0267383	0.0274432	0.03754	0	1	1	no
XLOC_001219	XLOC_001219	ZC3H11A	chr1:203795536-203854128	OK	28.8261	27.9686	-0.0435663	-0.108446	0.78935	0.871887	no
XLOC_001220	XLOC_001220	ZBED6	chr1:203795536-203854128	OK	2.06347	1.97688	-0.0618492	-0.0308339	0.9575	0.974655	no
XLOC_001221	XLOC_001221	SNRPE	chr1:203861611-203871152	OK	51.1802	29.5316	-0.793328	-1.99126	5e-05	0.000250085	yes
XLOC_001222	XLOC_001222	SOX13	chr1:204073108-204127743	OK	2.99742	2.66972	-0.167031	-0.299225	0.464	0.610821	no
XLOC_001223	XLOC_001223	LOC101929441	chr1:204131061-204152179	NOTEST	0	0	0	0	1	1	no
XLOC_001224	XLOC_001224	TRNAK16	chr1:204506526-204506599	NOTEST	0	0	0	0	1	1	no
XLOC_001225	XLOC_001225	MDM4	chr1:204516378-204685469	OK	3.36531	2.03526	-0.725527	-1.08793	0.0073	0.0214111	yes
XLOC_001226	XLOC_001226	NFASC	chr1:204828653-205022822	OK	8.3281	30.3175	1.86409	3.78165	5e-05	0.000250085	yes
XLOC_001227	XLOC_001227	CNTN2	chr1:205043211-205078043	OK	1.18208	0.656462	-0.848547	-1.16834	0.00535	0.0163908	yes
XLOC_001228	XLOC_001228	TMCC2	chr1:205227909-205273343	OK	3.75402	4.36625	0.217957	0.411274	0.3146	0.462564	no
XLOC_001229	XLOC_001229	LEMD1-AS1	chr1:205373251-205469058	NOTEST	0.0192048	0.025088	0.385534	0	1	1	no
XLOC_001230	XLOC_001230	RP11-576D8.4	chr1:205373251-205469058	NOTEST	0.0177892	0.00258222	-2.78432	0	1	1	no
XLOC_001231	XLOC_001231	TRNAK11	chr1:205474142-205474215	NOTEST	0	0	0	0	1	1	no
XLOC_001232	XLOC_001232	CDK18	chr1:205504555-205532793	OK	1.29964	5.77975	2.1529	3.43437	5e-05	0.000250085	yes
XLOC_001233	XLOC_001233	MFSD4	chr1:205568983-205633829	OK	0.466463	0.551083	0.240507	0.113625	0.8386	0.902839	no
XLOC_001234	XLOC_001234	LOC101059976	chr1:205789092-205815234	OK	0.814049	0.593264	-0.456442	-0.176641	0.7938	0.874833	no
XLOC_001235	XLOC_001235	LOC284581	chr1:205862078-205896087	OK	0.847916	0.60389	-0.489636	-0.462975	0.2433	0.382905	no
XLOC_001236	XLOC_001236	C1orf186	chr1:206053133-206102459	NOTEST	0.00797389	0.0650322	3.0278	0	1	1	no
XLOC_001237	XLOC_001237	LOC100505650	chr1:206053133-206102459	NOTEST	0.00393317	0.0509344	3.69487	0	1	1	no
XLOC_001238	XLOC_001238	SRGAP2	chr1:206203463-206464443	OK	13.8986	9.6371	-0.528268	-1.36936	0.0007	0.00277193	yes
XLOC_001239	XLOC_001239	IKBKE	chr1:206470242-206496890	OK	2.06415	4.80076	1.21772	2.15856	5e-05	0.000250085	yes
XLOC_001240	XLOC_001240	MIR6769B	chr1:206470242-206496890	NOTEST	0	0	0	0	1	1	no
XLOC_001241	XLOC_001241	RASSF5	chr1:206507545-206589284	NOTEST	0.372757	0.448462	0.266752	0	1	1	no
XLOC_001242	XLOC_001242	DYRK3	chr1:206635535-206649197	OK	2.71183	3.75747	0.470496	0.716432	0.0758	0.151487	no
XLOC_001243	XLOC_001243	MAPKAPK2	chr1:206684948-206734285	OK	28.2089	40.0798	0.506722	1.36248	0.001	0.0037896	yes
XLOC_001244	XLOC_001244	IL19	chr1:206798869-206842981	NOTEST	0	0	0	0	1	1	no
XLOC_001245	XLOC_001245	IL20	chr1:206865353-206869223	NOTEST	0	0.0181535	inf	0	1	1	no
XLOC_001246	XLOC_001246	IL24	chr1:206897442-206922033	NOTEST	0.00411374	0.0486336	3.56343	0	1	1	no
XLOC_001247	XLOC_001247	PFKFB2	chr1:207053274-207081023	OK	1.6736	2.71364	0.697271	1.1727	0.00365	0.0117785	yes
XLOC_001248	XLOC_001248	C4BPB	chr1:207088866-207099993	NOTEST	0	0.0515981	inf	0	1	1	no
XLOC_001249	XLOC_001249	C4BPA	chr1:207104240-207144972	NOTEST	0	0	0	0	1	1	no
XLOC_001250	XLOC_001250	CD55	chr1:207321471-207360966	OK	3.00774	12.3874	2.04212	3.40193	5e-05	0.000250085	yes
XLOC_001251	XLOC_001251	CR2	chr1:207454299-207489895	NOTEST	0	0.00405569	inf	0	1	1	no
XLOC_001252	XLOC_001252	CR1	chr1:207496127-207641765	NOTEST	0.00231877	0.00705959	1.60623	0	1	1	no
XLOC_001253	XLOC_001253	CR1L	chr1:207645112-207723691	NOTEST	0	0.0230855	inf	0	1	1	no
XLOC_001254	XLOC_001254	CD46	chr1:207752037-207795516	OK	26.1571	51.3903	0.974295	2.56948	5e-05	0.000250085	yes
XLOC_001255	XLOC_001255	LOC148696	chr1:207805291-207823774	NOTEST	0.00178125	0.0019041	0.0962241	0	1	1	no
XLOC_001256	XLOC_001256	LOC101929476	chr1:209373393-209379690	NOTEST	0	0	0	0	1	1	no
XLOC_001257	XLOC_001257	MIR205HG	chr1:209428375-209432549	NOTEST	0	0.0303951	inf	0	1	1	no
XLOC_001258	XLOC_001258	CAMK1G	chr1:209583699-209613939	NOTEST	0.193727	0.0825561	-1.23058	0	1	1	no
XLOC_001259	XLOC_001259	G0S2	chr1:209675324-209676390	OK	1.54764	1.73721	0.166708	0.158716	0.7047	0.810066	no
XLOC_001260	XLOC_001260	HSD11B1	chr1:209686179-209734950	NOTEST	0.0120574	0.042353	1.81255	0	1	1	no
XLOC_001261	XLOC_001261	TRAF3IP3	chr1:209756031-209784545	NOTEST	0.109253	0.0728798	-0.584076	0	1	1	no
XLOC_001262	XLOC_001262	DIEXF	chr1:209827966-209857565	OK	3.74138	5.05129	0.433081	0.778598	0.0553	0.117119	no
XLOC_001263	XLOC_001263	SYT14	chr1:209938173-210164291	OK	0.760405	0.788389	0.0521404	0.0597054	0.8737	0.925713	no
XLOC_001264	XLOC_001264	SERTAD4	chr1:210231458-210246907	OK	2.79194	1.8029	-0.630948	-0.639667	0.13075	0.235812	no
XLOC_001265	XLOC_001265	HHAT	chr1:210328251-210676296	OK	2.73469	5.93613	1.11815	2.07689	5e-05	0.000250085	yes
XLOC_001266	XLOC_001266	RCOR3	chr1:211259365-211316385	OK	10.9242	9.33652	-0.226573	-0.504324	0.2207	0.355356	no
XLOC_001267	XLOC_001267	TRAF5	chr1:211326525-211375061	OK	7.04689	8.36016	0.246543	0.559262	0.1715	0.291883	no
XLOC_001268	XLOC_001268	LINC00467	chr1:211382754-211432535	OK	9.19901	6.43114	-0.516404	-0.718576	0.0717	0.144728	no
XLOC_001269	XLOC_001269	RP11-122M14.1	chr1:211681763-211687459	NOTEST	0.0231398	0.013595	-0.767298	0	1	1	no
XLOC_001270	XLOC_001270	LOC102723727	chr1:211743456-211875189	NOTEST	0	0	0	0	1	1	no
XLOC_001271	XLOC_001271	DTL	chr1:211940398-212105006	OK	9.25258	0.398962	-4.53553	-3.75136	5e-05	0.000250085	yes
XLOC_001272	XLOC_001272	MIR3122	chr1:211940398-212105006	NOTEST	0	0	0	0	1	1	no
XLOC_001273	XLOC_001273	PPP2R5A	chr1:212285536-212361863	OK	8.95243	6.18957	-0.53244	-1.12069	0.0046	0.014408	yes
XLOC_001274	XLOC_001274	SNORA16B	chr1:212285536-212361863	NOTEST	0	0	0	0	1	1	no
XLOC_001275	XLOC_001275	NENF	chr1:212432886-212446379	OK	44.1172	43.8497	-0.00877547	-0.0211522	0.9553	0.97356	no
XLOC_001276	XLOC_001276	RP11-61J19.3	chr1:212545689-212556797	NOTEST	0.126561	0.111284	-0.185576	0	1	1	no
XLOC_001277	XLOC_001277	ATF3	chr1:212565333-212620777	OK	9.70437	15.6298	0.687598	1.49829	0.0003	0.00129915	yes
XLOC_001278	XLOC_001278	FAM71A	chr1:212624446-212626778	NOTEST	0.00332454	0.0125975	1.92192	0	1	1	no
XLOC_001279	XLOC_001279	TATDN3	chr1:212791827-212816825	OK	5.13315	5.22854	0.0265638	0.0479405	0.9097	0.947683	no
XLOC_001280	XLOC_001280	FLVCR1	chr1:212858254-212899363	OK	3.73622	1.61481	-1.21021	-2.13538	5e-05	0.000250085	yes
XLOC_001281	XLOC_001281	VASH2	chr1:212950544-212991644	OK	1.13453	0.524662	-1.11263	-1.30381	0.00145	0.00526054	yes
XLOC_001282	XLOC_001282	RPS6KC1	chr1:213051232-213273465	OK	6.63478	6.17053	-0.104655	-0.230285	0.57515	0.709178	no
XLOC_001283	XLOC_001283	LINC00538	chr1:213821883-214041510	NOTEST	0	0	0	0	1	1	no
XLOC_001284	XLOC_001284	PROX1	chr1:213821883-214041510	OK	0.721377	0.669222	-0.108268	-0.1457	0.70635	0.811329	no
XLOC_001285	XLOC_001285	SMYD2	chr1:214281221-214337134	OK	14.8928	12.6742	-0.232716	-0.50862	0.20515	0.33613	no
XLOC_001286	XLOC_001286	CENPF	chr1:214603188-214664571	OK	19.7281	1.04801	-4.23453	-9.17389	5e-05	0.000250085	yes
XLOC_001287	XLOC_001287	KCNK2	chr1:215005541-215237093	OK	12.8892	13.6078	0.0782752	0.178237	0.66195	0.778984	no
XLOC_001288	XLOC_001288	LOC101929612	chr1:215481829-215499834	OK	848758	1012730	0.254826	0.130065	0.76405	0.853778	no
XLOC_001289	XLOC_001289	KCTD3	chr1:215567184-215621807	OK	20.5258	10.685	-0.941855	-2.40395	5e-05	0.000250085	yes
XLOC_001290	XLOC_001290	LOC102723833	chr1:215622893-216423396	NOTEST	0	0	0	0	1	1	no
XLOC_001291	XLOC_001291	SPATA17	chr1:217631341-217867150	OK	1.1353	0.409503	-1.47113	-1.33017	0.00095	0.00362251	yes
XLOC_001292	XLOC_001292	LINC00210	chr1:217892899-217920804	NOTEST	0	0	0	0	1	1	no
XLOC_001293	XLOC_001293	RP11-152L7.2	chr1:218043504-218059140	NOTEST	0.00513362	0	#NAME?	0	1	1	no
XLOC_001294	XLOC_001294	RRP15	chr1:218285286-218337983	OK	3.22651	2.51147	-0.36144	-0.75445	0.0559	0.118066	no
XLOC_001295	XLOC_001295	TGFB2	chr1:218344195-218444619	OK	33.3857	90.0132	1.43091	3.39984	5e-05	0.000250085	yes
XLOC_001296	XLOC_001296	LYPLAL1	chr1:219173849-219212865	OK	10.5546	17.0649	0.693151	1.41367	0.0004	0.00168364	yes
XLOC_001297	XLOC_001297	LOC101929666	chr1:219218541-219241291	NOTEST	0.0352053	0.158023	2.16627	0	1	1	no
XLOC_001298	XLOC_001298	LOC101929713	chr1:219419337-219445480	NOTEST	0.200097	0.224928	0.16876	0	1	1	no
XLOC_001299	XLOC_001299	IARS2	chr1:220094112-220148041	OK	25.4985	29.0675	0.188993	0.511471	0.21	0.342361	no
XLOC_001300	XLOC_001300	MARK1	chr1:220528182-220664457	OK	8.48436	6.08808	-0.478818	-0.951948	0.0218	0.0543523	no
XLOC_001301	XLOC_001301	C1orf115	chr1:220690285-220699157	OK	0.580943	0.499822	-0.216983	-0.227208	0.5841	0.71691	no
XLOC_001302	XLOC_001302	2017-03-02	chr1:220747986-220784815	OK	4.42563	2.87475	-0.622448	-0.912019	0.0297	0.0702178	no
XLOC_001303	XLOC_001303	2017-03-01	chr1:220786696-220814399	OK	7.65776	4.71579	-0.699424	-1.22136	0.00215	0.00742658	yes
XLOC_001304	XLOC_001304	RP11-295M18.2	chr1:220829254-220832429	NOTEST	0.0176451	0.0192045	0.122171	0	1	1	no
XLOC_001305	XLOC_001305	HLX	chr1:220832762-220885059	OK	0.368339	0.653086	0.82624	0.744329	0.0657	0.134817	no
XLOC_001306	XLOC_001306	LOC101929750	chr1:221077837-221104965	NOTEST	0	0	0	0	1	1	no
XLOC_001307	XLOC_001307	TRNAT19	chr1:222465004-222465077	NOTEST	0	0	0	0	1	1	no
XLOC_001308	XLOC_001308	LOC100506161	chr1:222557901-222592596	OK	1.59801	1.76137	0.140424	0.0840363	0.85895	0.915106	no
XLOC_001309	XLOC_001309	MIA3	chr1:222618101-222668009	OK	10.1231	11.8473	0.226916	0.521489	0.20075	0.330392	no
XLOC_001310	XLOC_001310	BROX	chr1:222712552-222735196	OK	15.2226	14.5054	-0.0696224	-0.137377	0.6915	0.799389	no
XLOC_001311	XLOC_001311	FAM177B	chr1:222737215-222753590	NOTEST	0	0.00596335	inf	0	1	1	no
XLOC_001312	XLOC_001312	LOC102724017	chr1:222814999-223005995	OK	3.59173	1.32728	-1.4362	-0.520922	0.1293	0.233827	no
XLOC_001313	XLOC_001313	DISP1	chr1:222814999-223005995	OK	1.67289	2.33484	0.48098	0.799912	0.0466	0.102163	no
XLOC_001314	XLOC_001314	C1orf65	chr1:223393372-223395470	NOTEST	0.0196338	0.030717	0.645695	0	1	1	no
XLOC_001315	XLOC_001315	CAPN2	chr1:223701592-223776018	OK	107.973	167.514	0.633607	1.54116	0.00025	0.00110672	yes
XLOC_001316	XLOC_001316	LOC101926980	chr1:223924934-224035008	OK	0.977934	1.3503	0.465476	0.19649	0.5168	0.658474	no
XLOC_001317	XLOC_001317	LOC100287497	chr1:223924934-224035008	OK	0.805211	0.830427	0.0444865	0.0243632	0.95135	0.971942	no
XLOC_001318	XLOC_001318	FBXO28	chr1:224114086-224162047	OK	7.58561	8.20272	0.112838	0.273798	0.50655	0.649746	no
XLOC_001319	XLOC_001319	DEGS1	chr1:224183207-224193441	OK	81.4333	108.306	0.411423	1.01026	0.0159	0.041587	yes
XLOC_001320	XLOC_001320	RP11-365O16.6	chr1:224219610-224330189	NOTEST	0.0683013	0.15481	1.18052	0	1	1	no
XLOC_001321	XLOC_001321	CNIH4	chr1:224356810-224379452	OK	27.9532	28.0193	0.0034068	0.00723638	0.9862	0.992744	no
XLOC_001322	XLOC_001322	LOC101928291	chr1:224385142-224459298	OK	2.98374	3.39552	0.186511	0.0583005	0.90665	0.946128	no
XLOC_001323	XLOC_001323	CNIH3	chr1:224546860-224740567	OK	7.78146	40.8183	2.3911	5.18841	5e-05	0.000250085	yes
XLOC_001324	XLOC_001324	DNAH14	chr1:224929653-225399294	OK	2.9489	2.05864	-0.518483	-0.459804	0.25445	0.395504	no
XLOC_001325	XLOC_001325	LOC102723834	chr1:225701072-225716067	NOTEST	0	0	0	0	1	1	no
XLOC_001326	XLOC_001326	SRP9	chr1:225777812-225790466	OK	300.064	200.571	-0.581157	-1.51392	0.00025	0.00110672	yes
XLOC_001327	XLOC_001327	EPHX1	chr1:225810094-225882720	OK	22.0284	38.1842	0.793613	1.67907	5e-05	0.000250085	yes
XLOC_001328	XLOC_001328	H3F3A	chr1:226062706-226072002	OK	425.626	268.673	-0.663735	-1.74821	5e-05	0.000250085	yes
XLOC_001329	XLOC_001329	LOC101927247	chr1:226187020-226213149	NOTEST	0	0	0	0	1	1	no
XLOC_001330	XLOC_001330	MIXL1	chr1:226223617-226227055	NOTEST	0.0457418	0.0887967	0.956993	0	1	1	no
XLOC_001331	XLOC_001331	C1orf95	chr1:226548799-226609214	NOTEST	0.0523493	0.0632849	0.273692	0	1	1	no
XLOC_001332	XLOC_001332	PSEN2	chr1:226870571-226896103	OK	5.19315	7.41481	0.5138	0.952739	0.02025	0.0511288	no
XLOC_001333	XLOC_001333	ADCK3	chr1:226897719-226987545	OK	4.02739	7.82839	0.958869	1.86541	5e-05	0.000250085	yes
XLOC_001334	XLOC_001334	ZNF678	chr1:227563518-227677443	OK	1.6658	0.774311	-1.10523	-1.24395	0.00055	0.00222832	yes
XLOC_001335	XLOC_001335	LOC100130093	chr1:227728538-227781231	OK	0.659893	0.626526	-0.0748583	-0.0309789	0.96095	0.976934	no
XLOC_001336	XLOC_001336	SNAP47	chr1:227728538-227781231	OK	18.358	17.5134	-0.0679478	-0.130606	0.7416	0.837759	no
XLOC_001337	XLOC_001337	PRSS38	chr1:227815716-227846470	NOTEST	0	0	0	0	1	1	no
XLOC_001338	XLOC_001338	LOC728728	chr1:227967389-227968707	NOTEST	0.0499919	0.107198	1.10051	0	1	1	no
XLOC_001339	XLOC_001339	WNT3A	chr1:228007021-228061271	NOTEST	0	0.00366785	inf	0	1	1	no
XLOC_001340	XLOC_001340	ARF1	chr1:228082659-228099212	OK	191.131	195.719	0.0342207	0.088294	0.8326	0.898878	no
XLOC_001341	XLOC_001341	MIR3620	chr1:228082659-228099212	NOTEST	0	0	0	0	1	1	no
XLOC_001342	XLOC_001342	GUK1	chr1:228139966-228148955	OK	202.854	277.895	0.454098	1.21922	0.0031	0.010244	yes
XLOC_001343	XLOC_001343	GJC2	chr1:228149713-228159826	OK	1.14366	1.3594	0.249309	0.286701	0.46795	0.614482	no
XLOC_001344	XLOC_001344	IBA57	chr1:228165727-228197905	OK	1.29993	1.07622	-0.272453	-0.247644	0.40455	0.554795	no
XLOC_001345	XLOC_001345	OBSCN	chr1:228203505-228378876	OK	0.577632	0.384546	-0.586996	-0.994825	0.0099	0.0277377	yes
XLOC_001346	XLOC_001346	HIST3H2BB	chr1:228458106-228458558	NOTEST	0.144461	0.395906	1.45447	0	1	1	no
XLOC_001347	XLOC_001347	MIR4666A	chr1:228462073-228462152	NOTEST	0	0	0	0	1	1	no
XLOC_001348	XLOC_001348	RNF187	chr1:228487366-228496188	OK	48.5033	52.581	0.116459	0.318412	0.43195	0.57994	no
XLOC_001349	XLOC_001349	RHOU	chr1:228644646-228746669	OK	1.14995	2.51355	1.12815	1.61682	0.0003	0.00129915	yes
XLOC_001350	XLOC_001350	RAB4A,SPHAR	chr1:229271061-229305894	OK	16.0656	19.8874	0.307875	0.773077	0.06485	0.133371	no
XLOC_001351	XLOC_001351	RP4-613A2.1	chr1:229508397-229514272	NOTEST	0.0352601	0.0647998	0.877954	0	1	1	no
XLOC_001352	XLOC_001352	URB2	chr1:229626233-229660199	OK	3.40367	1.88606	-0.851717	-1.62885	0.0001	0.000478381	yes
XLOC_001353	XLOC_001353	LOC101927532	chr1:230002716-230007162	NOTEST	0	0.0142514	inf	0	1	1	no
XLOC_001354	XLOC_001354	GALNT2	chr1:230067208-230282129	OK	58.7012	85.2405	0.53815	1.39957	0.00045	0.00187479	yes
XLOC_001355	XLOC_001355	COG2	chr1:230642455-230693985	OK	7.27004	6.67761	-0.122632	-0.258882	0.53165	0.671003	no
XLOC_001356	XLOC_001356	CAPN9	chr1:230747342-230802003	NOTEST	0.255423	0.0976119	-1.38776	0	1	1	no
XLOC_001357	XLOC_001357	LOC101927576	chr1:230837118-230874792	OK	0.286665	1.12826	1.97666	0.209168	0.113	0.210241	no
XLOC_001358	XLOC_001358	RP5-858B6.3	chr1:230874845-230879015	OK	0.170365	0.598219	1.81205	1.11644	0.0222	0.0551999	no
XLOC_001359	XLOC_001359	ARV1	chr1:230979076-231000733	OK	11.7879	12.589	0.0948508	0.188372	0.63905	0.761427	no
XLOC_001360	XLOC_001360	LOC102724026	chr1:231017761-231040249	NOTEST	0.0387305	0.0728876	0.912201	0	1	1	no
XLOC_001361	XLOC_001361	TRIM67	chr1:231162927-231221568	NOTEST	0.055142	0.0674701	0.291095	0	1	1	no
XLOC_001362	XLOC_001362	GNPAT	chr1:231223762-231277973	OK	26.1165	21.0842	-0.308797	-0.752092	0.067	0.137007	no
XLOC_001363	XLOC_001363	SPRTN	chr1:231337935-231425044	OK	5.0081	4.09587	-0.290096	-0.328611	0.4266	0.575171	no
XLOC_001364	XLOC_001364	DISC1,TSNAX	chr1:231528652-232041272	OK	16.5915	18.1943	0.133045	0.325361	0.4156	0.564791	no
XLOC_001365	XLOC_001365	MAP10	chr1:232804891-232810346	OK	0.953376	1.1467	0.266371	0.376764	0.35015	0.499414	no
XLOC_001366	XLOC_001366	LOC101927711	chr1:232843401-232897656	NOTEST	0	0	0	0	1	1	no
XLOC_001367	XLOC_001367	NTPCR	chr1:232950530-232978802	OK	29.6494	52.4975	0.824247	1.90701	5e-05	0.000250085	yes
XLOC_001368	XLOC_001368	LOC101927736	chr1:232984108-233295713	NOTEST	0	0	0	0	1	1	no
XLOC_001369	XLOC_001369	KIAA1804	chr1:233327767-233385148	OK	1.17261	1.02073	-0.200123	-0.286952	0.4589	0.605951	no
XLOC_001370	XLOC_001370	KCNK1	chr1:233614003-233672512	OK	1.98793	1.46417	-0.441182	-0.506709	0.2169	0.350812	no
XLOC_001371	XLOC_001371	MIR4427	chr1:233614003-233672512	NOTEST	0	0	0	0	1	1	no
XLOC_001372	XLOC_001372	SLC35F3	chr1:233904932-234324516	OK	3.09793	3.16658	0.0316193	0.049733	0.9024	0.943753	no
XLOC_001373	XLOC_001373	MIR4671	chr1:233904932-234324516	NOTEST	0	0	0	0	1	1	no
XLOC_001374	XLOC_001374	COA6	chr1:234372806-234384049	OK	27.655	30.4465	0.138733	0.262809	0.5282	0.66872	no
XLOC_001375	XLOC_001375	LINC00184	chr1:234629310-234634780	NOTEST	0.017711	0.034602	0.966206	0	1	1	no
XLOC_001376	XLOC_001376	RP4-781K5.4	chr1:234646288-234660924	NOTEST	0	0	0	0	1	1	no
XLOC_001377	XLOC_001377	LINC01132	chr1:234724041-234731643	NOTEST	0.0228756	0.0302596	0.403581	0	1	1	no
XLOC_001378	XLOC_001378	GGPS1	chr1:235328437-235344532	OK	12.304	11.8333	-0.0562778	-0.128826	0.75265	0.845761	no
XLOC_001379	XLOC_001379	TBCE	chr1:235367359-235504481	OK	11.8308	9.83498	-0.266557	-0.37575	0.35685	0.506174	no
XLOC_001380	XLOC_001380	LOC101927906	chr1:235547684-235650754	NOTEST	0	0	0	0	1	1	no
XLOC_001381	XLOC_001381	GPR137B	chr1:236142531-236282039	OK	13.0693	14.8402	0.183332	0.353132	0.38965	0.538628	no
XLOC_001382	XLOC_001382	EDARADD	chr1:236394379-236484708	NOTEST	0.0960984	0.050375	-0.931805	0	1	1	no
XLOC_001383	XLOC_001383	LGALS8	chr1:236518213-236604541	OK	3.34294	3.55176	0.0874139	0.115153	0.77775	0.862831	no
XLOC_001384	XLOC_001384	ACTN2	chr1:236686453-236764631	OK	0.92414	0.563025	-0.714912	-0.838823	0.04245	0.094501	no
XLOC_001385	XLOC_001385	MTR	chr1:236795280-236903981	OK	3.54401	3.50477	-0.0160633	-0.0374878	0.92935	0.959541	no
XLOC_001386	XLOC_001386	RYR2	chr1:237042209-237833988	NOTEST	0.0243974	0.0399571	0.711722	0	1	1	no
XLOC_001387	XLOC_001387	MIR4428	chr1:237042209-237833988	NOTEST	0	0	0	0	1	1	no
XLOC_001388	XLOC_001388	RP11-193H5.1	chr1:237862174-237928321	NOTEST	0.00818672	0.0148504	0.859143	0	1	1	no
XLOC_001389	XLOC_001389	LOC102724174	chr1:239127260-239208293	NOTEST	0	0	0	0	1	1	no
XLOC_001390	XLOC_001390	CHRM3	chr1:239386575-239915450	OK	0.543916	0.760116	0.482835	0.481313	0.2135	0.346646	no
XLOC_001391	XLOC_001391	RPS7P5	chr1:240007523-240013260	NOTEST	0	0	0	0	1	1	no
XLOC_001392	XLOC_001392	FMN2	chr1:240091884-240475191	OK	2.77135	2.41599	-0.197974	-0.369074	0.3668	0.516207	no
XLOC_001393	XLOC_001393	MIR3123	chr1:240775513-241357230	NOTEST	0	0	0	0	1	1	no
XLOC_001394	XLOC_001394	KMO	chr1:241532023-241640399	NOTEST	0.0196021	0.00842233	-1.21872	0	1	1	no
XLOC_001395	XLOC_001395	WDR64	chr1:241652277-241802133	NOTEST	0.00974892	0.00582548	-0.742865	0	1	1	no
XLOC_001396	XLOC_001396	EXO1	chr1:241848188-241889939	OK	7.4034	0.251973	-4.87685	-5.42766	5e-05	0.000250085	yes
XLOC_001397	XLOC_001397	SDCCAG8	chr1:243124427-243851079	OK	5.24717	6.60547	0.33212	0.259724	0.50215	0.645678	no
XLOC_001398	XLOC_001398	MIR4677	chr1:243124427-243851079	NOTEST	0	0	0	0	1	1	no
XLOC_001399	XLOC_001399	LOC102724256	chr1:243124427-243851079	NOTEST	0	0.0602911	inf	0	1	1	no
XLOC_001400	XLOC_001400	RP11-278H7.1	chr1:243917401-244047317	NOTEST	0.0177642	0.0209522	0.238131	0	1	1	no
XLOC_001401	XLOC_001401	ZBTB18	chr1:244048938-244057476	OK	20.0796	16.0937	-0.31924	-0.830366	0.04225	0.094127	no
XLOC_001402	XLOC_001402	LOC440742	chr1:244064613-244065102	NOTEST	0	0	0	0	1	1	no
XLOC_001403	XLOC_001403	C1orf100	chr1:244352634-244389088	NOTEST	0	0	0	0	1	1	no
XLOC_001404	XLOC_001404	C1orf101	chr1:244461347-244640362	NOTEST	0.2204	0.45831	1.0562	0	1	1	no
XLOC_001405	XLOC_001405	DESI2	chr1:244653049-244709033	OK	18.5559	14.7556	-0.33061	-0.858859	0.03335	0.0771612	no
XLOC_001406	XLOC_001406	COX20	chr1:244835336-244846941	OK	5.67698	3.80809	-0.576055	-0.590163	0.1507	0.263743	no
XLOC_001407	XLOC_001407	EFCAB2	chr1:244965207-245125228	OK	7.27259	4.03302	-0.850609	-1.11261	0.00925	0.0261959	yes
XLOC_001408	XLOC_001408	KIF26B	chr1:245154984-245703126	OK	2.62293	1.49557	-0.810485	-1.52759	0.0004	0.00168364	yes
XLOC_001409	XLOC_001409	LOC101928089	chr1:245749339-246507342	NOTEST	0	0	0	0	1	1	no
XLOC_001410	XLOC_001410	CNST	chr1:246566336-246668582	OK	2.77452	3.843	0.469993	0.888283	0.02585	0.0625527	no
XLOC_001411	XLOC_001411	LOC101928139	chr1:246566336-246668582	NOTEST	0	0	0	0	1	1	no
XLOC_001412	XLOC_001412	LOC102724382	chr1:246689944-246691966	NOTEST	0	0	0	0	1	1	no
XLOC_001413	XLOC_001413	SCCPDH	chr1:246724075-246768137	OK	32.0592	25.327	-0.340062	-0.888359	0.02905	0.068858	no
XLOC_001414	XLOC_001414	LOC149134	chr1:246771597-246931978	OK	0.582302	0.365177	-0.673173	-0.168485	0.68365	0.794245	no
XLOC_001415	XLOC_001415	FLJ39095	chr1:247104510-247109561	NOTEST	0.188981	0.202127	0.0970198	0	1	1	no
XLOC_001416	XLOC_001416	VN1R5	chr1:247256071-247257145	NOTEST	0	0	0	0	1	1	no
XLOC_001417	XLOC_001417	LOC102724425	chr1:247365252-247374977	NOTEST	0.291645	0.333269	0.192475	0	1	1	no
XLOC_001418	XLOC_001418	NLRP3	chr1:247415944-247449108	NOTEST	0.0342629	0.03192	-0.102186	0	1	1	no
XLOC_001419	XLOC_001419	OR2W5	chr1:247491067-247492409	NOTEST	0	0	0	0	1	1	no
XLOC_001420	XLOC_001420	GCSAML	chr1:247507057-247619838	NOTEST	0.00443324	0.0245828	2.47122	0	1	1	no
XLOC_001421	XLOC_001421	OR2G2	chr1:247507057-247619838	NOTEST	0	0	0	0	1	1	no
XLOC_001422	XLOC_001422	OR2G3	chr1:247507057-247619838	NOTEST	0	0	0	0	1	1	no
XLOC_001423	XLOC_001423	TRIM58	chr1:247857198-247880138	OK	0.515678	1.06166	1.04179	1.23386	0.00445	0.0139948	yes
XLOC_001424	XLOC_001424	OR2W3	chr1:247895586-247896531	NOTEST	0.165658	0.356758	1.10674	0	1	1	no
XLOC_001425	XLOC_001425	OR2T8	chr1:247917660-247921956	NOTEST	0	0	0	0	1	1	no
XLOC_001426	XLOC_001426	OR2L13	chr1:247937190-248100922	NOTEST	0.11072	0.191167	0.787917	0	1	1	no
XLOC_001427	XLOC_001427	OR2L8	chr1:247937190-248100922	NOTEST	0	0.0145861	inf	0	1	1	no
XLOC_001428	XLOC_001428	OR2AK2	chr1:247937190-248100922	NOTEST	0.0343862	0	#NAME?	0	1	1	no
XLOC_001429	XLOC_001429	OR2L1P	chr1:247937190-248100922	NOTEST	0.0136316	0.0408175	1.58224	0	1	1	no
XLOC_001430	XLOC_001430	OR2L5	chr1:247937190-248100922	NOTEST	0	0	0	0	1	1	no
XLOC_001431	XLOC_001431	OR2L2	chr1:247937190-248100922	NOTEST	0.0329051	0.00979495	-1.7482	0	1	1	no
XLOC_001432	XLOC_001432	OR2L3	chr1:247937190-248100922	NOTEST	0	0	0	0	1	1	no
XLOC_001433	XLOC_001433	OR2M1P	chr1:248122135-248122780	NOTEST	0	0	0	0	1	1	no
XLOC_001434	XLOC_001434	OR2M5	chr1:248145147-248146086	NOTEST	0	0	0	0	1	1	no
XLOC_001435	XLOC_001435	OR2M2	chr1:248179985-248181029	NOTEST	0	0	0	0	1	1	no
XLOC_001436	XLOC_001436	OR2M3	chr1:248203067-248204006	NOTEST	0	0	0	0	1	1	no
XLOC_001437	XLOC_001437	OR2M4	chr1:248238928-248239864	NOTEST	0	0	0	0	1	1	no
XLOC_001438	XLOC_001438	OR14C36	chr1:248348774-248349713	NOTEST	0	0	0	0	1	1	no
XLOC_001439	XLOC_001439	OR2T4	chr1:248361580-248362627	NOTEST	0	0	0	0	1	1	no
XLOC_001440	XLOC_001440	OR2T6	chr1:248387608-248388535	NOTEST	0	0	0	0	1	1	no
XLOC_001441	XLOC_001441	OR2T1	chr1:248405994-248407104	NOTEST	0	0	0	0	1	1	no
XLOC_001442	XLOC_001442	OR2T2	chr1:248452797-248453772	NOTEST	0	0	0	0	1	1	no
XLOC_001443	XLOC_001443	OR2T3	chr1:248473350-248474307	NOTEST	0	0	0	0	1	1	no
XLOC_001444	XLOC_001444	OR2T5	chr1:248488588-248489536	NOTEST	0	0	0	0	1	1	no
XLOC_001445	XLOC_001445	OR2G6	chr1:248521646-248522597	NOTEST	0	0	0	0	1	1	no
XLOC_001446	XLOC_001446	LOC101928226	chr1:248681278-248699106	NOTEST	0	0	0	0	1	1	no
XLOC_001447	XLOC_001447	MIR3124	chr1:248826376-248826443	NOTEST	0	0	0	0	1	1	no
XLOC_001448	XLOC_001448	ZNF672	chr1:248838209-248849517	OK	17.2805	10.8119	-0.676528	-1.55967	0.00025	0.00110672	yes
XLOC_001449	XLOC_001449	TRNAL19	chr1:248873854-248873960	NOTEST	0	0	0	0	1	1	no
XLOC_001450	XLOC_001450	TRNAE24	chr1:248874247-248874319	NOTEST	0	0	0	0	1	1	no
XLOC_001451	XLOC_001451	PGBD2	chr1:248905518-248921254	OK	1.89339	1.53681	-0.301031	-0.402461	0.32775	0.476942	no
XLOC_001452	XLOC_001452	WASH7P	chr1:11873-29370	OK	6.06383	4.51789	-0.424582	-0.726055	0.06835	0.139284	no
XLOC_001453	XLOC_001453	MIR6859-1	chr1:11873-29370	NOTEST	0	0	0	0	1	1	no
XLOC_001454	XLOC_001454	FAM138A	chr1:34610-36081	NOTEST	0	0	0	0	1	1	no
XLOC_001455	XLOC_001455	LOC101927589	chr1:120711-133748	NOTEST	0.347956	0.261309	-0.413149	0	1	1	no
XLOC_001456	XLOC_001456	LOC729737	chr1:134772-140566	NOTEST	0.217951	0.224927	0.045457	0	1	1	no
XLOC_001457	XLOC_001457	LOC100996442	chr1:142436-174392	NOTEST	0.0165002	0.0161113	-0.0344108	0	1	1	no
XLOC_001458	XLOC_001458	LOC102723897	chr1:184915-199860	OK	3.15194	2.39379	-0.396943	-0.558123	0.17505	0.296895	no
XLOC_001459	XLOC_001459	LOC102723917	chr1:285208-297520	NOTEST	0.0598243	0.0693256	0.212655	0	1	1	no
XLOC_001460	XLOC_001460	LOC101929192	chr1:359407-373177	NOTEST	0	0	0	0	1	1	no
XLOC_001461	XLOC_001461	OR4F29	chr1:450739-451678	NOTEST	0	0	0	0	1	1	no
XLOC_001462	XLOC_001462	RP4-669L17.10	chr1:490755-495445	NOTEST	0.0194699	0.0210416	0.111998	0	1	1	no
XLOC_001463	XLOC_001463	LOC100134822	chr1:501066-527676	OK	1.27974	0.575709	-1.15244	-0.898594	0.0032	0.0105295	yes
XLOC_001464	XLOC_001464	RP5-857K21.5	chr1:627379-629009	NOTEST	0	0	0	0	1	1	no
XLOC_001465	XLOC_001465	MIR6723	chr1:632324-632413	OK	550938	792295	0.524149	0.476415	0.2573	0.399119	no
XLOC_001466	XLOC_001466	OR4F16	chr1:685715-686654	NOTEST	0	0	0	0	1	1	no
XLOC_001467	XLOC_001467	LOC100133331	chr1:725758-730351	OK	0.752396	0.397849	-0.919271	-0.952714	0.0252	0.061414	no
XLOC_001468	XLOC_001468	LOC101928706	chr1:735575-736753	OK	11.3302	4.82667	-1.23108	-0.919822	0.0361	0.0824606	no
XLOC_001469	XLOC_001469	LOC101060494	chr1:738986-740800	OK	1.06458	0.509928	-1.06192	-0.79626	0.04765	0.103985	no
XLOC_001470	XLOC_001470	LOC100288069	chr1:764864-778688	OK	0.515585	0.54633	0.0835611	0.0719921	0.85	0.910582	no
XLOC_001471	XLOC_001471	LINC00115	chr1:826205-827522	OK	1.19321	1.65662	0.473395	0.484513	0.21825	0.352375	no
XLOC_001472	XLOC_001472	FAM41C	chr1:868070-876802	OK	0.390346	0.755109	0.951932	0.878766	0.02675	0.0643601	no
XLOC_001473	XLOC_001473	LOC100130417	chr1:917572-919437	NOTEST	0	0	0	0	1	1	no
XLOC_001474	XLOC_001474	LOC101928801	chr1:921279-923745	OK	0.808615	0.435611	-0.892413	-0.768018	0.06245	0.129084	no
XLOC_001475	XLOC_001475	NOC2L	chr1:925740-959299	OK	32.6077	27.7383	-0.233333	-0.588949	0.15075	0.263768	no
XLOC_001476	XLOC_001476	PERM1	chr1:975198-982093	NOTEST	0.0357629	0.128928	1.85003	0	1	1	no
XLOC_001477	XLOC_001477	HES4	chr1:998961-1001224	OK	20.5588	30.3211	0.560567	1.05617	0.01055	0.0292912	yes
XLOC_001478	XLOC_001478	RNF223	chr1:1071745-1074307	NOTEST	0.0106715	0	#NAME?	0	1	1	no
XLOC_001479	XLOC_001479	C1orf159	chr1:1081817-1116361	OK	8.82253	4.99875	-0.819626	-1.47202	0.0008	0.00311841	yes
XLOC_001480	XLOC_001480	TTLL10-AS1	chr1:1173061-1197935	NOTEST	0	0	0	0	1	1	no
XLOC_001481	XLOC_001481	TNFRSF18	chr1:1203507-1206709	OK	0.12193	2.06113	4.07931	2.39611	5e-05	0.000250085	yes
XLOC_001482	XLOC_001482	TNFRSF4	chr1:1211325-1214168	NOTEST	0.0300478	0.149733	2.31706	0	1	1	no
XLOC_001483	XLOC_001483	SDF4	chr1:1216907-1232067	OK	99.6101	184.138	0.88642	2.3233	5e-05	0.000250085	yes
XLOC_001484	XLOC_001484	FAM132A	chr1:1242445-1246722	OK	0.487769	1.90769	1.96755	1.6006	0.0007	0.00277193	yes
XLOC_001485	XLOC_001485	UBE2J2	chr1:1253911-1273854	OK	30.1268	30.5078	0.0181315	0.0469295	0.91435	0.950255	no
XLOC_001486	XLOC_001486	ACAP3	chr1:1292383-1307924	OK	21.8257	22.1643	0.0222105	0.0547482	0.89195	0.937087	no
XLOC_001487	XLOC_001487	MIR6726	chr1:1292383-1307924	NOTEST	0	0	0	0	1	1	no
XLOC_001488	XLOC_001488	CPSF3L	chr1:1308581-1324687	OK	32.0456	26.3551	-0.28204	-0.690271	0.09095	0.176235	no
XLOC_001489	XLOC_001489	MIR6727	chr1:1308581-1324687	NOTEST	0	0	0	0	1	1	no
XLOC_001490	XLOC_001490	DVL1	chr1:1335277-1349117	OK	24.462	30.0637	0.297482	0.78353	0.05515	0.116919	no
XLOC_001491	XLOC_001491	MIR6808	chr1:1335277-1349117	NOTEST	0	0	0	0	1	1	no
XLOC_001492	XLOC_001492	MXRA8	chr1:1352688-1363541	OK	91.6757	191.61	1.06356	2.75496	5e-05	0.000250085	yes
XLOC_001493	XLOC_001493	AURKAIP1	chr1:1373729-1375438	OK	121.994	123.051	0.0124568	0.033066	0.93685	0.963297	no
XLOC_001494	XLOC_001494	CCNL2	chr1:1385710-1399338	OK	68.3995	64.8404	-0.0770934	-0.188677	0.64765	0.768805	no
XLOC_001495	XLOC_001495	MRPL20	chr1:1399529-1407313	OK	113.086	103.973	-0.121217	-0.278137	0.5008	0.644578	no
XLOC_001496	XLOC_001496	ANKRD65	chr1:1418419-1421444	OK	0.804787	1.92822	1.26059	1.27607	0.0027	0.00906675	yes
XLOC_001497	XLOC_001497	LOC102724312	chr1:1430081-1442882	OK	0.474709	0.644073	0.440181	0.0914823	0.73405	0.832489	no
XLOC_001498	XLOC_001498	TMEM240	chr1:1534777-1540360	OK	5.69021	5.37764	-0.0815076	-0.110421	0.78735	0.870397	no
XLOC_001499	XLOC_001499	SSU72	chr1:1541672-1574882	OK	64.0365	65.4087	0.0305872	0.0776375	0.8483	0.909555	no
XLOC_001500	XLOC_001500	C1orf233	chr1:1598007-1600096	OK	2.22285	1.67645	-0.407002	-0.485106	0.2119	0.344733	no
XLOC_001501	XLOC_001501	CDK11B	chr1:1635225-1659839	OK	18.0329	15.4183	-0.225988	-0.556728	0.17775	0.300574	no
XLOC_001502	XLOC_001502	SLC35E2B	chr1:1659993-1692804	OK	14.4294	13.1618	-0.132664	-0.346014	0.39705	0.546598	no
XLOC_001503	XLOC_001503	CDK11A	chr1:1702729-1724352	OK	6.41741	6.65427	0.0522891	0.108692	0.7918	0.873479	no
XLOC_001504	XLOC_001504	SLC35E2	chr1:1724837-1745999	OK	5.01948	4.71475	-0.090357	-0.168365	0.67845	0.790818	no
XLOC_001505	XLOC_001505	NADK	chr1:1751231-1780514	OK	28.4401	34.8019	0.29124	0.780827	0.05915	0.12346	no
XLOC_001506	XLOC_001506	GNB1	chr1:1785284-1891117	OK	190.3	175.535	-0.116518	-0.278932	0.4954	0.639625	no
XLOC_001507	XLOC_001507	TMEM52	chr1:1917589-1919301	NOTEST	0.492208	0.208219	-1.24117	0	1	1	no
XLOC_001508	XLOC_001508	KIAA1751	chr1:1921956-2003837	NOTEST	0.0214504	0.00724777	-1.5654	0	1	1	no
XLOC_001509	XLOC_001509	LOC101929017	chr1:2050469-2212720	NOTEST	0.0133601	0.0116208	-0.201215	0	1	1	no
XLOC_001510	XLOC_001510	C1orf86,LOC100506504	chr1:2050469-2212720	OK	100.415	105.125	0.0661361	0.146927	0.72555	0.82648	no
XLOC_001511	XLOC_001511	MORN1	chr1:2320279-2391751	OK	2.55997	1.28124	-0.998581	-0.944506	0.0589	0.123078	no
XLOC_001512	XLOC_001512	LOC100129534	chr1:2320279-2391751	OK	1.1967	0.807866	-0.566868	-0.504519	0.23325	0.370816	no
XLOC_001513	XLOC_001513	PEX10	chr1:2391774-2412571	OK	40.1227	34.7722	-0.206484	-0.328137	0.427	0.575236	no
XLOC_001514	XLOC_001514	PANK4	chr1:2508535-2526622	OK	10.5547	8.57066	-0.300412	-0.648589	0.11335	0.210679	no
XLOC_001515	XLOC_001515	HES5	chr1:2528744-2530245	OK	0.542164	0.10629	-2.35073	-1.33863	0.0023	0.00788365	yes
XLOC_001516	XLOC_001516	LOC115110	chr1:2549919-2552845	NOTEST	0.0103896	0.00979291	-0.0853242	0	1	1	no
XLOC_001517	XLOC_001517	LOC100133445	chr1:2555768-2563829	NOTEST	0.0481498	0.0979282	1.0242	0	1	1	no
XLOC_001518	XLOC_001518	MMEL1	chr1:2586459-2633042	OK	2.32792	1.38853	-0.745484	-0.607079	0.1355	0.242653	no
XLOC_001519	XLOC_001519	TTC34	chr1:2641367-2789665	NOTEST	0.010569	0.027837	1.39717	0	1	1	no
XLOC_001520	XLOC_001520	LOC101929067	chr1:2641367-2789665	NOTEST	0.0298754	0	#NAME?	0	1	1	no
XLOC_001521	XLOC_001521	LINC00982	chr1:3059616-3067725	OK	31.6463	14.3687	-1.13911	-1.53741	0.00015	0.000693668	yes
XLOC_001522	XLOC_001522	MEGF6	chr1:3487941-3611495	OK	2.07592	29.9237	3.84946	7.1436	5e-05	0.000250085	yes
XLOC_001523	XLOC_001523	MIR551A	chr1:3487941-3611495	NOTEST	0	0	0	0	1	1	no
XLOC_001524	XLOC_001524	WRAP73	chr1:3630766-3650107	OK	11.3422	9.28952	-0.28802	-0.555938	0.17445	0.296116	no
XLOC_001525	XLOC_001525	TP73-AS1	chr1:3652564-3747373	OK	8.71988	6.31401	-0.465751	-1.08108	0.007	0.0206962	yes
XLOC_001526	XLOC_001526	LRRC47	chr1:3780219-3796504	OK	26.0964	24.3822	-0.0980195	-0.255006	0.52965	0.669812	no
XLOC_001527	XLOC_001527	CEP104	chr1:3812080-3857233	OK	5.77814	4.954	-0.222012	-0.48557	0.2298	0.366639	no
XLOC_001528	XLOC_001528	C1orf174	chr1:3889132-3900293	OK	12.7121	9.1371	-0.476396	-0.965142	0.02035	0.0513549	no
XLOC_001529	XLOC_001529	LOC100287877	chr1:5708170-5712195	NOTEST	0	0	0	0	1	1	no
XLOC_001530	XLOC_001530	MIR4689	chr1:5862671-5862741	NOTEST	0	0	0	0	1	1	no
XLOC_001531	XLOC_001531	NPHP4	chr1:5862809-6101193	OK	2.87879	1.47982	-0.960043	-1.40033	0.0019	0.00667586	yes
XLOC_001532	XLOC_001532	CHD5	chr1:6101786-6180134	OK	0.261378	0.888526	1.76528	2.36934	5e-05	0.000250085	yes
XLOC_001533	XLOC_001533	RPL22	chr1:6185019-6199619	OK	219.977	184.647	-0.252585	-0.644174	0.1116	0.208136	no
XLOC_001534	XLOC_001534	LOC102724450	chr1:6204845-6205783	NOTEST	0.0708747	0.457169	2.68938	0	1	1	no
XLOC_001535	XLOC_001535	ICMT	chr1:6206009-6235984	OK	31.5102	28.6068	-0.139462	-0.362569	0.36885	0.518052	no
XLOC_001536	XLOC_001536	GPR153	chr1:6247345-6260975	OK	3.85441	7.24832	0.911137	1.78606	5e-05	0.000250085	yes
XLOC_001537	XLOC_001537	ACOT7	chr1:6264271-6393766	OK	45.806	69.3159	0.59765	1.58394	5e-05	0.000250085	yes
XLOC_001538	XLOC_001538	HES2	chr1:6415231-6419919	OK	0.034848	0.592924	4.0887	2.84745	5e-05	0.000250085	yes
XLOC_001539	XLOC_001539	MIR4252	chr1:6424775-6460944	NOTEST	0	0	0	0	1	1	no
XLOC_001540	XLOC_001540	PLEKHG5,TNFRSF25	chr1:6461150-6520061	OK	19.5054	21.3144	0.127954	0.2379	0.56505	0.700717	no
XLOC_001541	XLOC_001541	NOL9	chr1:6521346-6554598	OK	4.58918	3.11497	-0.559017	-1.02327	0.01215	0.033121	yes
XLOC_001542	XLOC_001542	KLHL21	chr1:6590723-6602898	OK	17.9047	51.3211	1.51921	3.9946	5e-05	0.000250085	yes
XLOC_001543	XLOC_001543	DNAJC11	chr1:6624864-6701906	OK	19.8325	17.4423	-0.185277	-0.448678	0.2757	0.419581	no
XLOC_001544	XLOC_001544	LOC100129476	chr1:6785323-7769706	NOTEST	0	0	0	0	1	1	no
XLOC_001545	XLOC_001545	LOC101928836	chr1:6785323-7769706	NOTEST	0	0	0	0	1	1	no
XLOC_001546	XLOC_001546	UTS2	chr1:7847611-7853491	NOTEST	0	0	0	0	1	1	no
XLOC_001547	XLOC_001547	TNFRSF9	chr1:7915870-7943165	OK	0.0243229	0.946289	5.28189	1.26216	0.00405	0.0128884	yes
XLOC_001548	XLOC_001548	ERRFI1	chr1:8011718-8026333	OK	28.7662	33.3356	0.212689	0.562217	0.17035	0.290329	no
XLOC_001549	XLOC_001549	RERE	chr1:8352403-8817640	OK	17.6575	13.5197	-0.385216	-1.00972	0.01595	0.041703	yes
XLOC_001550	XLOC_001550	ENO1	chr1:8860999-8879885	OK	781.23	511.118	-0.61209	-1.13406	0.0068	0.0201697	yes
XLOC_001551	XLOC_001551	MIR6728	chr1:8860999-8879885	NOTEST	0	0	0	0	1	1	no
XLOC_001552	XLOC_001552	SLC2A7	chr1:9003299-9026345	NOTEST	0.00640709	0.00710185	0.148525	0	1	1	no
XLOC_001553	XLOC_001553	SLC2A5	chr1:9036945-9071704	OK	0.474837	0.807568	0.766152	0.695932	0.0564	0.118901	no
XLOC_001554	XLOC_001554	GPR157	chr1:9103409-9129170	OK	0.217063	0.641624	1.56362	1.23876	0.00195	0.00681898	yes
XLOC_001555	XLOC_001555	MIR34A	chr1:9151667-9151777	NOTEST	0	0	0	0	1	1	no
XLOC_001556	XLOC_001556	LOC100506022	chr1:9425093-9428996	OK	1.651	1.1563	-0.513822	-0.659863	0.09365	0.180422	no
XLOC_001557	XLOC_001557	C1orf200	chr1:9629888-9824492	NOTEST	0	0	0	0	1	1	no
XLOC_001558	XLOC_001558	LOC101929074	chr1:9629888-9824492	OK	5.07965	4.43884	-0.194548	-0.035167	0.85495	0.912695	no
XLOC_001559	XLOC_001559	CLSTN1	chr1:9629888-9824492	OK	64.8403	68.8963	0.0875364	0.207554	0.6104	0.737441	no
XLOC_001560	XLOC_001560	CTNNBIP1	chr1:9848275-9910358	OK	18.622	17.712	-0.072282	-0.185201	0.65495	0.773855	no
XLOC_001561	XLOC_001561	LZIC	chr1:9922109-9943402	OK	12.3015	10.5983	-0.215007	-0.425394	0.3127	0.46035	no
XLOC_001562	XLOC_001562	DFFA	chr1:10460530-10472556	OK	11.7769	9.8824	-0.253021	-0.549574	0.17825	0.301315	no
XLOC_001563	XLOC_001563	CASZ1	chr1:10636603-10796676	OK	0.480953	0.757949	0.656206	0.782663	0.06775	0.138291	no
XLOC_001564	XLOC_001564	C1orf127	chr1:10946472-10982037	NOTEST	0.00316892	0.00901031	1.50759	0	1	1	no
XLOC_001565	XLOC_001565	MASP2	chr1:11026522-11047239	OK	0.636876	0.463719	-0.457762	-0.431536	0.25635	0.397826	no
XLOC_001566	XLOC_001566	SRM	chr1:11054591-11060034	OK	62.6845	61.1392	-0.0360108	-0.0943191	0.8118	0.887019	no
XLOC_001567	XLOC_001567	EXOSC10	chr1:11066617-11099904	OK	27.0616	17.2371	-0.650728	-1.67688	5e-05	0.000250085	yes
XLOC_001568	XLOC_001568	MTOR	chr1:11106530-11262557	OK	8.00565	8.3875	0.0672223	0.171288	0.6807	0.792252	no
XLOC_001569	XLOC_001569	FBXO2	chr1:11647867-11663327	OK	1.84835	24.8224	3.74733	3.27049	5e-05	0.000250085	yes
XLOC_001570	XLOC_001570	MAD2L2	chr1:11674479-11691621	OK	53.6282	33.934	-0.660262	-1.61887	0.00015	0.000693668	yes
XLOC_001571	XLOC_001571	LOC102724659	chr1:11762213-11847783	NOTEST	0.00409813	0.00896365	1.12912	0	1	1	no
XLOC_001572	XLOC_001572	MTHFR	chr1:11762213-11847783	OK	3.28368	2.96288	-0.148311	-0.233094	0.58985	0.72162	no
XLOC_001573	XLOC_001573	NPPA	chr1:11762213-11847783	NOTEST	0.158611	0.0601551	-1.39873	0	1	1	no
XLOC_001574	XLOC_001574	NPPB	chr1:11857463-11858935	OK	0.931056	65.925	6.14581	5.54546	5e-05	0.000250085	yes
XLOC_001575	XLOC_001575	KIAA2013	chr1:11919587-11926428	OK	31.3931	42.2896	0.429857	1.14386	0.0048	0.0149076	yes
XLOC_001576	XLOC_001576	DHRS3	chr1:12567909-12618361	OK	19.7774	132.048	2.73914	6.29369	5e-05	0.000250085	yes
XLOC_001577	XLOC_001577	MIR6730	chr1:12567909-12618361	NOTEST	0	0	0	0	1	1	no
XLOC_001578	XLOC_001578	PRAMEF11	chr1:12824609-12843808	NOTEST	0	0.046349	inf	0	1	1	no
XLOC_001579	XLOC_001579	HNRNPCL1	chr1:12847407-12848725	NOTEST	0	0.0552375	inf	0	1	1	no
XLOC_001580	XLOC_001580	PRAMEF4	chr1:12879211-12886201	NOTEST	0	0.0640462	inf	0	1	1	no
XLOC_001581	XLOC_001581	PRAMEF10	chr1:12892895-12898263	NOTEST	0	0.0635413	inf	0	1	1	no
XLOC_001582	XLOC_001582	PRAMEF6	chr1:12938471-12947580	NOTEST	0	0.00485526	inf	0	1	1	no
XLOC_001583	XLOC_001583	LOC101929983	chr1:13049807-13053659	NOTEST	0	0.00603006	inf	0	1	1	no
XLOC_001584	XLOC_001584	HNRNPCP5	chr1:13115487-13116854	NOTEST	0	0.0244593	inf	0	1	1	no
XLOC_001585	XLOC_001585	PRAMEF26	chr1:13149236-13153095	NOTEST	0	0	0	0	1	1	no
XLOC_001586	XLOC_001586	LOC101060301	chr1:13164554-13165482	NOTEST	0	0	0	0	1	1	no
XLOC_001587	XLOC_001587	PRAMEF13	chr1:13196187-13201409	NOTEST	0.00721568	0.292789	5.34259	0	1	1	no
XLOC_001588	XLOC_001588	PRAMEF18	chr1:13222694-13226154	NOTEST	0	0.00388383	inf	0	1	1	no
XLOC_001589	XLOC_001589	PRAMEF8	chr1:13281303-13285137	NOTEST	0	0.399154	inf	0	1	1	no
XLOC_001590	XLOC_001590	PRAMEF19	chr1:13368430-13371947	NOTEST	0	0	0	0	1	1	no
XLOC_001591	XLOC_001591	LOC102724825	chr1:13410449-13428862	NOTEST	0	0	0	0	1	1	no
XLOC_001592	XLOC_001592	LRRC38	chr1:13474976-13513781	NOTEST	0	0.0330401	inf	0	1	1	no
XLOC_001593	XLOC_001593	TMEM51-AS1	chr1:13893154-15152464	OK	4.50556	1.76638	-1.35091	-1.79523	5e-05	0.000250085	yes
XLOC_001594	XLOC_001594	C1orf195	chr1:15152531-15220478	NOTEST	0	0	0	0	1	1	no
XLOC_001595	XLOC_001595	LOC101927417	chr1:15247233-15398271	NOTEST	0.020566	0.0192039	-0.098861	0	1	1	no
XLOC_001596	XLOC_001596	LOC101927441	chr1:15405746-15430343	NOTEST	0	0.226855	inf	0	1	1	no
XLOC_001597	XLOC_001597	CASP9	chr1:15476100-15524912	OK	5.43412	5.39072	-0.0115671	-0.0207623	0.96135	0.977121	no
XLOC_001598	XLOC_001598	AGMAT	chr1:15526812-15585110	NOTEST	0.276129	0.414609	0.586406	0	1	1	no
XLOC_001599	XLOC_001599	UQCRHL	chr1:15807161-15807699	NOTEST	0.415145	0.389307	-0.0927045	0	1	1	no
XLOC_001600	XLOC_001600	FLJ37453	chr1:15834214-15940455	OK	2.3954	1.66386	-0.525733	-0.30011	0.46845	0.614974	no
XLOC_001601	XLOC_001601	ZBTB17	chr1:15941868-15997206	OK	11.0901	9.83939	-0.172632	-0.401742	0.32895	0.478027	no
XLOC_001602	XLOC_001602	HSPB7	chr1:16014027-16018790	OK	0.263663	2.24722	3.09137	3.28148	5e-05	0.000250085	yes
XLOC_001603	XLOC_001603	FAM131C	chr1:16057768-16073632	OK	0.308079	0.698488	1.18094	0.961541	0.01425	0.0379527	yes
XLOC_001604	XLOC_001604	EPHA2	chr1:16124336-16157329	OK	24.4624	54.6201	1.15887	3.07657	5e-05	0.000250085	yes
XLOC_001605	XLOC_001605	ARHGEF19	chr1:16198103-16212609	OK	1.56532	1.49617	-0.0651867	-0.0887278	0.8272	0.896169	no
XLOC_001606	XLOC_001606	LOC101927546	chr1:16218416-16227033	NOTEST	0.0127002	0.0412144	1.6983	0	1	1	no
XLOC_001607	XLOC_001607	RSG1	chr1:16231686-16237164	OK	2.16387	2.32143	0.101401	0.125656	0.7458	0.840632	no
XLOC_001608	XLOC_001608	FBXO42	chr1:16246843-16352453	OK	7.63409	10.0562	0.397559	0.897523	0.0281	0.0670926	no
XLOC_001609	XLOC_001609	SPATA21	chr1:16367029-16437424	OK	10.2834	9.27111	-0.149501	-0.161169	0.69405	0.801576	no
XLOC_001610	XLOC_001610	CROCCP3	chr1:16467435-16492701	OK	0.94545	0.938933	-0.00997895	-0.0143542	0.9714	0.98343	no
XLOC_001611	XLOC_001611	RNU1-1	chr1:16514121-16514285	NOTEST	0	0	0	0	1	1	no
XLOC_001612	XLOC_001612	TRNAN-GUU	chr1:16520584-16520658	NOTEST	0	0	0	0	1	1	no
XLOC_001613	XLOC_001613	LOC101060085	chr1:16520727-16525788	NOTEST	0.197991	0.36885	0.897598	0	1	1	no
XLOC_001614	XLOC_001614	TRNAE-UUC	chr1:16535278-16535350	NOTEST	0	0	0	0	1	1	no
XLOC_001615	XLOC_001615	TRNAG1	chr1:16545938-16546009	NOTEST	0	0	0	0	1	1	no
XLOC_001616	XLOC_001616	NBPF1	chr1:16562426-16613605	OK	1.94819	1.41815	-0.458122	-0.827407	0.04245	0.094501	no
XLOC_001617	XLOC_001617	CROCCP2	chr1:16618255-16630906	OK	11.3738	7.78158	-0.547585	-1.03473	0.00985	0.0276239	yes
XLOC_001618	XLOC_001618	LOC101927663	chr1:16633307-16645082	OK	16.7737	21.1566	0.334906	0.261649	0.5517	0.688806	no
XLOC_001619	XLOC_001619	RNU1-3	chr1:16666784-16666948	NOTEST	0	0	0	0	1	1	no
XLOC_001620	XLOC_001620	TRNAG-CCC	chr1:16678270-16678341	NOTEST	0	0	0	0	1	1	no
XLOC_001621	XLOC_001621	ESPNP	chr1:16691217-16720157	NOTEST	0.034874	0.0310388	-0.168082	0	1	1	no
XLOC_001622	XLOC_001622	LOC102723383	chr1:16733951-16734461	NOTEST	0	0	0	0	1	1	no
XLOC_001623	XLOC_001623	MST1L	chr1:16754633-16764480	NOTEST	0.261825	0.341922	0.385063	0	1	1	no
XLOC_001624	XLOC_001624	MIR3675	chr1:16858948-16859021	NOTEST	0	0	0	0	1	1	no
XLOC_001625	XLOC_001625	MFAP2	chr1:16974501-16981586	OK	35.5625	67.3218	0.920717	2.11569	5e-05	0.000250085	yes
XLOC_001626	XLOC_001626	ATP13A2	chr1:16985957-17011972	OK	18.7896	27.0868	0.527658	1.38071	0.00115	0.0042787	yes
XLOC_001627	XLOC_001627	SDHB	chr1:17018721-17054170	OK	45.87	45.7308	-0.00438452	-0.0111482	0.9782	0.988342	no
XLOC_001628	XLOC_001628	PADI2	chr1:17066760-17119453	OK	1.5178	17.366	3.51621	6.24039	5e-05	0.000250085	yes
XLOC_001629	XLOC_001629	RCC2	chr1:17406754-17439754	OK	40.1533	26.1578	-0.618278	-1.68835	5e-05	0.000250085	yes
XLOC_001630	XLOC_001630	TAS1R2	chr1:18839598-18859661	NOTEST	0	0.00374727	inf	0	1	1	no
XLOC_001631	XLOC_001631	ALDH4A1	chr1:18871429-18902799	OK	34.1859	41.873	0.29262	0.732476	0.0714	0.144201	no
XLOC_001632	XLOC_001632	MIR4695	chr1:18871429-18902799	NOTEST	0	0	0	0	1	1	no
XLOC_001633	XLOC_001633	MIR1290	chr1:18871429-18902799	NOTEST	0	0	0	0	1	1	no
XLOC_001634	XLOC_001634	IFFO2	chr1:18904279-18956332	OK	10.6057	30.023	1.50123	3.61968	5e-05	0.000250085	yes
XLOC_001635	XLOC_001635	UBR4	chr1:19074505-19210318	OK	8.70192	9.88176	0.183435	0.499241	0.2326	0.369983	no
XLOC_001636	XLOC_001636	EMC1	chr1:19210372-19251559	OK	22.4456	28.0551	0.321831	0.845737	0.0427	0.0949427	no
XLOC_001637	XLOC_001637	AKR7L	chr1:19265981-19274074	NOTEST	0.211724	0.15117	-0.486009	0	1	1	no
XLOC_001638	XLOC_001638	AKR7A3	chr1:19282562-19288786	NOTEST	0.446855	0.369997	-0.272294	0	1	1	no
XLOC_001639	XLOC_001639	LOC100506730	chr1:19293246-19295736	OK	2.7857	1.76636	-0.657262	-0.93293	0.0171	0.0442615	yes
XLOC_001640	XLOC_001640	AKR7A2	chr1:19302707-19312146	OK	26.3374	22.2168	-0.245465	-0.640594	0.11525	0.213402	no
XLOC_001641	XLOC_001641	CAPZB	chr1:19338772-19485641	OK	137.116	164.265	0.26062	0.68122	0.09485	0.182328	no
XLOC_001642	XLOC_001642	TMCO4	chr1:19682212-19799931	OK	3.13948	3.84433	0.292209	0.504326	0.2196	0.354128	no
XLOC_001643	XLOC_001643	RNF186	chr1:19814028-19815278	NOTEST	0	0.0329017	inf	0	1	1	no
XLOC_001644	XLOC_001644	PLA2G2E	chr1:19920306-19923617	NOTEST	0	0	0	0	1	1	no
XLOC_001645	XLOC_001645	PLA2G2A	chr1:19975430-19980439	NOTEST	0.111466	0.142132	0.350626	0	1	1	no
XLOC_001646	XLOC_001646	PLA2G2D	chr1:20112649-20119566	NOTEST	0.0372839	0.00467332	-2.99603	0	1	1	no
XLOC_001647	XLOC_001647	PLA2G2C	chr1:20163990-20175194	NOTEST	0	0	0	0	1	1	no
XLOC_001648	XLOC_001648	UBXN10-AS1	chr1:20184241-20196047	OK	0.992581	0.853155	-0.218377	-0.0778518	0.9171	0.952104	no
XLOC_001649	XLOC_001649	LINC01141	chr1:20359800-20428794	NOTEST	0.0367108	0.00964267	-1.9287	0	1	1	no
XLOC_001650	XLOC_001650	CAMK2N1	chr1:20482390-20486235	OK	27.6223	33.1095	0.26141	0.599345	0.1297	0.234377	no
XLOC_001651	XLOC_001651	MUL1	chr1:20499447-20508181	OK	17.6763	20.9419	0.244575	0.608162	0.1388	0.24697	no
XLOC_001652	XLOC_001652	DDOST	chr1:20633454-20661544	OK	159.207	250.85	0.655925	1.4288	0.00055	0.00222832	yes
XLOC_001653	XLOC_001653	KIF17	chr1:20663980-20718017	OK	0.459883	0.754578	0.714403	0.80928	0.0437	0.096815	no
XLOC_001654	XLOC_001654	SH2D5	chr1:20719731-20732640	OK	0.988767	1.45583	0.558139	0.748555	0.0705	0.142835	no
XLOC_001655	XLOC_001655	HP1BP3	chr1:20742677-20787315	OK	69.1841	41.1399	-0.749903	-1.99651	5e-05	0.000250085	yes
XLOC_001656	XLOC_001656	EIF4G3	chr1:20806291-21176888	OK	17.378	17.7833	0.0332596	0.0878398	0.82475	0.895198	no
XLOC_001657	XLOC_001657	MIR1256	chr1:20806291-21176888	NOTEST	0	0	0	0	1	1	no
XLOC_001658	XLOC_001658	ECE1	chr1:21217246-21345541	OK	34.3566	89.0243	1.37361	3.21749	5e-05	0.000250085	yes
XLOC_001659	XLOC_001659	RAP1GAP	chr1:21596214-21669517	OK	4.62912	1.12978	-2.0347	-3.03678	5e-05	0.000250085	yes
XLOC_001660	XLOC_001660	USP48	chr1:21678297-21783195	OK	18.8845	17.192	-0.135467	-0.336665	0.41625	0.565517	no
XLOC_001661	XLOC_001661	HSPG2	chr1:21812264-21937257	OK	12.3606	105.588	3.09462	5.96564	5e-05	0.000250085	yes
XLOC_001662	XLOC_001662	LOC102723558	chr1:21812264-21937257	NOTEST	0	0	0	0	1	1	no
XLOC_001663	XLOC_001663	RP1-224A6.3	chr1:22023993-22031224	NOTEST	0.0975754	0.0172682	-2.4984	0	1	1	no
XLOC_001664	XLOC_001664	WNT4	chr1:22117304-22143026	NOTEST	0.366113	0.22299	-0.715309	0	1	1	no
XLOC_001665	XLOC_001665	LOC101060363	chr1:22322827-22323331	NOTEST	0	0	0	0	1	1	no
XLOC_001666	XLOC_001666	MIR6127	chr1:22633257-22633366	NOTEST	0	0	0	0	1	1	no
XLOC_001667	XLOC_001667	MIR4253	chr1:22710769-22915330	NOTEST	0	0	0	0	1	1	no
XLOC_001668	XLOC_001668	LACTBL1	chr1:22953042-22973031	NOTEST	0	0.018201	inf	0	1	1	no
XLOC_001669	XLOC_001669	C1orf234	chr1:23010833-23015850	NOTEST	0.123648	0	#NAME?	0	1	1	no
XLOC_001670	XLOC_001670	MIR4419A	chr1:23019442-23083691	NOTEST	0	0	0	0	1	1	no
XLOC_001671	XLOC_001671	LUZP1	chr1:23084022-23168858	OK	5.92569	10.592	0.837919	2.15294	5e-05	0.000250085	yes
XLOC_001672	XLOC_001672	HTR1D	chr1:23191894-23194729	NOTEST	0.309531	0.386831	0.321619	0	1	1	no
XLOC_001673	XLOC_001673	RP5-1057J7.6	chr1:23281308-23286609	OK	1.81041	1.24207	-0.543562	-0.791646	0.04435	0.0979895	no
XLOC_001674	XLOC_001674	HNRNPR	chr1:23309766-23344650	OK	90.7695	38.0373	-1.25479	-3.33936	5e-05	0.000250085	yes
XLOC_001675	XLOC_001675	ZNF436	chr1:23359447-23371839	OK	20.4108	10.5679	-0.949648	-2.24834	5e-05	0.000250085	yes
XLOC_001676	XLOC_001676	TCEA3	chr1:23381061-23424776	OK	5.24115	10.0813	0.943729	1.68692	0.00025	0.00110672	yes
XLOC_001677	XLOC_001677	ASAP3	chr1:23428562-23484257	OK	12.856	11.5606	-0.153223	-0.391703	0.3381	0.486424	no
XLOC_001678	XLOC_001678	E2F2	chr1:23506427-23531220	OK	2.72914	0.0541949	-5.65415	-4.69558	5e-05	0.000250085	yes
XLOC_001679	XLOC_001679	ID3	chr1:23557929-23559794	OK	125.597	117.205	-0.0997662	-0.246986	0.54335	0.681852	no
XLOC_001680	XLOC_001680	RP5-886K2.3	chr1:23743365-23778297	OK	8.86722	8.95505	0.0142203	0.01304	0.97155	0.983514	no
XLOC_001681	XLOC_001681	GALE	chr1:23795598-23800804	OK	17.0323	12.8742	-0.403793	-0.879821	0.0353	0.0808844	no
XLOC_001682	XLOC_001682	HMGCL	chr1:23801876-23825459	OK	19.3791	30.3054	0.645077	1.5556	0.00035	0.00149369	yes
XLOC_001683	XLOC_001683	FUCA1	chr1:23845076-23868369	OK	8.86792	33.2435	1.90641	4.29206	5e-05	0.000250085	yes
XLOC_001684	XLOC_001684	CNR2	chr1:23870514-23959054	NOTEST	0.0180792	0.0150537	-0.26421	0	1	1	no
XLOC_001685	XLOC_001685	SRSF10	chr1:23966444-23980463	OK	51.6162	31.2657	-0.723242	-1.85967	5e-05	0.000250085	yes
XLOC_001686	XLOC_001686	MYOM3	chr1:24056040-24112175	NOTEST	0.0100813	0.0796804	2.98254	0	1	1	no
XLOC_001687	XLOC_001687	IL22RA1	chr1:24119770-24143285	NOTEST	0.00252905	0.0159283	2.65492	0	1	1	no
XLOC_001688	XLOC_001688	IFNLR1	chr1:24154156-24187275	NOTEST	0.0646429	0.0238118	-1.44082	0	1	1	no
XLOC_001689	XLOC_001689	STPG1	chr1:24319321-24415097	OK	2.60763	3.56122	0.449633	0.635812	0.11735	0.216419	no
XLOC_001690	XLOC_001690	RCAN3AS	chr1:24496332-24537020	NOTEST	0.0660158	0.0585208	-0.173863	0	1	1	no
XLOC_001691	XLOC_001691	LOC100506985	chr1:24539273-24556024	OK	0.905504	0.716869	-0.337012	-0.296573	0.46275	0.60983	no
XLOC_001692	XLOC_001692	RUNX3	chr1:24899510-24965115	NOTEST	0.302146	0.247462	-0.288041	0	1	1	no
XLOC_001693	XLOC_001693	MIR6731	chr1:24899510-24965115	NOTEST	0	0	0	0	1	1	no
XLOC_001694	XLOC_001694	SYF2	chr1:25222275-25232522	OK	20.5803	27.4969	0.41801	1.02726	0.0104	0.0289512	yes
XLOC_001695	XLOC_001695	C1orf63	chr1:25242248-25247519	OK	36.3032	38.6005	0.0885259	0.222321	0.5793	0.712623	no
XLOC_001696	XLOC_001696	LOC101928189	chr1:25272485-25338255	OK	1.17777	1.80088	0.612647	0.47237	0.2703	0.413458	no
XLOC_001697	XLOC_001697	RHCE	chr1:25338297-25420872	OK	13.5922	19.5607	0.525182	0.685872	0.0984	0.1879	no
XLOC_001698	XLOC_001698	LOC102723671	chr1:25800175-25819697	OK	1.89829	1.56354	-0.279884	-0.0178661	0.7905	0.872296	no
XLOC_001699	XLOC_001699	LOC646471	chr1:25819905-25859458	OK	1.24274	1.53934	0.308795	0.203956	0.6131	0.739913	no
XLOC_001700	XLOC_001700	AUNIP	chr1:25819905-25859458	OK	3.95324	1.86666	-1.08258	-0.65089	0.1828	0.306821	no
XLOC_001701	XLOC_001701	PAQR7	chr1:25861483-25875970	OK	6.61378	10.3303	0.643335	1.33884	0.0013	0.00477045	yes
XLOC_001702	XLOC_001702	STMN1	chr1:25884185-25906877	OK	382.051	103.344	-1.88631	-4.71017	5e-05	0.000250085	yes
XLOC_001703	XLOC_001703	PAFAH2	chr1:25959766-25998172	OK	3.67108	5.73583	0.643798	1.27244	0.00235	0.00803444	yes
XLOC_001704	XLOC_001704	LOC101928216	chr1:26021774-26036464	NOTEST	0.0215652	0.0465805	1.11102	0	1	1	no
XLOC_001705	XLOC_001705	SLC30A2	chr1:26038022-26046113	NOTEST	0	0.0215799	inf	0	1	1	no
XLOC_001706	XLOC_001706	TRIM63	chr1:26051303-26067634	NOTEST	0	0.133519	inf	0	1	1	no
XLOC_001707	XLOC_001707	UBXN11	chr1:26282281-26320523	OK	7.03086	4.61293	-0.608019	-0.999878	0.0157	0.041203	yes
XLOC_001708	XLOC_001708	AIM1L	chr1:26321858-26354130	NOTEST	0.00690712	0.0176794	1.35592	0	1	1	no
XLOC_001709	XLOC_001709	ZNF683	chr1:26361633-26374532	NOTEST	0	0.00582911	inf	0	1	1	no
XLOC_001710	XLOC_001710	RP3-476K8.3	chr1:26432281-26471306	NOTEST	0.0758812	0.0894087	0.236672	0	1	1	no
XLOC_001711	XLOC_001711	LOC101928728	chr1:26692131-26782110	NOTEST	0.249722	0.274322	0.135546	0	1	1	no
XLOC_001712	XLOC_001712	GPN2	chr1:26879381-26890378	OK	11.7994	10.8499	-0.121024	-0.234257	0.55205	0.688892	no
XLOC_001713	XLOC_001713	GPATCH3	chr1:26890487-26900471	OK	6.01772	6.22541	0.0489504	0.0923308	0.8199	0.891973	no
XLOC_001714	XLOC_001714	NR0B2	chr1:26911483-26914076	NOTEST	0.0279297	0.0295814	0.0828938	0	1	1	no
XLOC_001715	XLOC_001715	C1orf172	chr1:26949555-26960410	NOTEST	0.00440695	0.0148511	1.75272	0	1	1	no
XLOC_001716	XLOC_001716	OSTCP2	chr1:26985847-26986343	NOTEST	0	0	0	0	1	1	no
XLOC_001717	XLOC_001717	FAM46B	chr1:27005019-27012842	OK	12.3677	4.69387	-1.39773	-2.64224	5e-05	0.000250085	yes
XLOC_001718	XLOC_001718	SLC9A1	chr1:27098808-27155130	OK	5.30993	9.20982	0.794481	1.81137	5e-05	0.000250085	yes
XLOC_001719	XLOC_001719	MAP3K6	chr1:27355178-27367054	OK	5.07017	6.52589	0.364142	0.781702	0.05535	0.117191	no
XLOC_001720	XLOC_001720	FCN3	chr1:27369109-27374824	NOTEST	0.0558794	0.0492289	-0.182811	0	1	1	no
XLOC_001721	XLOC_001721	CD164L2	chr1:27379105-27383333	NOTEST	0	0.0207901	inf	0	1	1	no
XLOC_001722	XLOC_001722	WASF2	chr1:27404229-27490167	OK	21.3883	16.2695	-0.394655	-1.06071	0.00935	0.0264181	yes
XLOC_001723	XLOC_001723	AHDC1	chr1:27534244-27603952	OK	5.22228	7.98392	0.612418	1.46902	0.0005	0.00205747	yes
XLOC_001724	XLOC_001724	FGR	chr1:27612288-27635216	NOTEST	0.024944	0.053634	1.10445	0	1	1	no
XLOC_001725	XLOC_001725	IFI6	chr1:27666060-27672213	OK	40.8391	1961.94	5.58619	10.46	5e-05	0.000250085	yes
XLOC_001726	XLOC_001726	RPA2	chr1:27891523-27914797	OK	36.4799	24.7806	-0.557889	-1.42495	0.0004	0.00168364	yes
XLOC_001727	XLOC_001727	EYA3	chr1:27970343-28088661	OK	4.55465	3.62915	-0.327708	-0.701251	0.0822	0.161859	no
XLOC_001728	XLOC_001728	PTAFR	chr1:28147165-28193936	NOTEST	0.0185574	0.0607544	1.711	0	1	1	no
XLOC_001729	XLOC_001729	DNAJC8	chr1:28200277-28233031	OK	76.4944	63.3783	-0.271365	-0.740008	0.0702	0.142344	no
XLOC_001730	XLOC_001730	SNHG12	chr1:28553016-28581854	OK	10.1536	9.25391	-0.133857	-0.125547	0.76	0.851022	no
XLOC_001731	XLOC_001731	SNORD99	chr1:28553016-28581854	NOTEST	0	0	0	0	1	1	no
XLOC_001732	XLOC_001732	SNORA61	chr1:28553016-28581854	NOTEST	0	820.646	inf	0	1	1	no
XLOC_001733	XLOC_001733	SNORA44	chr1:28553016-28581854	NOTEST	0	0	0	0	1	1	no
XLOC_001734	XLOC_001734	SNORA16A	chr1:28553016-28581854	NOTEST	0	0	0	0	1	1	no
XLOC_001735	XLOC_001735	TAF12	chr1:28603095-28643101	OK	14.3146	17.9903	0.32973	0.661624	0.1037	0.196036	no
XLOC_001736	XLOC_001736	TMEM200B	chr1:28887090-29123909	OK	4.07475	1.72203	-1.2426	-1.07638	0.0133	0.0357395	yes
XLOC_001737	XLOC_001737	SRSF4	chr1:29147737-29182125	OK	34.3337	21.4045	-0.681712	-1.79608	5e-05	0.000250085	yes
XLOC_001738	XLOC_001738	MECR	chr1:29192656-29230958	OK	11.4868	9.79806	-0.229414	-0.456898	0.26555	0.408357	no
XLOC_001739	XLOC_001739	RP3-437I16.1	chr1:29329619-29350114	NOTEST	0.0034771	0.00676145	0.959446	0	1	1	no
XLOC_001740	XLOC_001740	RP11-111I12.1	chr1:30013951-30037612	NOTEST	0	0	0	0	1	1	no
XLOC_001741	XLOC_001741	MATN1	chr1:30711276-30726746	NOTEST	0.0194926	0.034884	0.839639	0	1	1	no
XLOC_001742	XLOC_001742	LAPTM5	chr1:30732467-30757836	NOTEST	0.215951	0.37511	0.796611	0	1	1	no
XLOC_001743	XLOC_001743	MIR4420	chr1:30732467-30757836	NOTEST	0	0	0	0	1	1	no
XLOC_001744	XLOC_001744	SDC3	chr1:30869465-30908633	OK	79.0121	75.853	-0.0588662	-0.14248	0.72615	0.826907	no
XLOC_001745	XLOC_001745	PUM1	chr1:30931505-31065717	OK	15.7622	18.1058	0.199981	0.534781	0.18965	0.315797	no
XLOC_001746	XLOC_001746	SNORD103A	chr1:30931505-31065717	NOTEST	0	0	0	0	1	1	no
XLOC_001747	XLOC_001747	SNORD103B	chr1:30931505-31065717	NOTEST	0	0	0	0	1	1	no
XLOC_001748	XLOC_001748	SNORD85	chr1:30931505-31065717	NOTEST	0	0	0	0	1	1	no
XLOC_001749	XLOC_001749	NKAIN1	chr1:31179744-31239887	OK	0.56656	0.293765	-0.947564	-0.91331	0.0278	0.0665166	no
XLOC_001750	XLOC_001750	SNRNP40	chr1:31259567-31296797	OK	23.3653	14.7901	-0.659735	-1.52346	0.0003	0.00129915	yes
XLOC_001751	XLOC_001751	FABP3	chr1:31296981-31373076	OK	8.82259	2.19096	-2.00964	-1.18393	0.04585	0.100865	no
XLOC_001752	XLOC_001752	PEF1	chr1:31629861-31645237	OK	39.5844	44.2754	0.161572	0.427223	0.29585	0.441793	no
XLOC_001753	XLOC_001753	COL16A1	chr1:31652246-31704167	OK	9.11382	10.6131	0.219721	0.522461	0.19835	0.327137	no
XLOC_001754	XLOC_001754	BAI2	chr1:31727110-31764047	OK	17.8905	18.6554	0.0604041	0.156337	0.6966	0.803706	no
XLOC_001755	XLOC_001755	MIR4254	chr1:31727110-31764047	NOTEST	0	0	0	0	1	1	no
XLOC_001756	XLOC_001756	SPOCD1	chr1:31790421-31816051	OK	8.28714	46.0244	2.47345	5.77346	5e-05	0.000250085	yes
XLOC_001757	XLOC_001757	PTP4A2	chr1:31906420-31938387	OK	42.5325	50.4355	0.245875	0.643114	0.1153	0.213467	no
XLOC_001758	XLOC_001758	TMEM234	chr1:32209093-32222353	OK	9.27804	11.7664	0.342779	0.603115	0.14365	0.254431	no
XLOC_001759	XLOC_001759	MTMR9LP	chr1:32231659-32241710	OK	1.3051	0.681164	-0.938084	-1.01936	0.0131	0.0352923	yes
XLOC_001760	XLOC_001760	MARCKSL1	chr1:32333828-32336239	OK	326.306	208.947	-0.643093	-1.63182	5e-05	0.000250085	yes
XLOC_001761	XLOC_001761	FAM229A	chr1:32361269-32362243	OK	5.56579	8.12323	0.545468	0.65329	0.09695	0.185758	no
XLOC_001762	XLOC_001762	BSDC1	chr1:32365102-32394461	OK	30.079	49.3046	0.712963	1.92035	5e-05	0.000250085	yes
XLOC_001763	XLOC_001763	LOC102723870	chr1:32609298-32612456	NOTEST	0.336546	0.308419	-0.125913	0	1	1	no
XLOC_001764	XLOC_001764	ZBTB8OS	chr1:32620819-32651000	OK	16.0939	12.5184	-0.362466	-0.576567	0.1559	0.27091	no
XLOC_001765	XLOC_001765	SYNC	chr1:32651147-32702760	OK	21.7714	31.2087	0.519516	0.798255	0.0501	0.108224	no
XLOC_001766	XLOC_001766	YARS	chr1:32775238-32858879	OK	25.5068	29.3899	0.204442	0.445099	0.2685	0.411689	no
XLOC_001767	XLOC_001767	FNDC5	chr1:32862267-32872492	OK	1.39796	0.980247	-0.512107	-0.617029	0.13825	0.246349	no
XLOC_001768	XLOC_001768	TMEM54	chr1:32886086-32901440	OK	15.6712	14.1147	-0.150925	-0.263028	0.5125	0.655094	no
XLOC_001769	XLOC_001769	RNF19B	chr1:32933863-32964872	OK	5.74582	10.1876	0.826234	1.62786	0.00015	0.000693668	yes
XLOC_001770	XLOC_001770	AK2	chr1:33007939-33036911	OK	28.3743	21.8153	-0.379246	-0.998634	0.0172	0.0444968	yes
XLOC_001771	XLOC_001771	TRIM62	chr1:33145398-33182070	OK	2.86371	3.33209	0.218542	0.361499	0.3604	0.50998	no
XLOC_001772	XLOC_001772	A3GALT2	chr1:33306765-33321098	NOTEST	0.0121391	0.0820122	2.75618	0	1	1	no
XLOC_001773	XLOC_001773	PHC2	chr1:33323622-33431017	OK	68.0575	64.7067	-0.0728384	-0.196	0.6322	0.755161	no
XLOC_001774	XLOC_001774	CSMD2	chr1:33513998-34165842	OK	1.75382	3.20046	0.86778	2.00122	5e-05	0.000250085	yes
XLOC_001775	XLOC_001775	MIR552	chr1:34669598-34669694	NOTEST	0	0	0	0	1	1	no
XLOC_001776	XLOC_001776	SMIM12	chr1:34850361-34859816	OK	29.0626	29.6753	0.0300997	0.0614191	0.88035	0.930027	no
XLOC_001777	XLOC_001777	DLGAP3	chr1:34865435-34925482	NOTEST	0.132346	0.199549	0.592426	0	1	1	no
XLOC_001778	XLOC_001778	LOC653160	chr1:34975698-34978706	OK	0.743277	1.0987	0.563832	0.548431	0.1797	0.302862	no
XLOC_001779	XLOC_001779	ZMYM6NB	chr1:34981525-34985347	OK	8.89759	19.5649	1.13678	1.93528	5e-05	0.000250085	yes
XLOC_001780	XLOC_001780	ZMYM6	chr1:34986164-35031968	OK	3.18619	4.4639	0.486473	1.00153	0.01585	0.0414857	yes
XLOC_001781	XLOC_001781	SFPQ	chr1:35176379-35193157	OK	144.215	55.5443	-1.37651	-3.15569	5e-05	0.000250085	yes
XLOC_001782	XLOC_001782	KIAA0319L	chr1:35433489-35557670	OK	14.8574	24.9972	0.750585	2.00197	5e-05	0.000250085	yes
XLOC_001783	XLOC_001783	PSMB2	chr1:35599540-35641844	OK	26.0962	24.7243	-0.0779111	-0.210422	0.6064	0.734599	no
XLOC_001784	XLOC_001784	C1orf216	chr1:35713875-35719189	OK	10.9732	18.8005	0.776789	1.91826	5e-05	0.000250085	yes
XLOC_001785	XLOC_001785	CLSPN	chr1:35732111-35769950	OK	4.10447	0.22795	-4.1704	-6.20236	5e-05	0.000250085	yes
XLOC_001786	XLOC_001786	COL8A2	chr1:36095238-36125704	OK	1.14072	9.56484	3.0678	5.19738	5e-05	0.000250085	yes
XLOC_001787	XLOC_001787	TRAPPC3	chr1:36136568-36180849	OK	48.7937	71.7743	0.556774	0.690802	0.08725	0.170096	no
XLOC_001788	XLOC_001788	EVA1B	chr1:36306287-36327943	OK	49.5498	72.8061	0.555181	1.19593	0.00425	0.0134434	yes
XLOC_001789	XLOC_001789	STK40	chr1:36339618-36385927	OK	14.544	18.1247	0.317534	0.807733	0.05365	0.114315	no
XLOC_001790	XLOC_001790	LSM10	chr1:36393429-36397892	OK	34.4872	43.6891	0.341213	0.76413	0.06095	0.126535	no
XLOC_001791	XLOC_001791	OSCP1	chr1:36417905-36450485	OK	6.36018	6.74106	0.0839086	0.118321	0.7737	0.860516	no
XLOC_001792	XLOC_001792	MRPS15	chr1:36455760-36464439	OK	57.6407	49.2792	-0.226108	-0.556174	0.17135	0.291662	no
XLOC_001793	XLOC_001793	CSF3R	chr1:36466042-36483314	NOTEST	0	0.0124852	inf	0	1	1	no
XLOC_001794	XLOC_001794	GRIK3	chr1:36795526-37034243	OK	7.29113	2.29901	-1.66513	-3.7181	5e-05	0.000250085	yes
XLOC_001795	XLOC_001795	LINC01137	chr1:37454878-37474443	OK	3.13928	2.64157	-0.249039	-0.321388	0.4061	0.55604	no
XLOC_001796	XLOC_001796	MEAF6	chr1:37489959-37514819	OK	17.6257	19.031	0.110667	0.104932	0.79915	0.878886	no
XLOC_001797	XLOC_001797	MIR5581	chr1:37489959-37514819	NOTEST	0	0	0	0	1	1	no
XLOC_001798	XLOC_001798	SNIP1	chr1:37534448-37554344	OK	3.95031	4.3263	0.131171	0.265603	0.5043	0.647594	no
XLOC_001799	XLOC_001799	GNL2	chr1:37556918-37595985	OK	23.1104	19.2667	-0.262429	-0.567866	0.1634	0.281023	no
XLOC_001800	XLOC_001800	RSPO1	chr1:37611349-37634923	NOTEST	0.00273951	0.0323822	3.56321	0	1	1	no
XLOC_001801	XLOC_001801	C1orf109	chr1:37681569-37692231	OK	7.37535	6.34944	-0.216082	-0.422822	0.3079	0.454712	no
XLOC_001802	XLOC_001802	EPHA10	chr1:37715899-37765152	NOTEST	0.0307774	0.0368163	0.258473	0	1	1	no
XLOC_001803	XLOC_001803	YRDC	chr1:37802941-37809454	OK	12.9044	12.5648	-0.038469	-0.0418089	0.9216	0.954755	no
XLOC_001804	XLOC_001804	MTF1	chr1:37809566-37859620	OK	2.15762	2.23421	0.0503235	0.102499	0.7994	0.879031	no
XLOC_001805	XLOC_001805	INPP5B	chr1:37860696-37947057	OK	3.20754	3.08797	-0.0548067	-0.102428	0.8023	0.880507	no
XLOC_001806	XLOC_001806	SF3A3	chr1:37956974-37990341	OK	33.5231	24.6754	-0.442083	-1.19524	0.00375	0.0120694	yes
XLOC_001807	XLOC_001807	FHL3	chr1:37996766-38005527	OK	15.0726	21.8369	0.534844	1.16992	0.0048	0.0149076	yes
XLOC_001808	XLOC_001808	POU3F1	chr1:38043850-38046778	OK	0.810439	1.48935	0.877909	0.963447	0.0173	0.0446927	yes
XLOC_001809	XLOC_001809	RP11-214L19.1	chr1:38209033-38214767	NOTEST	0.00661228	0.0311202	2.23463	0	1	1	no
XLOC_001810	XLOC_001810	RRAGC	chr1:38838196-38859823	OK	19.4551	38.4783	0.983899	2.56391	5e-05	0.000250085	yes
XLOC_001811	XLOC_001811	GJA9,MYCBP	chr1:38862489-38881626	OK	11.0997	5.56485	-0.996113	-2.00077	5e-05	0.000250085	yes
XLOC_001812	XLOC_001812	RHBDL2	chr1:38885806-38941784	OK	0.712968	0.67684	-0.0750228	-0.076391	0.84125	0.904434	no
XLOC_001813	XLOC_001813	PPIEL	chr1:39491645-39559698	OK	1.72959	1.78168	0.0428138	0.0448645	0.9116	0.948536	no
XLOC_001814	XLOC_001814	PABPC4	chr1:39560812-39576849	OK	46.2964	43.2965	-0.0966474	-0.262545	0.5198	0.661208	no
XLOC_001815	XLOC_001815	SNORA55	chr1:39560812-39576849	NOTEST	0	0	0	0	1	1	no
XLOC_001816	XLOC_001816	HEYL	chr1:39623430-39639676	OK	0.695215	0.391719	-0.827642	-0.853125	0.03395	0.0783277	no
XLOC_001817	XLOC_001817	NT5C1A	chr1:39659120-39672038	NOTEST	0	0	0	0	1	1	no
XLOC_001818	XLOC_001818	HPCAL4	chr1:39678647-39691710	NOTEST	0.056823	0.0107112	-2.40736	0	1	1	no
XLOC_001819	XLOC_001819	BMP8B	chr1:39738844-39788861	NOTEST	0.156634	0.106911	-0.550987	0	1	1	no
XLOC_001820	XLOC_001820	OXCT2	chr1:39738844-39788861	OK	0.47799	1.06972	1.16218	0.449962	0.3363	0.484782	no
XLOC_001821	XLOC_001821	TRIT1	chr1:39841030-39883505	OK	5.25553	4.45514	-0.238367	-0.420319	0.3023	0.448422	no
XLOC_001822	XLOC_001822	MYCL	chr1:39895423-39902015	OK	1.57393	1.22878	-0.357154	-0.432407	0.3059	0.452485	no
XLOC_001823	XLOC_001823	PPT1	chr1:40072709-40097470	OK	62.6422	35.4725	-0.820433	-2.19196	5e-05	0.000250085	yes
XLOC_001824	XLOC_001824	COL9A2	chr1:40300489-40317693	OK	70.1054	50.3687	-0.476997	-1.21427	0.0035	0.0113692	yes
XLOC_001825	XLOC_001825	RIMS3	chr1:40620679-40665652	OK	0.690336	0.381566	-0.855365	-1.09567	0.00845	0.0242855	yes
XLOC_001826	XLOC_001826	NFYC-AS1	chr1:40689079-40771603	OK	0.754188	0.569656	-0.404832	-0.192005	0.7394	0.836236	no
XLOC_001827	XLOC_001827	CITED4	chr1:40861055-40862346	OK	4.06984	15.636	1.94183	2.62972	5e-05	0.000250085	yes
XLOC_001828	XLOC_001828	SLFNL1	chr1:41014589-41242143	NOTEST	0.307073	0.219612	-0.483625	0	1	1	no
XLOC_001829	XLOC_001829	SCMH1	chr1:41014589-41242143	OK	10.3239	8.61982	-0.260254	-0.600567	0.1456	0.256803	no
XLOC_001830	XLOC_001830	LOC101929901	chr1:41361655-41383591	NOTEST	0.0291947	0.0613568	1.07152	0	1	1	no
XLOC_001831	XLOC_001831	EDN2	chr1:41478774-41484673	OK	2.08962	1.7718	-0.238024	-0.238855	0.5445	0.682713	no
XLOC_001832	XLOC_001832	HIVEP3	chr1:41506364-42035925	OK	7.63966	9.7153	0.34675	0.533169	0.18795	0.313712	no
XLOC_001833	XLOC_001833	GUCA2A	chr1:42162690-42164724	NOTEST	0	0	0	0	1	1	no
XLOC_001834	XLOC_001834	FOXJ3	chr1:42176538-42335877	OK	10.8376	8.94004	-0.277695	-0.706168	0.09005	0.174698	no
XLOC_001835	XLOC_001835	ZMYND12	chr1:42430328-42456267	OK	0.802997	1.10848	0.465114	0.484389	0.23545	0.373185	no
XLOC_001836	XLOC_001836	CLDN19	chr1:42733092-42740254	OK	0.663681	0.388883	-0.771152	-0.806737	0.04735	0.103514	no
XLOC_001837	XLOC_001837	LEPRE1	chr1:42746334-42767084	OK	27.7848	39.1459	0.494567	1.26542	0.0017	0.00604093	yes
XLOC_001838	XLOC_001838	CCDC23	chr1:42807051-42844993	OK	22.3546	19.2452	-0.216076	-0.321101	0.4268	0.575236	no
XLOC_001839	XLOC_001839	SLC2A1	chr1:42925374-42983358	OK	62.247	113.234	0.863237	2.14433	5e-05	0.000250085	yes
XLOC_001840	XLOC_001840	EBNA1BP2	chr1:43164173-43254358	OK	41.6155	33.0773	-0.331278	-0.850944	0.03945	0.0889938	no
XLOC_001841	XLOC_001841	MIR6733	chr1:43164173-43254358	NOTEST	0	0	0	0	1	1	no
XLOC_001842	XLOC_001842	C1orf210	chr1:43281882-43285617	NOTEST	0.00705372	0.0316112	2.16398	0	1	1	no
XLOC_001843	XLOC_001843	ELOVL1	chr1:43363396-43368074	OK	71.7711	72.6906	0.0183663	0.0484772	0.9086	0.947424	no
XLOC_001844	XLOC_001844	MIR6734	chr1:43363396-43368074	NOTEST	0	0	0	0	1	1	no
XLOC_001845	XLOC_001845	MED8	chr1:43383907-43389812	OK	13.216	13.5799	0.0391844	0.087346	0.83205	0.898614	no
XLOC_001846	XLOC_001846	HYI	chr1:43389884-43454264	OK	21.8358	14.3327	-0.60739	-0.826391	0.0574	0.120611	no
XLOC_001847	XLOC_001847	KDM4A-AS1	chr1:43650125-43707341	OK	0.642333	0.284069	-1.17708	-0.283708	0.3903	0.539274	no
XLOC_001848	XLOC_001848	RP11-184I16.4	chr1:43707532-43931165	NOTEST	0	0	0	0	1	1	no
XLOC_001849	XLOC_001849	LOC101929609	chr1:43944369-43946652	NOTEST	0.206875	0.0463134	-2.15926	0	1	1	no
XLOC_001850	XLOC_001850	SLC6A9	chr1:43991607-44031492	OK	8.68788	5.56482	-0.642668	-1.16109	0.0077	0.0223968	yes
XLOC_001851	XLOC_001851	ERI3	chr1:44221069-44355643	OK	59.6825	45.1651	-0.402098	-1.04555	0.0115	0.0315419	yes
XLOC_001852	XLOC_001852	ERI3-IT1	chr1:44221069-44355643	NOTEST	0.252491	0.0509116	-2.31017	0	1	1	no
XLOC_001853	XLOC_001853	LOC102723990	chr1:44405090-44651724	OK	5.07075	1.90694	-1.41094	-0.953523	0.02825	0.0673414	no
XLOC_001854	XLOC_001854	TMEM53	chr1:44653247-44674579	OK	5.36507	4.90728	-0.128675	-0.199393	0.6377	0.760003	no
XLOC_001855	XLOC_001855	RNU5F-1	chr1:44674697-44725591	NOTEST	0	0	0	0	1	1	no
XLOC_001856	XLOC_001856	RNU5D-1	chr1:44731068-44731168	NOTEST	0	0	0	0	1	1	no
XLOC_001857	XLOC_001857	BEST4	chr1:44782156-44787976	OK	0.349055	0.730567	1.06556	0.980588	0.01885	0.0480974	yes
XLOC_001858	XLOC_001858	TCTEX1D4	chr1:44799960-44814151	OK	0.456526	1.55889	1.77175	0.624296	0.05575	0.117885	no
XLOC_001859	XLOC_001859	PTCH2	chr1:44819843-44842944	NOTEST	0.369445	0.235744	-0.648142	0	1	1	no
XLOC_001860	XLOC_001860	EIF2B3	chr1:44850521-44986722	OK	11.1921	10.6561	-0.0708101	-0.148781	0.7153	0.818473	no
XLOC_001861	XLOC_001861	HECTD3	chr1:45002547-45011355	OK	14.3288	15.2319	0.0881813	0.226427	0.5785	0.711818	no
XLOC_001862	XLOC_001862	ZSWIM5	chr1:45016401-45206578	OK	0.973936	0.45083	-1.11124	-1.39889	0.00115	0.0042787	yes
XLOC_001863	XLOC_001863	MUTYH	chr1:45329241-45491168	OK	8.16328	3.00507	-1.44175	-1.92971	5e-05	0.000250085	yes
XLOC_001864	XLOC_001864	TESK2	chr1:45329241-45491168	NOTEST	0.265434	0.342447	0.367526	0	1	1	no
XLOC_001865	XLOC_001865	CCDC163P	chr1:45493925-45500079	OK	1.03589	0.797705	-0.376949	-0.380408	0.34495	0.494009	no
XLOC_001866	XLOC_001866	PRDX1	chr1:45500183-45522890	OK	286.713	282.123	-0.0232806	-0.0601487	0.87825	0.928475	no
XLOC_001867	XLOC_001867	CCDC17	chr1:45620043-45624765	NOTEST	0.246049	0.210288	-0.226579	0	1	1	no
XLOC_001868	XLOC_001868	GPBP1L1	chr1:45627303-45688110	OK	17.3863	17.9456	0.0456848	0.11908	0.77065	0.858644	no
XLOC_001869	XLOC_001869	RPS15AP10	chr1:45627303-45688110	NOTEST	0.108504	0.0957657	-0.18016	0	1	1	no
XLOC_001870	XLOC_001870	IPP	chr1:45688174-45750813	OK	5.66413	5.15504	-0.135871	-0.203516	0.61535	0.741595	no
XLOC_001871	XLOC_001871	PIK3R3	chr1:46040139-46133036	OK	11.8267	16.8169	0.507859	1.30353	0.0012	0.00444674	yes
XLOC_001872	XLOC_001872	LOC102724021	chr1:46175076-46185962	NOTEST	0	0	0	0	1	1	no
XLOC_001873	XLOC_001873	POMGNT1	chr1:46188680-46221256	OK	48.0017	53.2335	0.149248	0.40389	0.3209	0.469855	no
XLOC_001874	XLOC_001874	LOC102724045	chr1:46247694-46303366	NOTEST	0	0	0	0	1	1	no
XLOC_001875	XLOC_001875	LRRC41	chr1:46247694-46303366	OK	39.6805	46.2483	0.220971	0.567819	0.1599	0.27636	no
XLOC_001876	XLOC_001876	RP5-1109J22.2	chr1:46446673-46449704	NOTEST	0	0	0	0	1	1	no
XLOC_001877	XLOC_001877	KNCN	chr1:46538695-46604294	NOTEST	0	0.00357204	inf	0	1	1	no
XLOC_001878	XLOC_001878	MKNK1	chr1:46538695-46604294	OK	7.31507	11.6886	0.676155	1.46257	0.0003	0.00129915	yes
XLOC_001879	XLOC_001879	MOB3C	chr1:46607714-46616891	OK	2.02888	4.67849	1.20536	2.03659	5e-05	0.000250085	yes
XLOC_001880	XLOC_001880	ATPAF1	chr1:46635038-46668427	OK	31.4861	25.7061	-0.292608	-0.739604	0.07305	0.147009	no
XLOC_001881	XLOC_001881	EFCAB14	chr1:46674035-46719064	OK	15.2052	13.8334	-0.13641	-0.363513	0.374	0.52274	no
XLOC_001882	XLOC_001882	CYP4Z2P	chr1:46843094-46900475	NOTEST	0	0	0	0	1	1	no
XLOC_001883	XLOC_001883	CYP4A11	chr1:46929173-46941484	NOTEST	0	0.00487405	inf	0	1	1	no
XLOC_001884	XLOC_001884	PDZK1IP1	chr1:47183588-47190099	OK	0.0122567	1.90147	7.2774	1.04548	0.01025	0.0285931	yes
XLOC_001885	XLOC_001885	TAL1	chr1:47216289-47232266	NOTEST	0.0187399	0.014067	-0.413798	0	1	1	no
XLOC_001886	XLOC_001886	STIL	chr1:47250138-47314147	OK	7.21935	1.342	-2.42749	-4.25103	5e-05	0.000250085	yes
XLOC_001887	XLOC_001887	LOC102724077	chr1:47380800-47386352	NOTEST	0.112279	0.0321001	-1.80643	0	1	1	no
XLOC_001888	XLOC_001888	FOXD2-AS1	chr1:47432132-47434641	NOTEST	0.197474	0.149721	-0.399384	0	1	1	no
XLOC_001889	XLOC_001889	TRABD2B	chr1:47760527-47997337	NOTEST	0.424257	0.489913	0.207589	0	1	1	no
XLOC_001890	XLOC_001890	SKINTL	chr1:48101714-48182428	NOTEST	0.120087	0.0107136	-3.48657	0	1	1	no
XLOC_001891	XLOC_001891	SPATA6	chr1:48260552-48472208	OK	9.18931	2.30727	-1.99377	-3.72599	5e-05	0.000250085	yes
XLOC_001892	XLOC_001892	LOC102724088	chr1:48260552-48472208	NOTEST	0	0	0	0	1	1	no
XLOC_001893	XLOC_001893	AGBL4	chr1:48532854-50023954	NOTEST	0.128298	0.121433	-0.0793372	0	1	1	no
XLOC_001894	XLOC_001894	BEND5	chr1:48532854-50023954	OK	3.07	2.27642	-0.431472	-0.519057	0.19515	0.322946	no
XLOC_001895	XLOC_001895	AGBL4-IT1	chr1:48532854-50023954	NOTEST	0	0	0	0	1	1	no
XLOC_001896	XLOC_001896	DMRTA2	chr1:50417550-50423447	OK	17.0368	13.1871	-0.369525	-0.807546	0.04945	0.107308	no
XLOC_001897	XLOC_001897	FAF1	chr1:50441262-50960264	OK	17.1753	11.7098	-0.552615	-1.32377	0.00095	0.00362251	yes
XLOC_001898	XLOC_001898	TTC39A	chr1:51287257-51345113	OK	0.510363	0.999711	0.969988	1.06434	0.00655	0.0195108	yes
XLOC_001899	XLOC_001899	EPS15	chr1:51354262-51519354	OK	12.0542	11.9445	-0.0131968	-0.0335263	0.9325	0.961076	no
XLOC_001900	XLOC_001900	NRD1	chr1:51616873-51878937	OK	34.8994	30.3982	-0.199214	-0.401468	0.32515	0.474473	no
XLOC_001901	XLOC_001901	RAB3B	chr1:51907955-51990764	OK	1.29517	0.768415	-0.753182	-1.38522	0.001	0.0037896	yes
XLOC_001902	XLOC_001902	KTI12,TXNDC12	chr1:52020130-52056171	OK	39.4079	32.8559	-0.262333	-0.676622	0.0965	0.184992	no
XLOC_001903	XLOC_001903	CC2D1B	chr1:52350592-52366205	OK	10.3342	12.1311	0.231286	0.564341	0.1742	0.295794	no
XLOC_001904	XLOC_001904	ORC1	chr1:52372828-52404471	OK	5.29232	0.337748	-3.96988	-5.01462	5e-05	0.000250085	yes
XLOC_001905	XLOC_001905	ZCCHC11	chr1:52423274-52553099	OK	5.87272	4.40245	-0.415723	-0.960009	0.02215	0.0550942	no
XLOC_001906	XLOC_001906	COA7	chr1:52686341-52698366	OK	6.01971	5.3859	-0.160507	-0.293784	0.45015	0.597884	no
XLOC_001907	XLOC_001907	ECHDC2	chr1:52895909-52921919	OK	7.97	9.45317	0.246219	0.412197	0.33415	0.48296	no
XLOC_001908	XLOC_001908	SLC1A7	chr1:53087178-53142632	NOTEST	0.00996788	0.104727	3.3932	0	1	1	no
XLOC_001909	XLOC_001909	LOC102724114	chr1:53087178-53142632	NOTEST	0	0	0	0	1	1	no
XLOC_001910	XLOC_001910	C1orf123	chr1:53196428-53220617	OK	37.9321	29.7858	-0.348796	-0.672205	0.10145	0.192599	no
XLOC_001911	XLOC_001911	MAGOH	chr1:53226891-53328149	OK	33.8523	19.8525	-0.769931	-0.957989	0.0156	0.0409772	yes
XLOC_001912	XLOC_001912	LRP8	chr1:53226891-53328149	OK	5.65247	1.84474	-1.61546	-2.70975	5e-05	0.000250085	yes
XLOC_001913	XLOC_001913	LOC102724125	chr1:53413154-53428069	NOTEST	0	0	0	0	1	1	no
XLOC_001914	XLOC_001914	SLC25A3P1	chr1:53438369-53440020	NOTEST	0	0	0	0	1	1	no
XLOC_001915	XLOC_001915	GLIS1	chr1:53506230-53738075	OK	1.44917	2.04253	0.495132	0.660177	0.1007	0.191323	no
XLOC_001916	XLOC_001916	NDC1	chr1:53765459-53838552	OK	11.6696	3.96537	-1.55723	-3.44502	5e-05	0.000250085	yes
XLOC_001917	XLOC_001917	YIPF1	chr1:53851718-53889818	OK	14.0534	15.633	0.153677	0.341724	0.40675	0.556464	no
XLOC_001918	XLOC_001918	HSPB11	chr1:53921560-53946302	OK	59.44	25.8808	-1.19955	-2.32961	5e-05	0.000250085	yes
XLOC_001919	XLOC_001919	LDLRAD1	chr1:54007297-54018186	NOTEST	0	0	0	0	1	1	no
XLOC_001920	XLOC_001920	TMEM59	chr1:54031672-54053462	OK	84.0718	193.096	1.19963	3.1525	5e-05	0.000250085	yes
XLOC_001921	XLOC_001921	CDCP2	chr1:54138994-54153006	NOTEST	0	0.00457561	inf	0	1	1	no
XLOC_001922	XLOC_001922	CYB5RL	chr1:54172335-54200073	OK	1.80939	1.59087	-0.185691	-0.281956	0.48815	0.632819	no
XLOC_001923	XLOC_001923	SSBP3	chr1:54200166-54406395	OK	17.4491	11.2261	-0.636297	-0.96584	0.02195	0.0546522	no
XLOC_001924	XLOC_001924	FAM151A	chr1:54548133-54634744	NOTEST	0.223394	0.263663	0.239105	0	1	1	no
XLOC_001925	XLOC_001925	PARS2	chr1:54756897-54764553	OK	2.33199	2.18415	-0.0944943	-0.135997	0.73545	0.833178	no
XLOC_001926	XLOC_001926	TTC22	chr1:54781078-54801268	NOTEST	0.00481096	0.0274753	2.51374	0	1	1	no
XLOC_001927	XLOC_001927	DHCR24	chr1:54849626-54887248	OK	144.393	46.6999	-1.62851	-3.99228	5e-05	0.000250085	yes
XLOC_001928	XLOC_001928	TRNAK-CUU	chr1:54957868-54957941	NOTEST	0	0	0	0	1	1	no
XLOC_001929	XLOC_001929	USP24	chr1:55066358-55215366	OK	8.48774	4.83125	-0.812986	-2.07989	5e-05	0.000250085	yes
XLOC_001930	XLOC_001930	PPAP2B	chr1:56494746-56579584	OK	76.2155	24.9002	-1.61393	-4.04184	5e-05	0.000250085	yes
XLOC_001931	XLOC_001931	C1orf168	chr1:56718803-56819696	NOTEST	0.0452326	0.0189899	-1.25213	0	1	1	no
XLOC_001932	XLOC_001932	LOC101929757	chr1:56823678-56826920	NOTEST	0	0	0	0	1	1	no
XLOC_001933	XLOC_001933	C8B	chr1:56929209-56968277	NOTEST	0.022311	0.014589	-0.612875	0	1	1	no
XLOC_001934	XLOC_001934	DAB1	chr1:56997905-58250539	OK	4.26189	2.06291	-1.04681	-1.64765	0.0001	0.000478381	yes
XLOC_001935	XLOC_001935	OMA1	chr1:58480718-58546774	OK	4.56591	4.91818	0.107221	0.174633	0.66765	0.782573	no
XLOC_001936	XLOC_001936	TACSTD2	chr1:58575422-58577494	OK	0.128451	1.81111	3.81759	3.04167	5e-05	0.000250085	yes
XLOC_001937	XLOC_001937	MYSM1	chr1:58654738-58700075	OK	3.82579	3.21407	-0.251356	-0.561015	0.17185	0.292276	no
XLOC_001938	XLOC_001938	JUN	chr1:58780790-58784113	OK	83.753	112.576	0.426685	1.10519	0.00665	0.0197646	yes
XLOC_001939	XLOC_001939	HSD52	chr1:59131935-59146807	NOTEST	0.0384248	0.168801	2.13521	0	1	1	no
XLOC_001940	XLOC_001940	MIR4711	chr1:59296952-59762730	NOTEST	0	0	0	0	1	1	no
XLOC_001941	XLOC_001941	CYP2J2	chr1:59893307-59926773	OK	0.609496	1.26209	1.05013	1.09662	0.01075	0.0297903	yes
XLOC_001942	XLOC_001942	C1orf87	chr1:59990393-60073770	NOTEST	0.0513657	0.0500721	-0.0367967	0	1	1	no
XLOC_001943	XLOC_001943	RP11-436K8.1	chr1:60659630-60825584	NOTEST	0.154939	0.0472372	-1.71371	0	1	1	no
XLOC_001944	XLOC_001944	LOC100996570	chr1:60940243-60970776	OK	0.272075	0.897056	1.72119	1.03313	0.0192	0.0488043	yes
XLOC_001945	XLOC_001945	RP5-833A20.1	chr1:61077273-61462788	NOTEST	0	0	0	0	1	1	no
XLOC_001946	XLOC_001946	TM2D1	chr1:61681045-61725423	OK	25.7879	43.9081	0.767794	1.59348	0.0001	0.000478381	yes
XLOC_001947	XLOC_001947	MIR3116-2	chr1:61742476-62163920	NOTEST	0	0	0	0	1	1	no
XLOC_001948	XLOC_001948	KANK4	chr1:62236164-62319412	NOTEST	0.0394907	0.131316	1.73346	0	1	1	no
XLOC_001949	XLOC_001949	DOCK7	chr1:62454725-62710694	OK	16.8845	12.7438	-0.405902	-1.0487	0.0099	0.0277377	yes
XLOC_001950	XLOC_001950	LINC00466	chr1:63159082-63317230	NOTEST	0	0	0	0	1	1	no
XLOC_001951	XLOC_001951	LOC100996301	chr1:63320883-63322253	NOTEST	0.0237244	0.166441	2.81057	0	1	1	no
XLOC_001952	XLOC_001952	MIR6068	chr1:63326924-63326984	NOTEST	0	0	0	0	1	1	no
XLOC_001953	XLOC_001953	ITGB3BP	chr1:63440769-63585370	OK	17.7292	3.85837	-2.20007	-2.7152	5e-05	0.000250085	yes
XLOC_001954	XLOC_001954	RP11-24J23.2	chr1:63774018-64181498	NOTEST	0.0363433	0.143243	1.97871	0	1	1	no
XLOC_001955	XLOC_001955	LOC101927065	chr1:64470792-64693058	NOTEST	0	0	0	0	1	1	no
XLOC_001956	XLOC_001956	JAK1	chr1:64745094-64966910	OK	22.1578	29.912	0.432908	1.08014	0.00795	0.0230329	yes
XLOC_001957	XLOC_001957	RP11-182I10.3	chr1:64972224-65067751	NOTEST	0.022158	0.00580692	-1.93198	0	1	1	no
XLOC_001958	XLOC_001958	MIR3671	chr1:64972224-65067751	NOTEST	0	0	0	0	1	1	no
XLOC_001959	XLOC_001959	MIR101-1	chr1:64972224-65067751	NOTEST	0	0	0	0	1	1	no
XLOC_001960	XLOC_001960	LOC102724416	chr1:65264693-65415869	NOTEST	0	0	0	0	1	1	no
XLOC_001961	XLOC_001961	RP11-397C12.1	chr1:65792509-66374579	NOTEST	0	0	0	0	1	1	no
XLOC_001962	XLOC_001962	INSL5	chr1:66797740-66801259	NOTEST	0.0934843	0.145892	0.642101	0	1	1	no
XLOC_001963	XLOC_001963	WDR78	chr1:66812884-66988619	OK	1.07787	1.29186	0.261273	0.195502	0.7177	0.81995	no
XLOC_001964	XLOC_001964	SLC35D1	chr1:66999331-67054397	OK	5.89244	8.08514	0.456406	1.11532	0.00855	0.024525	yes
XLOC_001965	XLOC_001965	C1orf141	chr1:67092175-67134971	NOTEST	0	0	0	0	1	1	no
XLOC_001966	XLOC_001966	SERBP1	chr1:67407809-67430440	OK	63.4262	42.3322	-0.583324	-1.50029	0.0002	0.00090526	yes
XLOC_001967	XLOC_001967	GNG12	chr1:67701465-68232601	OK	69.4661	93.6505	0.430978	0.788748	0.05255	0.112574	no
XLOC_001968	XLOC_001968	DIRAS3	chr1:67701465-68232601	OK	2.35058	10.9321	2.21748	0.561669	0.09615	0.184417	no
XLOC_001969	XLOC_001969	WLS	chr1:67701465-68232601	OK	67.6865	53.6423	-0.335496	-0.443572	0.27005	0.413281	no
XLOC_001970	XLOC_001970	LOC101929986	chr1:67701465-68232601	OK	1.37439	1.21049	-0.183204	-0.0467532	0.8758	0.927004	no
XLOC_001971	XLOC_001971	MIR1262	chr1:67701465-68232601	NOTEST	0	0	0	0	1	1	no
XLOC_001972	XLOC_001972	RPE65	chr1:68428821-68453354	OK	8.56206	3.65756	-1.22708	-2.19595	5e-05	0.000250085	yes
XLOC_001973	XLOC_001973	DEPDC1	chr1:68474151-68538627	OK	10.7171	0.259611	-5.36743	-6.809	5e-05	0.000250085	yes
XLOC_001974	XLOC_001974	LRRC40	chr1:70144801-70205678	OK	16.1062	8.24356	-0.966273	-2.2268	5e-05	0.000250085	yes
XLOC_001975	XLOC_001975	ANKRD13C	chr1:70259001-70354788	OK	7.41595	7.34169	-0.0145199	-0.0331168	0.9363	0.963068	no
XLOC_001976	XLOC_001976	LOC102724548	chr1:70354809-70368023	NOTEST	0.0446898	0.0624643	0.483086	0	1	1	no
XLOC_001977	XLOC_001977	PTGER3	chr1:70838808-71081289	NOTEST	0.0807625	0.212441	1.3953	0	1	1	no
XLOC_001978	XLOC_001978	ZRANB2	chr1:70838808-71081289	OK	32.716	32.2795	-0.0193776	-0.051618	0.90345	0.94453	no
XLOC_001979	XLOC_001979	MIR186	chr1:70838808-71081289	NOTEST	0	0	0	0	1	1	no
XLOC_001980	XLOC_001980	NEGR1	chr1:71402941-72282594	OK	2.00483	2.17341	0.116484	0.198938	0.62865	0.752325	no
XLOC_001981	XLOC_001981	NEGR1-IT1	chr1:71402941-72282594	NOTEST	0	0	0	0	1	1	no
XLOC_001982	XLOC_001982	LRRIQ3	chr1:74026014-74198187	OK	0.791212	0.488945	-0.694394	-0.471697	0.10575	0.199068	no
XLOC_001983	XLOC_001983	C1orf173	chr1:74568110-74674329	NOTEST	0.158586	0.135026	-0.232033	0	1	1	no
XLOC_001984	XLOC_001984	CRYZ	chr1:74705481-74766677	OK	25.925	22.1058	-0.229919	-0.498605	0.22815	0.364678	no
XLOC_001985	XLOC_001985	SLC44A5	chr1:75202130-75611114	OK	5.09928	8.32724	0.707545	1.3255	0.00165	0.00588886	yes
XLOC_001986	XLOC_001986	ASB17	chr1:75918872-75932431	NOTEST	0.0106881	0	#NAME?	0	1	1	no
XLOC_001987	XLOC_001987	PIGK	chr1:77088980-77219447	OK	10.7834	11.6912	0.116609	0.293486	0.4652	0.61181	no
XLOC_001988	XLOC_001988	ZZZ3	chr1:77562474-77683431	OK	7.98136	8.04271	0.0110474	0.0263057	0.95045	0.971578	no
XLOC_001989	XLOC_001989	USP33	chr1:77695986-77759879	OK	17.3807	14.7436	-0.237401	-0.620188	0.1311	0.236269	no
XLOC_001990	XLOC_001990	NEXN-AS1	chr1:77881347-77946324	NOTEST	0.126636	0.407513	1.68616	0	1	1	no
XLOC_001991	XLOC_001991	FUBP1	chr1:77947905-77979155	OK	45.1425	28.963	-0.640274	-1.73385	5e-05	0.000250085	yes
XLOC_001992	XLOC_001992	ELTD1	chr1:78889763-79006810	OK	8.18461	17.0565	1.05933	2.47401	5e-05	0.000250085	yes
XLOC_001993	XLOC_001993	RP11-170N11.1	chr1:82973881-82986208	NOTEST	0	0	0	0	1	1	no
XLOC_001994	XLOC_001994	RP11-475O6.1	chr1:83575786-83861089	NOTEST	0	0.0101976	inf	0	1	1	no
XLOC_001995	XLOC_001995	RP11-475O6.1	chr1:83575786-83861089	NOTEST	0.013263	0.0130555	-0.0227522	0	1	1	no
XLOC_001996	XLOC_001996	TTLL7	chr1:83869373-83999167	OK	3.1733	2.98545	-0.0880335	-0.148145	0.7118	0.815673	no
XLOC_001997	XLOC_001997	LOC101927611	chr1:84078061-84238498	NOTEST	0	0	0	0	1	1	no
XLOC_001998	XLOC_001998	LOC101927633	chr1:84277397-84350798	NOTEST	0.201914	0.274272	0.441865	0	1	1	no
XLOC_001999	XLOC_001999	UOX	chr1:84364957-84397893	NOTEST	0.132891	0.184357	0.472259	0	1	1	no
[truncated: 30,187 more rows]

## Sheet: Samples-fpkm
tracking_id	NS_0	NS_1	NS_5	NS_2	NS_4	NS_3	IR_0	IR_1	IR_5	IR_4	IR_3	IR_2
XLOC_000001	0	0	0	0	0	0	0	0	0.157376	0	0	0
XLOC_000002	0	0	0	0	0	0	0	0	0	0	0	0
XLOC_000003	0	0	0	0	0	0	0	0	0	0	0	0
XLOC_000004	0.137256	0.0471944	0.305706	0.106	0.0457119	0	0.224078	0.0469314	0.0844848	0.135329	0.221084	0.146561
XLOC_000005	0.0279281	0.0291463	0.219087	0.124515	0.0272074	0.0547264	0.0576259	0.0881871	0.0841547	0.114261	0.156736	0.117529
XLOC_000006	1.98584	1.90625	2.01685	2.16096	1.89218	2.06374	2.76386	2.54763	2.3555	2.50223	3.30976	2.77745
XLOC_000007	0.198777	0.0813776	0.638598	0.237444	0.337208	0.233598	0.0656303	0.032767	0.129621	0.0321082	0.115965	0.0475023
XLOC_000008	2.84953	1.61161	7.27157	1.68193	8.22516	1.80493	5.5063	1.09518	0.916622	0.713361	3.42034	0.345156
XLOC_000009	5.66525	6.31103	4.80216	5.46069	5.89923	4.11556	6.71755	4.46623	4.77082	5.57378	4.481	3.65875
XLOC_000010	0.341946	0.342298	0.141847	0.302612	0.315265	0.16835	0.525935	0.868747	0.60996	1.12992	0.528422	0.518608
XLOC_000011	29.891	29.865	23.9147	18.0646	31.3437	15.8462	719.717	854.038	887.161	721.013	241.75	278.485
XLOC_000012	91.7558	96.7389	58.3358	67.3085	61.1372	72.7931	235.701	213.577	152.561	180.351	179.746	156.528
XLOC_000013	1.98006	2.82849	0.45048	1.54307	0.71463	0.927981	1.16071	0.97399	1.01627	1.301	0.808303	0.716755
XLOC_000014	0.0381569	0	0.165618	0.0415693	0	0.108155	0	0	0	0	0	0
XLOC_000015	0	0	0	0	0	0	0	0	0	0	0	0
XLOC_000016	0	0	0	0	0	0	0	0	0	0	0	0
XLOC_000017	0	0	0	0	0	0	0	0	0	0	0	0
XLOC_000018	0	0	0	0	0	0	0	0	0.0264224	0	0	0
XLOC_000019	22.9706	26.804	28.8297	22.2742	25.0161	19.6986	24.5176	25.5341	27.6057	26.2392	21.5357	23.5144
XLOC_000020	0.725347	0.988861	0.742014	1.72023	1.37159	1.36992	1.67239	1.15015	0.861843	1.53881	1.34398	1.86041
XLOC_000021	2.94661	3.15153	3.24172	3.73115	2.19102	4.35078	2.8947	3.16807	3.42522	3.1149	3.17777	3.5681
XLOC_000022	11.9815	13.5192	11.8944	14.4236	12.7406	9.95712	16.6631	12.3942	12.4612	15.7661	13.1341	12.8995
XLOC_000023	16.4325	20.5618	18.4919	17.2826	16.3208	13.5318	23.2102	20.2249	17.7125	24.3421	17.0545	19.0124
XLOC_000024	0.351919	0.353656	0.908287	0.328043	0.452516	0.443772	0.314658	0.488373	0.415414	0.523297	0.383914	0.341642
XLOC_000025	9.72783	10.2918	10.7357	10.9481	8.61786	10.5102	11.0759	10.0103	10.8887	11.1462	11.0528	10.2107
XLOC_000026	0.562977	0.403739	0.209217	0	0	0.179312	0.213727	0.626959	0.202476	0	0.614394	0.40497
XLOC_000027	17.2657	19.9592	11.0711	10.0752	11.5843	9.94685	75.788	52.6311	5.35553	25.9008	45.5692	14.7574
XLOC_000028	0.328579	0.309895	0.326208	0.102651	0.0771376	0.025695	0.781397	0.454929	0.524598	0.208328	0.378171	0.0811888
XLOC_000029	14.2561	17.1881	13.7038	13.3321	15.1598	10.5377	8.57453	8.17959	10.6266	8.91861	7.03308	7.85557
XLOC_000030	22.5893	23.2047	17.6928	25.2916	24.1479	15.6045	13.2223	11.9731	13.2667	15.3047	9.38688	10.0779
XLOC_000031	16.2634	17.8918	19.0232	14.6973	15.3477	16.0358	25.5142	22.2267	26.413	21.2548	23.5753	21.4242
XLOC_000032	0.366336	0.260625	0.334368	0.308379	0.539741	0.576494	3.42594	3.65534	0.54528	7.97317	4.5339	2.43979
XLOC_000033	0	0	0	0	0	0	0	0	0	0	0	0
XLOC_000034	0.170057	0.654673	0.486159	0.211879	0.172887	0.421623	0.423077	0.379339	0.657046	0.276094	0.275292	0.185987
XLOC_000035	0	0.152102	0.096126	0.0610529	0.215279	0.107436	0.0310963	0.122675	0.186722	0.0297393	0.0299135	0
XLOC_000036	3.17741	4.21798	5.13782	4.00489	3.46862	4.68286	7.26071	7.49075	5.79803	6.21127	7.33953	7.59933
XLOC_000037	28.3842	28.0003	35.6236	26.8957	30.0238	26.5052	25.9564	22.0387	18.8554	25.0972	25.9448	27.0279
XLOC_000038	68.8696	81.1661	70.5279	71.3077	72.8848	61.1289	74.7197	76.9121	76.6594	76.9443	72.3713	64.4624
XLOC_000039	0.485624	0.133456	0.0453251	0.100061	0.925555	0.042237	0.458124	0.131992	0.0785447	0.276027	0.0851178	0.244424
XLOC_000040	2.28792	1.35925	2.47368	1.38266	3.5956	1.1359	5.54127	4.48937	8.51881	9.84154	3.76192	5.03797
XLOC_000041	0	0	0	0.0359655	0.0628239	0	0.0345169	0	0	0.0335411	0	0.100401
XLOC_000042	18.8728	18.1051	21.0945	20.4108	16.249	18.4254	12.396	11.9476	9.90001	13.0415	11.1093	12.9334
XLOC_000043	0.0360624	0	0	0	0	0	0	0	0	0	0.0388832	0
XLOC_000044	11.2509	9.35198	8.44775	9.23656	6.03969	10.8128	6.46707	4.16262	3.88041	3.57451	6.55304	7.00626
XLOC_000045	0	0	0	0	0	0	0	0	0	0	0	0
XLOC_000046	0.197715	0.665132	0.35199	0.603533	1.4237	0.811955	0.576959	0.430564	0.4128	1.56671	0.468668	0.362891
XLOC_000047	10.581	10.9988	13.4495	10.3746	14.9526	9.15662	49.6741	50.0005	42.1536	52.7212	40.4287	38.8654
XLOC_000048	0.0845506	0.212526	0.199582	0.150214	0.10066	0.216831	0.0914473	0.0914645	0.180511	0.0669269	0.0341918	0.0660398
XLOC_000049	0	0.0196425	0	0.0201546	0.0362323	0	0	0	0	0.0572143	0	0.0189657
XLOC_000050	1.84089	4.24099	3.32016	2.92824	1.48562	3.28015	2.37375	1.86922	1.20157	1.83865	2.61462	2.52359
XLOC_000051	2.13939	1.89676	1.81505	2.13957	1.98975	1.63013	1.47144	1.14944	1.454	0.856343	1.13287	1.78043
XLOC_000052	0.0860985	0	0.0954841	0	0.0274757	0	0.183175	0.0615969	0.207959	0.120165	0.0635412	0.030179
XLOC_000053	0	0	0	0	0	0	0	0	0	0	0	0
XLOC_000054	0	0	0	0	0	0	0	0	0	0	0	0
XLOC_000055	0	0	0	0.0534602	0	0	0	0.0246272	0	0	0.0262147	0
XLOC_000056	0.728017	0.399242	0.405741	0.427936	0.948087	0.205776	0.506215	0.225684	0.413661	1.0806	0.272818	0.208439
XLOC_000057	0	0	0	0	0	0	0	0	0	0	0	0
XLOC_000058	0	0	0	0	0	0	0	0	0	0	0	0
XLOC_000059	2.05186	1.56196	1.46561	2.26073	1.43474	2.30139	2.01734	2.38028	2.85215	2.28091	2.30907	2.73993
XLOC_000060	0.662746	0.843264	0.392909	0.565067	0.833256	0.492603	3.22979	3.28861	3.97493	3.62651	1.93554	1.98567
XLOC_000061	0.11657	0.214751	0.0983267	0.129797	0.11379	0.0284029	0.0304756	0.0613942	0	0	0.0645436	0.0608649
XLOC_000062	0	0	0	0	0	0	0	0	0	0	0	0
XLOC_000063	0.494368	0.611871	0.605039	0.193233	0.124887	0.188318	0.427233	0.456592	0.75644	0.679567	0.209487	0.784918
XLOC_000064	0.107819	0.0285254	0.212165	0.0913741	0.0782971	0	0.0280339	0.0735094	0.0554771	0	0.118743	0.0279458
XLOC_000065	7.15998	8.63732	9.1091	6.80368	6.16908	5.97106	5.07707	6.1743	6.72791	6.04688	4.52692	6.94841
XLOC_000066	13.2495	12.4203	12.6269	13.0255	11.4232	12.9253	12.1059	8.91615	8.47154	9.80834	9.43114	9.24987
XLOC_000067	10.0152	10.7592	13.1517	11.3839	11.7593	8.66593	12.7201	12.0457	12.7232	11.5948	9.20244	11.9328
XLOC_000068	0	0	0	0	0	0	0	0	0	0	0	0
XLOC_000069	71.206	66.2585	76.2178	66.5089	66.9552	64.9294	49.1977	46.6219	47.374	49.0605	42.4187	46.9257
XLOC_000070	71.3476	71.0949	66.716	61.2504	58.9	61.4521	89.4782	96.7588	90.3034	94.8977	88.0477	95.1857
XLOC_000071	3.16671	2.65906	2.34743	3.21616	2.25814	3.18105	2.88686	2.1191	2.68024	2.52715	2.71043	3.09779
XLOC_000072	301.958	324.201	306.887	306.924	296.111	273.098	246.155	241.744	218.39	228.522	210.989	203.753
XLOC_000073	0	0	0	0	0	0	0.174896	0.177231	0	0	0.547788	0
XLOC_000074	2.01539	1.30682	2.21858	1.54763	1.41969	1.66172	2.05363	1.91453	2.55242	3.67087	1.80365	1.94648
XLOC_000075	0.030479	0.038787	0.0348149	0.0244556	0	0.0608068	0.0301073	0	0	0	0	0.0449879
XLOC_000076	1.92788	0.204803	0.6527	0.423796	0	0.55082	0.415321	0	0.200894	0.201831	0.218096	0.410825
XLOC_000077	0	0	0	0	0.05245	0	0.0963308	0	0	0	0.0588789	0
XLOC_000078	2.1355	0.921847	1.38698	1.11078	1.01313	1.25438	8.13736	5.65028	6.06903	4.59476	7.0023	5.96321
XLOC_000079	10.0581	7.00848	7.98266	8.08757	6.92476	8.57927	9.42197	8.42253	8.28705	7.41138	8.25038	8.78522
XLOC_000080	5.37358	3.91758	1.29661	3.75017	9.15319	3.21658	12.2204	9.81753	21.4505	17.5987	7.42962	5.58336
XLOC_000081	8.51424	9.33733	8.68582	9.03734	11.1786	7.79804	5.57693	8.36317	8.01229	6.84759	5.76188	6.56288
XLOC_000082	8.78546	9.52909	8.9877	10.9017	9.05031	8.98051	6.59226	5.87199	7.36412	6.79193	5.481	7.98633
XLOC_000083	5.33524	5.05693	3.70077	3.73414	4.99768	2.78868	7.85053	9.01645	9.76509	8.04044	6.86103	7.54276
XLOC_000084	5.09247	4.24104	4.70648	4.43176	4.78894	3.72375	5.38618	6.44245	4.74593	4.53008	6.1	5.43028
XLOC_000085	0	0	0	0	0	0	0	0	0	0	0	0
XLOC_000086	0	0	0	0	0	0	0	0	0	0	0	0
XLOC_000087	0.257248	1.62853	0.0991135	0.849381	0.59357	1.26033	1.43843	1.61547	2.38143	1.91979	0.758602	1.54033
XLOC_000088	10.3333	11.1614	9.33484	10.5734	11.9966	12.1009	9.28314	10.0058	9.02256	9.75126	12.1019	11.7939
XLOC_000089	16.6264	16.2257	20.2699	18.2219	17.4745	21.2282	10.8681	11.7595	12.6748	12.7083	15.2329	14.7225
XLOC_000090	0	0	0	0	0	0	0	0	0	0	0	0
XLOC_000091	97.9694	133.707	101.823	161.597	108.909	131.175	63.1336	95.9173	110.682	72.118	83.0092	100.007
XLOC_000092	9.49957	10.1179	9.08572	13.0687	9.71422	13.5476	3.67676	5.1768	6.09711	4.77782	4.42222	4.50371
XLOC_000093	11.2985	13.3446	13.5683	11.8309	10.6682	10.9082	14.2615	13.9002	14.7957	13.2856	11.3916	12.6436
XLOC_000094	46.0475	46.4525	38.1785	50.7343	48.8439	52.7299	33.4193	37.734	31.2909	33.6884	37.3144	35.9413
XLOC_000095	0	0	0.108286	0	0	0	0	0	0	0	0	0
XLOC_000096	0	0.0203529	0.0223178	0.130023	0.0381369	0	2.93388	3.04377	0.73632	0.255308	5.22577	1.78363
XLOC_000097	5.49981	5.41643	5.15165	6.0414	5.33819	6.35023	5.36217	4.73143	5.55623	5.10331	4.10814	4.88465
XLOC_000098	0.253401	0.112117	0.843501	0.335658	0.529126	0.545682	0.274864	0.148697	0.226593	0.155293	0.125238	0.132466
XLOC_000099	0.0364351	0	0	0	0	0	0	0	0.0757622	0	0.03969	0
XLOC_000100	8.90155	9.66608	13.1009	6.89618	8.15187	7.15665	22.8507	23.351	20.3588	18.9847	19.1555	16.6635
XLOC_000101	1.89661	2.39045	3.46201	1.39368	2.90326	1.57005	9.27912	9.84116	12.0613	7.7719	6.17242	4.01644
XLOC_000102	3.8927	3.92969	6.08005	2.13869	4.22344	2.54126	5.3167	6.33316	14.5234	5.23729	3.52908	5.88591
XLOC_000103	17.6042	17.7344	30.4771	21.3361	19.2199	16.8134	32.2704	28.6323	46.4626	32.9676	21.1036	22.6806
XLOC_000104	0	0.0392143	0	0.0286278	0	0.0265201	0.0102543	0.0285653	0.0283693	0.00994931	0.0294634	0.00970796
XLOC_000105	9.13058	10.3214	8.80504	10.5941	10.1832	8.28167	4.84138	4.7474	6.21146	5.31196	5.28029	7.302
XLOC_000106	0	0	0	0	0	0	0	0	0	0	0	0
XLOC_000107	101.208	113.581	72.4428	72.1138	100.372	65.8397	284.639	288.595	124.625	323.479	257.913	176.062
XLOC_000108	23.7754	26.3858	22.6174	25.7679	23.9118	23.3539	26.6374	29.4627	25.2234	25.6444	27.5986	27.8024
XLOC_000109	11.8572	15.0582	14.3032	13.2669	14.4636	10.9669	10.2491	9.57646	9.66791	10.8008	6.08301	7.0447
XLOC_000110	0	0	0	0	0	0	0	0	0	0	0	0
XLOC_000111	0	0.0150269	0	0.0155695	0.0133952	0	0.0303682	0.0606703	0.0301482	0	0.0456021	0
XLOC_000112	1.15908	0.637277	1.15793	0.652704	3.93774	0.529964	0.235735	0.514124	1.35092	0.74532	0.106729	0.344589
XLOC_000113	0	0	0	0	0	0	0	0	0	0	0	0
XLOC_000114	2.73822	2.42183	2.87359	2.64676	2.70691	2.94821	5.55807	5.25409	3.25209	3.47025	4.55768	3.32468
XLOC_000115	0	0	0	0	0	0	0	0	0	0	0	0
XLOC_000116	0	0	0	0	0.0383766	0	0	0.125719	0.0399375	0.0406131	0	0.0837804
XLOC_000117	0	0	0	0	0	0	0	0.0254919	0.0244341	0	0	0
XLOC_000118	0	0	0	0	0.047986	0.0473743	0	0	0	0	0.0532394	0.0501722
XLOC_000119	0.0820736	0	0	0.0307555	0.0266437	0	0.283693	0.287755	0.112001	0.196851	0.962076	0.651625
XLOC_000120	0	0	0	0	0	0	0.0676079	0.0921279	0.287853	0.11211	1.28707	0.785506
XLOC_000121	0	0	0	0	0.0298392	0	0.278228	0.189408	0.121532	0.0306125	1.2153	1.35837
XLOC_000122	0	0	0	0	0	0	0.129656	0.0986305	0.160698	0.0958381	0.103193	0.323564
XLOC_000123	0	0	0	0	0	0	0.0853697	0.0876047	0	0.169468	0	0
XLOC_000124	0	0	0	0	0	0	0	0	0	0	0.12116	0
XLOC_000125	0	0	0	0	0	0	0	0	0	0	0	0
XLOC_000126	0	0	0	0	0	0	0	0	0	0.0263338	0.0581005	0.02716
XLOC_000127	0	0	0	0	0	0	0	0	0.052338	0	0	0.16138
XLOC_000128	0.0262131	0	0	0.029709	0	0	0	0	0	0.0263575	0.0873822	0.108851
XLOC_000129	0	0	0	0	0	0	0	0	0	0	0	0
XLOC_000130	0	0	0	0	0	0	0.0319069	0.0968321	0.0950746	0.0313074	0.37878	0.19309
XLOC_000131	0	0	0	0	0	0	0	0	0	0	0	0
XLOC_000132	62.7641	90.6111	125.861	66.3285	60.7419	92.9198	66.5703	81.0661	133.225	70.5865	93.311	102.421
XLOC_000133	6.46397	5.92734	5.80022	6.77783	6.88238	6.3005	6.01924	5.67233	4.80111	5.90166	6.85811	5.83024
XLOC_000134	11.7996	9.06132	17.6323	12.9995	13.8876	12.0388	16.6809	11.229	15.5381	13.5976	14.8027	15.1225
XLOC_000135	3.59108	3.11738	3.36813	2.46674	3.2576	2.79224	4.14648	3.77687	3.10085	4.75846	2.88463	4.2016
XLOC_000136	0.0520742	0.0382466	0.0340797	0.10272	0.073917	0.172791	0.0382727	0.0151118	0.0155326	0.0814295	0.0237549	0.0154435
XLOC_000137	28.4888	17.5306	30.5062	17.544	25.6761	17.3488	10.0331	11.8739	16.4035	12.6096	6.48209	8.46477
XLOC_000138	0.0662958	0	0.076284	0	0	0.126458	0.142216	0.0708382	0	0	0	0
XLOC_000139	0	0	0	0	0	0	0	0	0	0	0	0
XLOC_000140	0	0	0.0733534	0	0	0	0	0	0	0	0	0
XLOC_000141	3.94875	4.27678	3.69053	3.48507	3.81515	3.71615	4.3905	5.12228	4.19545	4.45785	6.21677	5.51187
XLOC_000142	1.89752	2.34731	1.14175	2.80238	2.55901	1.81981	1.10597	1.56732	1.93587	1.40731	2.08651	1.80834
XLOC_000143	19.1656	19.3286	20.8164	18.6419	20.4244	17.5148	30.8936	27.8634	29.326	27.9051	22.5345	21.9934
XLOC_000144	0.728517	0.696047	1.51448	0.631863	0.727474	0.297035	0.695983	0.365758	1.14204	0.353384	0.187928	0.693078
XLOC_000145	0	0	0	0	0	0	0	0	0	0	0	0
XLOC_000146	0	0	0	0	0	0	0	0	0	58968.1	0	0
XLOC_000147	19.9588	28.4406	8.23825	11.6197	19.8553	12.7142	115.419	116.241	29.3978	75.9103	78.038	45.6241
XLOC_000148	5.44063	5.23581	5.6789	5.85913	5.76853	6.82448	2.60605	2.73542	2.77532	3.01899	3.37915	3.45663
XLOC_000149	0	0	0	0	0	0	0	0	0	0	0	0
XLOC_000150	0	0	0	0	0	0	0	0	0	0	0	0
XLOC_000151	0.0653398	0.021828	0.0970505	0	0.0207684	0.0595627	0	0	0	0.0448679	0	0.135515
XLOC_000152	0.479016	0.328577	0.213947	0.213583	0.205449	0.415119	0.279198	0.254937	0.276546	0.413643	0.286082	0.246876
XLOC_000153	0.163132	0.258287	0.270122	0.17413	0.152355	0	0.631661	0.629973	0.889727	0.350699	0.176808	0.259054
XLOC_000154	47.8939	47.7442	46.4051	42.454	51.4203	42.5622	38.7255	41.2445	38.4283	43.9529	36.6154	37.2262
XLOC_000155	33.6992	32.3245	37.9424	27.7637	34.8315	29.3561	55.0885	50.4518	50.874	52.0892	44.7257	42.9337
XLOC_000156	0	0	0	0	0.270783	0.272144	0.301307	0	0.292818	0	0	0.593204
XLOC_000157	0	0	0	0	0	0	0	0	0	0	0.0960673	0
XLOC_000158	1.92824	1.08661	2.03384	1.40763	0.928655	1.57738	2.79238	1.31418	2.72589	1.63118	1.56961	2.45339
XLOC_000159	0	0	0	0	0	0	0	0	0	0	0	0
XLOC_000160	0	0	0	0	0	0	0	0	0	0	0	0
XLOC_000161	0	0	0	0	0	0	0	0	0	0	0	0
XLOC_000162	0	0	0	0	0	0	0	0	0	0	0	0
XLOC_000163	0	0	0	0	0	0	0	0	0	0	0	0
XLOC_000164	0.30485	0.0542544	0.0573384	0.16483	0.241319	0.338709	0	0.111122	0.110118	0.325619	0.276247	0.268806
XLOC_000165	0	0	0	0	0	0	0	0	0	0	0	0
XLOC_000166	0	0	0	0	0	0	0	0	0	0	0	0
XLOC_000167	0	0	0	0	0	0	0	0	0	0	0	0
XLOC_000168	4.39054	6.26327	4.78111	7.91656	5.51592	10.0339	3.05965	3.83157	3.16938	4.07346	4.51144	3.47127
XLOC_000169	0	0.21113	0	0	0	0.789248	0.415522	0.422544	0	0.403302	0.468486	0
XLOC_000170	0.0695277	0.26796	0	0.193015	0.324053	0.0335628	0.2911	0.479266	0.0600151	0.240214	0.278843	0.228645
XLOC_000171	0.0301815	0.0317883	0.017039	0.050658	0.0582026	0	0.0453593	0.0317721	0	0	0.0329812	0.0469302
XLOC_000172	0	0	0	0	0	0	0	0	0	0	0	0
XLOC_000173	0	0.0207576	0	0	0	0	0.0825323	0.0414094	0.0828075	0.0601439	0.0420219	0.0607317
XLOC_000174	0	0	0	0	0	0	0	0.0202518	0.040272	0	0	0
XLOC_000175	817353	0	0	0	0	0	0	0	0	0	0	0
XLOC_000176	7.47283	8.29812	10.49	8.18969	7.57793	9.34869	8.29231	11.2414	10.5514	8.37641	8.333	9.49337
XLOC_000177	0	0	0	0	0.0292796	0	0.0651633	0	0.0317633	0.0318661	0	0.0644116
XLOC_000178	0	0	0	0	0	0	0	0	0	0	0	0
XLOC_000179	0	0	0.0324302	0	0	0	0	0	0.0317602	0	0	0
XLOC_000180	0.479249	1.4256	0.431183	0.134289	0.159542	0.0335006	1.1647	1.00325	0.689088	0.562559	0.150979	0.135765
XLOC_000181	0.0343363	0	0.0173924	0.00858483	0.179328	0.0374662	0	0	0.0396341	0.166952	0.14555	0.0321086
XLOC_000182	2.66053	0.566977	1.58316	1.75135	0.815413	1.68766	2.50929	1.83766	1.23417	1.78422	2.54508	1.65085
XLOC_000183	19.9514	27.4656	19.2479	27.8359	24.7231	21.2626	14.3439	17.088	17.2931	16.1258	12.5423	13.7349
XLOC_000184	10.6365	13.8232	14.8951	11.2343	10.1414	10.979	13.1561	14.6154	16.2003	11.4815	9.68265	12.5398
XLOC_000185	0	0.0438008	0	0	0	0	0	0	0	0	0	0
XLOC_000186	44.9965	35.0729	33.461	31.3617	55.9059	33.4048	91.1993	112.766	109.463	109.408	73.3019	50.5922
XLOC_000187	0	0.293189	0.240542	0.465747	0.272875	0.202648	0.213899	0.0732988	0.14124	0.143219	0.155479	0
XLOC_000188	0.086132	0.0363722	0	0	0	0.0166069	0.0371812	0.0187001	0	0.0365097	0	0.0362346
XLOC_000189	4.45844	3.30287	4.28083	4.18037	3.24067	3.92537	2.07414	1.80463	2.91349	1.90136	2.73234	3.29834
XLOC_000190	1.0876	0.895732	4.3463	0.337339	1.17688	0.282759	3.29658	3.5411	6.742	2.81808	1.18933	1.78426
XLOC_000191	0	0.0167134	0.017744	0	0	0	0	0	0	0	0	0
XLOC_000192	1.06405	0.782206	1.42563	1.09123	0.7469	1.14215	0.816035	0.929442	1.55448	1.01076	0.982333	1.262
XLOC_000193	0.0818473	0.0648173	0.0398429	0.111904	0.0388794	0.258978	0.0248063	0	0.024934	0.0120919	0.0216634	0
XLOC_000194	0.585424	0.509133	1.75374	0.450922	0.474179	0.201556	0.30188	0.356256	1.68134	1.07578	0.541088	0.482955
XLOC_000195	0.0589328	0	0	0	0.340345	0.113462	0.249361	0.0625297	0	0.972824	0.193594	0.0612576
XLOC_000196	16.2619	13.4807	19.993	12.4703	16.5667	14.3608	29.1584	29.0757	26.8389	30.893	23.6845	24.5015
XLOC_000197	0.0357413	0	0.0408319	0	0.0172861	0.0687224	0.0183965	0.130814	0.0370346	0	0.0193506	0.0731875
XLOC_000198	1.74987	2.57143	1.76247	3.0604	3.56972	2.41987	1.98553	3.07878	1.66649	2.01663	3.02136	2.10052
XLOC_000199	17.0625	4.56441	2.87838	4.23328	15.806	3.43641	12.7946	5.92495	1.29083	12.052	8.40979	6.05394
XLOC_000200	0.162824	0.185478	0.0835829	0.119204	0.167899	0.0536103	0.530873	0.436047	0.289267	0.357635	0.502675	0.373674
XLOC_000201	0	0	0	0	0	0	0	0	0	0	0	0
XLOC_000202	0	0	0	0	0	0	0	0	0	0	0	0
XLOC_000203	6.26478	6.08354	6.78393	6.14671	5.69073	6.54058	5.1381	3.49493	5.35126	3.89139	4.49259	4.70163
XLOC_000204	164.163	179.282	165.805	170.174	174.274	164.024	166.543	170.287	148.008	169.814	183.254	189.615
XLOC_000205	0	0	0	0	0	0	0	0	0	0	0	0
XLOC_000206	3.54731	3.4439	2.80723	2.96287	3.71003	3.25291	3.63588	3.34144	2.71683	3.17373	3.32858	3.24052
XLOC_000207	0	0	0	0	0	0	0.0111553	0.0111339	0.0891159	0.033865	0.0437126	0.0323791
XLOC_000208	0	0	0	0	0	0	0	0	0	0	0	0.0526129
XLOC_000209	0	0	0	0	0	0	0	0	0.100092	0	0	0
XLOC_000210	0	0	0.0578429	0	0	0	0	0	0.054916	0	0	0
XLOC_000211	29.213	32.3744	33.0277	26.3013	22.5133	32.5503	44.0587	46.764	45.6874	40.6015	48.3848	42.0597
XLOC_000212	0	0	0	0	0	0	0	0	0	0	0	0
XLOC_000213	44.8997	43.9441	38.8819	46.0147	47.8506	48.2376	28.481	30.9425	29.7218	30.3078	28.6502	28.717
XLOC_000214	0	0	0	0	0	0	0	0	0	0	0	0
XLOC_000215	4.51589	3.80923	6.06048	3.58273	4.36261	4.8646	5.13409	3.70031	3.98901	2.18756	3.30129	3.68342
XLOC_000216	0	0	0	0	0	0	0	0	0	0.0264365	0	0
XLOC_000217	0	0	0	0	0	0	0.0613101	0	0	0.120328	0	0
XLOC_000218	1453.8	1420.96	1617.77	1148.6	1325.92	1260.09	1034.45	1026.53	1217.67	977.509	940.773	1037.68
XLOC_000219	8.18305	8.94052	7.78774	10.0524	9.24601	8.5733	7.1546	9.73682	9.22837	9.00205	8.64587	9.73739
XLOC_000220	35.4387	44.6414	52.3264	43.4646	36.6183	40.5319	34.3325	35.5581	33.5425	31.7316	32.4492	36.3292
XLOC_000221	37.2016	40.9356	37.38	34.1609	39.8295	32.1648	51.0922	49.3645	58.3704	55.9247	44.5286	47.2929
XLOC_000222	0	0	0	0	0	0	0	0	0	0	0	0
XLOC_000223	41.6982	43.2191	50.7259	41.6002	46.4465	49.3438	38.4482	32.1724	33.5895	30.1709	35.9126	33.3037
XLOC_000224	0	0	0	0	0	0	0	0	0	0	0	0
XLOC_000225	0.652107	1.25625	0.173127	0.277134	0.496372	0.395361	1.4859	0.890551	1.83303	1.1328	0.844785	1.00094
XLOC_000226	5.75203	4.6474	6.17812	5.18129	7.55004	5.09299	16.0325	17.4427	12.789	20.0328	17.0079	15.4747
XLOC_000227	1.86734	1.82863	1.69621	1.8278	2.12994	2.0679	1.42952	1.79858	1.26855	1.67175	2.0366	1.94774
XLOC_000228	0.05661	0.0250345	0.0817034	0.0325016	0.0713543	0.0581478	0	0.0125118	0.255231	0.0365439	0.0682593	0.0252361
XLOC_000229	18.6252	19.2206	17.8866	18.4315	19.0698	20.7104	13.8978	14.0117	12.2834	13.6986	13.4515	15.7341
XLOC_000230	81.0117	79.6614	46.249	83.5025	106.231	82.5924	142.087	164.676	79.7215	151.037	158.687	100.899
XLOC_000231	0	0	0	0	0	0	0	0	0	0	0	0
XLOC_000232	0	0.0220075	0.04789	0.0239497	0.0410794	0	0	0.0436494	0.147856	0.0211009	0.0942758	0.0657053
XLOC_000233	36.9165	35.6407	38.7576	35.591	38.7882	38.7826	49.1395	57.6371	51.4924	61.0808	51.6689	49.0595
XLOC_000234	5.44774	5.91315	4.60287	4.54938	7.09377	5.07193	6.70692	7.60072	5.57795	7.77528	6.92652	6.91023
XLOC_000235	5.50464	6.76801	3.82109	4.87134	7.15318	5.05692	10.4268	9.85093	4.5269	9.79159	8.91277	7.74753
XLOC_000236	8.421	12.1356	38.1397	16.495	19.7198	12.6844	36.0051	24.1943	41.0479	23.9075	32.6547	25.853
XLOC_000237	106.979	110.622	151.616	104.342	110.685	107.257	93.6072	96.6048	114.774	123.95	89.4516	100.241
XLOC_000238	27.7085	26.0145	29.7339	21.5519	24.1253	25.2138	34.8214	29.4338	28.3117	28.3187	30.5904	26.6513
XLOC_000239	0.387444	0.311246	0.472438	0.226389	0.552827	0.352849	4.21393	2.4633	1.40941	5.70685	2.25712	1.43798
XLOC_000240	2.59658	2.39088	2.77163	3.84714	2.63233	4.03664	1.28976	1.55709	1.69712	1.11467	1.69067	1.73034
XLOC_000241	0.379699	0.271959	0.280514	0.283976	0.101558	0.525683	0	0.0614104	0.120625	0	0.11727	0.0582746
XLOC_000242	43.5263	53.0307	29.8906	36.5485	34.397	31.6026	50.7262	54.6957	47.0278	39.2001	29.8966	37.5875
XLOC_000243	0.132826	0.16469	0.139512	0.20994	0.480413	0.295423	0.186678	0.139166	0.308464	0.0897334	0.225109	0.112915
XLOC_000244	0	0	0	0	0	0	0	0	0	0	0	0
XLOC_000245	0.347451	0.385446	0.0561863	0.378174	0.381019	0.42279	0.859923	0.826796	0.365241	0.524777	0.729077	0.495697
XLOC_000246	6.87527	8.96094	6.39728	9.38407	6.42022	9.40238	5.14442	5.00455	2.33769	3.51668	4.88	3.9571
XLOC_000247	228.817	220.809	183.484	163.264	224.594	155.861	267.494	361.629	278.213	342.225	253.951	276.039
XLOC_000248	0	0.16516	0	0	0	0	0.32391	0	0	0	0	0
XLOC_000249	0.0582849	0.0450849	0.0162736	0.0139852	0.0487808	0.0287714	0.0739926	0.106866	0.0285302	0.0765541	0	0.0307248
XLOC_000250	15.4784	16.0001	12.7825	16.5673	14.979	14.6215	21.5649	25.4604	17.4982	23.6947	20.7843	22.9065
XLOC_000251	266.519	286.206	239.003	312.52	290.571	418.496	64.982	65.1574	66.8374	63.093	71.3104	71.7458
XLOC_000252	2.88117	3.58623	1.69401	3.0897	1.91398	2.58125	4.54341	3.30199	2.89282	2.41999	3.12764	2.43235
XLOC_000253	0	0	0	0	0	0	0	0	0	0	0	0
XLOC_000254	11.8033	11.3023	10.3178	12.2799	11.6483	14.1402	9.68693	10.2978	8.58488	9.20969	10.8841	10.8567
XLOC_000255	3.84148	3.08341	4.16098	3.46001	3.96811	4.39687	9.93668	12.8768	13.5099	7.67819	6.53412	7.49905
XLOC_000256	10.0963	11.3665	9.56015	11.8534	10.7097	8.97129	12.0981	13.7245	11.16	12.0988	11.7406	9.81853
XLOC_000257	0.980051	0.995549	0.576215	0.64634	0.80754	0.320735	1.15839	0.322271	0.837996	0.628306	0.985738	0.617811
XLOC_000258	56.8553	74.085	56.3548	62.5732	66.9869	51.4024	46.6566	50.089	54.9391	53.1364	37.1393	44.4846
XLOC_000259	11.7187	15.7323	19.8843	9.45671	13.3478	10.489	38.1388	30.6114	16.5295	29.6565	30.7064	18.1247
XLOC_000260	0	0	0	0	0	0	0	0	0	0.598807	0	0
XLOC_000261	0	0	0	0	0	0	0	0	0	0	0	0
XLOC_000262	10.61	10.374	10.6579	9.9356	10.7187	12.0818	14.7745	15.2742	14.4284	13.88	12.8998	12.8084
XLOC_000263	23.3776	32.3579	32.1283	24.1274	24.6273	27.7323	31.4729	32.2551	37.0945	32.2526	28.002	31.6654
XLOC_000264	0.330879	0.133671	0.125662	0.165606	0.197846	0.307473	0.444203	0.247396	0.202622	0.111297	0.204927	0.28695
XLOC_000265	1.38065	1.59621	0.359683	1.47515	0.294324	1.66088	2.70892	2.56782	1.78115	1.51341	5.83709	6.66022
XLOC_000266	1.29475	0.804265	1.38442	1.55218	1.14424	0.5197	0.411623	0.558219	2.16379	1.43452	0.59367	1.16813
XLOC_000267	2.38811	2.30715	3.22917	3.19842	2.76751	2.69194	2.26548	1.93999	1.85413	1.86755	1.94985	2.79864
XLOC_000268	24.7061	28.2005	29.4363	24.6187	26.0605	27.2135	58.3583	52.5438	37.5709	53.4075	62.1505	53.5224
XLOC_000269	26.651	25.5669	27.7525	26.0055	23.7939	26.4283	22.7516	22.6754	22.8184	22.723	21.5314	20.2509
XLOC_000270	0	0	0	0	0	0	0	0	0	0	0	0
XLOC_000271	0.541635	0.400243	0.565983	0.458979	0.732363	0.386208	2.39925	2.99527	2.72685	2.18435	1.55926	1.11204
XLOC_000272	0.103674	0.0546084	0.0938463	0.0287264	0	0.0281407	0.135158	0.113459	0.251984	0.290858	0.0945687	0.0800989
XLOC_000273	8.85867	9.96666	9.82565	8.70368	9.74817	8.008	12.046	10.8985	9.42863	11.888	11.1201	9.25139
XLOC_000274	170.245	175.357	187.21	171.351	164.373	160.821	275.378	246.036	209.904	232.997	233.179	255.634
XLOC_000275	8.45601	6.12963	7.75331	8.27118	7.05968	3.96266	20.5326	18.1145	25.3797	23.221	20.6239	23.4883
XLOC_000276	8.36971	8.10928	7.91315	7.2246	7.4714	7.97858	8.23528	7.95885	8.136	9.3642	7.33841	8.61179
XLOC_000277	8.57532	8.83196	8.91805	9.2161	7.71953	9.3028	7.12539	6.83871	6.873	6.18884	7.71332	7.52806
XLOC_000278	31.7362	40.5109	28.8789	38.5924	40.0982	36.3599	16.8366	16.4979	16.3635	16.2237	15.915	15.4677
XLOC_000279	1.95028	2.1819	4.66437	0	7.46612	1.83056	4.31194	6.38427	4.19557	4.08677	0	0
XLOC_000280	0	0	0	0	15.4593	0	0	0	0	0	0	0
XLOC_000281	8.54093	10.3905	8.49783	7.43884	8.22883	8.51566	9.38715	9.95726	7.91911	8.06175	10.4321	8.57285
XLOC_000282	1.30084	1.21732	1.52178	1.6122	1.36408	1.73894	2.95568	5.84002	3.39509	3.12221	1.99312	1.70134
XLOC_000283	0	0	0	0	0	0	0	0	0	0	0	0
XLOC_000284	2.62424	3.7872	2.73395	3.26175	3.46891	4.28057	2.27707	2.49466	2.90245	2.5698	2.68939	2.85538
XLOC_000285	32.996	32.9893	32.0436	30.4296	31.2182	33.4644	33.5382	34.1037	32.3739	30.7415	31.9778	32.91
XLOC_000286	0	0	0	0.0450759	0.0395372	0.0403906	0	0	0	0	0	0.0451749
XLOC_000287	2.63499	3.20099	1.50763	3.48385	1.98838	4.37239	4.09416	5.15692	4.92979	4.40699	4.78728	4.43897
XLOC_000288	17.3131	12.9433	14.3485	15.6213	13.0923	11.9552	18.0029	13.5091	17.2922	12.3999	14.6915	13.0314
XLOC_000289	0.12746	0.0269956	0.0284519	0.0276221	0.0726759	0.121189	0.220708	0.441875	0.436785	0.188363	0.274418	0.106545
XLOC_000290	0	0	0	0	0.052421	0.0264052	0	0	0	0	0	0
XLOC_000291	0	0	0	0	0	0	0	0	0	0	0	0
XLOC_000292	0	0	0	0	0	0	0	0	0	0	0	0
XLOC_000293	25.0996	26.2845	28.4899	27.5363	24.9295	26.0031	30.3156	32.3264	30.327	27.9736	31.6551	31.0269
XLOC_000294	6.32046	10.2384	5.36333	15.9602	6.89502	10.0273	21.689	26.2575	11.8065	23.0698	27.4274	31.1789
XLOC_000295	0	0	0	0	0	0	0	0	0	0.0240986	0	0
XLOC_000296	0	0	0	0	0	0	0	0	0.0168793	0	0	0
XLOC_000297	0.981129	4.63292	1.27456	2.28861	5.23092	3.82354	42.0608	40.8806	5.988	57.2206	10.5452	7.46393
XLOC_000298	0.03448	0	0	0.0749742	0.0269981	0	0.592363	0.205451	0.0301746	0.0893304	0.288523	0.0365744
XLOC_000299	0.657456	0.714285	0.308319	0.143803	0.641608	0.871124	1.40692	0.842476	0.138301	0.274952	0.572409	0.551523
XLOC_000300	90.6557	86.3595	69.6032	84.8429	83.1164	102.169	35.7052	34.336	35.216	34.8356	37.0995	35.864
XLOC_000301	5.77359	6.67072	6.91554	6.06251	8.10483	7.80042	4.51614	4.02706	3.67894	4.06513	3.46194	3.85248
XLOC_000302	0	0	0	0	0	0	0	0	0	0	0	0
XLOC_000303	10.195	9.78826	8.61421	8.99605	10.4431	10.1546	11.6513	11.4169	10.5976	11.9613	11.3717	10.9366
XLOC_000304	20.1858	22.5483	20.5604	19.6	22.3895	20.0763	22.9925	21.7557	20.0483	23.1533	24.4674	24.6169
XLOC_000305	19.1603	18.9423	22.789	17.5741	17.2822	18.0928	16.7512	14.4758	17.9318	18.1739	14.0187	13.396
XLOC_000306	2.19051	2.44686	3.00198	2.92371	2.3592	3.27206	0.885689	0.726682	1.19961	0.997309	0.757248	1.25573
XLOC_000307	0	0.036494	0	0.0383814	0	0.0330134	0.0363273	0.0728519	0.0356369	0.0354847	0.0373579	0.0709374
XLOC_000308	144.092	161.356	136.184	141.277	143.229	122.02	107.176	113.215	126.725	116.091	103.741	102.865
XLOC_000309	0.112675	0.423028	0.0634985	0.123819	0.217336	0.322803	0.247018	0.547322	0.733278	0.297293	0.180452	0.174998
XLOC_000310	0.0230131	0.0242872	0	0	0	0	0	0	0.0242193	0	0	0
XLOC_000311	42.682	49.7365	41.472	43.0519	40.1974	49.6027	26.3451	24.5663	30.6692	24.5731	25.5965	28.1687
XLOC_000312	1.62	1.03703	1.69242	1.29801	1.17919	1.36055	1.13454	0.719011	0.909548	0.660858	0.955559	0.95196
XLOC_000313	0.368539	0.546194	0.40213	0.883683	0.459163	0.657684	0.186798	0.166092	0.181369	0.074936	0.181246	0.232887
XLOC_000314	1.5283	1.65544	1.23001	2.05509	1.72577	2.01148	1.35776	0.877351	0.713704	1.30173	1.18982	1.05407
XLOC_000315	24.3769	23.8605	24.4837	28.0067	22.5335	31.7436	14.4749	13.3627	14.0646	14.3126	16.5836	18.1352
XLOC_000316	7.70232	8.71754	5.77269	6.8958	5.09745	6.49271	8.63825	7.30071	3.80264	5.75257	8.24345	7.13305
XLOC_000317	10.1237	9.62621	11.2766	10.9777	9.59776	12.2322	6.62065	6.46821	5.87533	7.34986	8.24132	7.50304
XLOC_000318	0.506645	0.248485	0.699835	0.513942	0.260304	0.558476	0.12633	0.168354	0.247951	0.163699	0.212538	0.122264
XLOC_000319	2.29049	1.58306	2.94343	1.65851	3.44197	1.95469	2.83658	2.49178	3.70412	3.57061	2.00685	2.54823
XLOC_000320	11.9819	11.5663	11.4871	11.1551	13.3019	12.8116	12.6842	9.55563	7.74606	10.9208	9.81943	10.0626
XLOC_000321	0.809304	0.623423	0.877755	0.694305	0.899077	0.985213	0.536147	0.641452	0.58199	0.636585	1.10856	0.650119
XLOC_000322	0	0	0	0	0	0	0	0	0	0	0	0
XLOC_000323	0	0	0	0	0	0	0	0	0	0	0	0
XLOC_000324	0.548677	0.366432	0.975519	0.689763	0.542296	0.496451	0.47037	0.64218	1.7525	1.22532	0.523138	0.834642
XLOC_000325	0	0.135299	0.0967104	0.14236	0.0816137	0.0818343	0.29947	0.315731	0.134104	0.29494	0.445599	0.3523
XLOC_000326	0	0	0.0187945	0	0	0	0.0516982	0.0528958	0.0348886	0.0171096	0.0360616	0.0170665
XLOC_000327	0.0554815	0.152458	0.283486	0.186649	0.0801188	0.0265151	0.102159	0.0511783	0.102039	0.0748035	0.0767158	0.203134
XLOC_000328	0.241311	0.0368312	0	0	0.0326831	0	2.32423	0.259241	0.0734424	0.179703	0.186558	0.130085
XLOC_000329	3.85277	4.38	3.68165	5.64476	5.33583	6.83157	2.15975	2.68261	2.06326	2.29468	3.57583	3.00698
XLOC_000330	13.3124	14.0627	14.4168	15.3168	13.5711	16.7196	9.81037	10.006	9.91596	10.1883	12.7768	12.7628
XLOC_000331	11.4063	12.2459	19.7086	11.4139	14.0568	10.2138	15.3718	21.1782	26.1035	21.2355	14.8001	19.5934
XLOC_000332	2.66596	2.29338	2.16129	2.76898	2.88151	3.71609	2.50942	2.44876	1.81217	2.07281	2.82055	2.65115
XLOC_000333	6.40547	5.72578	4.4299	6.80599	5.28091	9.4575	4.40098	4.33714	2.92364	3.9105	5.7574	4.3329
XLOC_000334	2.14075	2.30084	2.72736	2.84539	3.36795	3.35797	1.364	2.32655	1.8975	1.57909	2.19873	1.86502
XLOC_000335	0.602444	0.579116	1.47463	0.851229	0.307018	1.22947	0.0517362	0.0300696	0.405088	0.293501	0.0600544	0.0250289
XLOC_000336	26.1971	33.1035	30.2823	29.6165	26.998	23.0376	36.1588	42.3288	37.6001	36.4726	27.8726	30.1485
XLOC_000337	63.8867	72.0053	60.3521	61.6315	68.316	50.4491	81.2339	85.8375	65.9933	86.1733	65.6253	68.6738
XLOC_000338	32.1326	30.75	30.3762	31.7348	34.6074	34.5758	22.4903	23.2158	24.6508	24.4201	26.2428	25.5845
XLOC_000339	4.10503	3.88694	3.45487	4.6527	3.08373	2.869	2.90258	3.63687	2.97156	2.55567	4.77837	4.26588
XLOC_000340	0	0	0	0	0	0	0	0	0	0	0	0
XLOC_000341	1.7458	2.49112	1.29853	1.93238	2.5216	1.97272	4.40227	8.93567	7.16272	4.57446	3.17904	2.49977
XLOC_000342	0	0	0	0	0	0	0	0	0	0	0	0
XLOC_000343	6.95098	6.73075	10.0558	9.77285	6.50591	12.0572	5.38439	3.93935	9.46998	5.03283	5.27719	6.19383
XLOC_000344	20.8799	29.9214	19.6932	27.1357	23.1573	29.9204	1.2542	1.34605	0.918884	1.06804	0.862527	1.7248
XLOC_000345	0.98462	1.66813	3.58164	2.57453	1.73379	2.72264	0.827808	1.23189	2.66601	0.988769	1.03444	1.21838
XLOC_000346	88.8595	108.228	116.028	76.8372	79.4643	80.9107	139.764	122.77	106.372	123.844	106.369	109.636
XLOC_000347	24.137	25.7165	19.8406	25.3432	23.9952	24.2715	14.5339	17.2003	17.776	16.3532	16.0582	16.3502
XLOC_000348	0	0	0	0	0	0	0	0	0	0	0	0
XLOC_000349	46.0785	45.9185	52.4923	44.9743	47.2272	45.4712	45.8036	49.0728	47.0517	54.3246	51.3316	53.5713
XLOC_000350	363.548	415.852	394.321	331.017	349.016	284.094	388.621	426.808	422.318	360.957	328.376	313.379
XLOC_000351	21.9476	24.5983	20.6342	25.7309	23.2946	22.2246	25.4306	25.9328	22.2392	27.5374	33.819	29.3908
XLOC_000352	1.8621	1.78906	1.30545	4.76373	2.03363	3.03773	1.61902	2.22521	1.1746	2.48874	3.77179	4.08755
XLOC_000353	0.983352	0.993682	1.32393	0.964498	0.618111	0.908294	0.562206	0.598935	0.692406	0.602156	0.62863	0.867098
XLOC_000354	34.4626	35.5994	35.3258	40.561	36.987	39.8993	35.533	32.3281	36.6185	34.1312	35.037	29.5821
XLOC_000355	0.0587783	0.18615	0.0650915	0.0635078	0	0.112331	0	0.0644574	0.0628162	0	0	0
XLOC_000356	18.4919	19.2511	11.2366	16.9211	9.82963	11.6976	15.3348	8.07218	8.10435	8.64259	14.6068	7.66265
XLOC_000357	162.576	182.067	114.039	145.648	165.415	127.412	246.256	248.578	113.625	205.662	222.254	165.688
XLOC_000358	4.42639	2.99818	4.67334	5.10724	4.79099	3.72719	3.48064	4.07714	3.36735	3.25135	4.3543	3.53575
XLOC_000359	0	0	0	0	0.102012	0	0	0	0.0975762	0	0	0
XLOC_000360	29.4609	30.486	29.3706	28.8247	30.8874	25.908	37.4352	33.6564	30.5003	39.9051	41.6505	34.0759
XLOC_000361	7.78526	9.38416	8.6307	9.65012	9.95671	8.86596	7.67439	7.27644	8.24074	8.19657	8.13217	9.34556
XLOC_000362	1.25565	0.782005	0.597895	1.44561	0.695094	1.18682	0.394792	0.538985	0.623511	0.565055	1.23315	0.802009
XLOC_000363	1.48222	1.55774	1.99847	2.3515	2.11035	2.21833	1.16349	1.06813	1.51354	0.995851	1.65268	1.40134
XLOC_000364	3.64041	4.62234	3.73557	3.76226	4.28848	5.01813	3.75875	4.32861	3.25094	3.22845	4.19336	3.65328
XLOC_000365	1.96431	1.8251	1.71698	1.71554	1.72539	1.95255	1.36371	1.53838	1.33972	1.21926	1.20162	1.4429
XLOC_000366	19.7302	19.4969	18.5234	15.828	18.4835	17.237	19.7179	17.6013	18.9388	19.2499	18.4252	18.7751
XLOC_000367	0	0	0	0	0	0	0	0	0	0	0	0
XLOC_000368	0	0	0	0	0	0	0	0	0	0	0	0
XLOC_000369	0.199658	0.189109	0.341912	0.102252	0.379165	0.318189	0.3095	0.294944	0.244105	0.320736	0.293964	0.213692
XLOC_000370	18.9133	22.1303	13.5172	24.7808	25.5162	21.302	13.8644	19.3254	10.5274	22.7608	13.8242	14.0775
XLOC_000371	0.0532235	0.122589	0.0944921	0.153701	0.143376	0.0821882	0.0449793	0.10247	0.0658522	0.111679	0.175953	0.0779227
XLOC_000372	0	0	0	0	0	0	0	0	0	0	0	0
XLOC_000373	0.602793	0.368423	0.406698	0.658329	0.185173	0.994454	1.36842	0.717951	0.427428	0.318139	0.974343	0.551662
XLOC_000374	0.117257	0	0	0	0	0	0.12534	0	0	0	0	0
XLOC_000375	0.631876	1.34768	0.692254	1.38656	0.395741	1.68301	0.313754	0.551883	0.177264	0.320013	0.235121	0.500205
XLOC_000376	15.6053	16.4642	15.007	15.148	16.4165	17.6423	22.2018	23.0495	21.2131	21.655	26.7102	24.1322
XLOC_000377	0.234802	0.318406	0.434711	0.16645	0.250451	0.47011	0.325366	0.261108	0.448119	0.291333	0.402126	0.335543
XLOC_000378	33.443	41.4095	31.3427	41.1377	39.3464	37.4409	26.258	24.8962	25.3756	17.5244	20.9014	18.3513
XLOC_000379	719.223	676.508	618.644	634.675	656.778	604.55	374.243	403.94	350.292	353.572	349.448	356.906
XLOC_000380	12.2749	11.7275	11.3385	9.6774	10.5812	9.70975	11.5398	12.6477	13.3455	10.8993	12.6011	13.078
XLOC_000381	0	0	0	0.136887	0.173577	0	0	0	0	0	0	0
XLOC_000382	5.85251	4.63246	5.73532	4.77332	5.12692	5.64167	6.50636	7.91683	7.81958	6.82744	7.41128	7.50706
XLOC_000383	4.36734	4.74759	4.71032	4.60364	3.89934	4.85007	5.07528	4.73225	5.47237	3.96766	4.17041	4.79736
XLOC_000384	0	0.0224611	0	0.0231257	0	0	0	0.0229125	0.0227008	0.0225015	0.0456449	0
XLOC_000385	0.689316	1.55199	0.55911	0.220364	0.578944	0.628097	2.23097	3.29385	1.49665	2.64772	2.13094	1.90545
XLOC_000386	0.125158	0.274687	0.150021	0	0.0824224	0.0812605	0.129601	0	0.260718	0.212966	0.13876	0.435704
XLOC_000387	0.048689	0.047668	0.0342795	0.0433646	0.0649846	0.0555167	0.0776019	0.169443	0.0602092	0.107058	0.0525873	0.0502483
XLOC_000388	0.126305	0.0950018	0	0.140307	0.029839	0	0.53746	0.478772	0.0630751	0.263117	0.646958	0.339256
XLOC_000389	0.633027	0.322713	0.513627	0.388576	0.605803	0.429424	0.115294	0.357113	0.218251	0.186589	0.510275	0.172817
XLOC_000390	0.0796494	0.111773	0.0747858	0.0599706	0.167287	0.116631	0.204408	0.083185	0.0816668	0.147997	0.159936	0.137254
XLOC_000391	61.6496	88.5997	56.0597	76.6084	73.1317	84.4199	1.58155	2.92935	1.76761	2.52994	1.58823	1.89929
XLOC_000392	3.32491	3.32019	2.82445	3.32722	3.1165	3.44984	2.49874	2.37291	2.51943	2.62885	2.90219	3.07528
XLOC_000393	0	0	0	0	0	0	0	0	0	0	0	0
XLOC_000394	36.3602	36.4977	27.562	32.9104	24.8999	37.1286	41.2736	36.7667	18.8511	32.3348	40.8513	33.9565
XLOC_000395	17.6545	16.036	16.1308	13.3201	15.7313	14.8326	14.8078	14.6513	13.5377	15.1459	17.2948	15.8964
XLOC_000396	14.3465	13.3177	12.3652	11.1838	12.6307	12.7359	13.0928	10.6972	10.9204	10.4547	10.3778	10.286
XLOC_000397	0	0	0	0	0	0	0	0	0	0	0	0
XLOC_000398	14.6095	14.5855	2.11038	4.7795	4.45466	4.68456	2.89316	2.09882	0.721427	2.39777	1.08248	1.37784
XLOC_000399	15.2302	15.7834	12.8897	12.3109	12.7672	10.897	20.3418	18.3726	18.6005	19.1851	18.5516	19.2394
XLOC_000400	10.5653	11.4755	10.0931	9.9407	10.8054	8.20448	12.6545	12.2486	11.8538	12.0781	9.39183	10.6883
XLOC_000401	114.766	123.425	130.219	111.294	112.971	93.9921	167.03	166.679	185.206	174.299	151.077	152.198
XLOC_000402	57.5777	64.1164	56.0995	70.6677	63.063	58.1584	71.9664	63.3588	46.118	66.4326	69.601	60.2144
XLOC_000403	5.09866	4.66964	6.05141	4.71371	5.21758	4.30732	5.33649	6.00983	8.58698	6.11629	4.26402	4.91982
XLOC_000404	0.0156014	0.0345969	0.122333	0.117898	0.0682083	0.0826093	0.035665	0.0734522	0.128555	0.070541	0.0686378	0.0720485
XLOC_000405	17.3377	20.2479	20.7885	16.342	18.1805	16.8925	17.2787	18.2064	23.4055	18.8373	15.5579	16.795
XLOC_000406	21.8825	21.6305	17.961	19.054	21.1061	18.9346	21.3386	18.4806	19.9665	20.7303	16.5062	16.4204
XLOC_000407	0	0	0	0	0	0	0	0	0	0	0	0
XLOC_000408	0.757557	0.710084	1.71363	0.8696	0.562389	0.978986	1.35732	1.32853	2.0118	1.37095	1.32598	2.10623
XLOC_000409	22.287	29.3227	25.118	32.3539	25.6939	35.3929	0.488556	0.848149	1.22172	0.652755	0.639157	1.22301
XLOC_000410	1538.62	1559.76	1673.72	1311.49	1449.63	1385.66	1059.05	1078.1	1249.57	1059.85	1003.13	1060.08
XLOC_000411	0	83493.4	0	0	0	0	0	0	0	0	0	0
XLOC_000412	0	0	0	0	0	0	0	0	0	0	0	0
XLOC_000413	0	0	0	0	0	0	0	0	0	0	0	0
XLOC_000414	0	0	0	0	0	0	0	0	0	0	0	0
XLOC_000415	9.0535	11.0152	8.16943	9.16007	9.46138	6.06051	15.4957	19.2271	27.85	19.8956	17.3746	18.4956
XLOC_000416	2.60749	1.99277	2.02311	3.02224	2.8652	1.79806	5.23612	4.19657	4.93028	3.75676	4.79327	3.3727
XLOC_000417	53.9498	55.3301	55.5902	52.7918	59.1102	46.1546	70.7762	66.3338	67.8886	64.2097	55.5219	57.9226
XLOC_000418	0.53704	0.232015	0.45569	0.455228	0.546696	0.397446	0.401185	0.338453	0.621075	0.197864	0.245099	0.298736
XLOC_000419	1.52695	1.72114	0.643318	1.76002	1.98342	1.45955	0.168806	0.434923	0.587148	0.39263	0.133408	0.257178
XLOC_000420	5.72318	6.33611	6.04243	6.38101	7.35176	6.4441	2.51849	2.32776	2.84738	2.33697	1.81414	2.05761
XLOC_000421	2.12452	2.42266	1.62895	2.13113	1.85209	1.961	1.52088	1.32261	2.12198	1.92754	0.843529	1.30028
XLOC_000422	41.163	47.2658	46.9402	43.6034	51.7953	43.2851	60.4539	68.67	62.2344	62.0626	59.9087	51.3934
XLOC_000423	53.0475	56.6564	51.3942	62.9622	55.0624	72.4268	16.5707	15.2685	18.2227	13.831	16.7645	14.9541
XLOC_000424	16.9949	18.9841	15.5234	16.8682	17.7601	20.3179	19.8798	21.2932	24.3116	21.389	19.1752	23.4822
XLOC_000425	11.5636	12.3311	11.7334	12.1205	11.6911	12.1575	14.6648	16.355	12.9764	15.4582	14.6795	12.9871
XLOC_000426	0.13495	0	0.316008	0.384033	0.13034	0.253192	0.288107	0	0.279527	0.559091	0.150473	0.420615
XLOC_000427	0.261886	0.381241	0.224783	0.187419	0.0954022	0.158958	0.463505	0.440675	0.702037	0.589396	0.144634	0.16775
XLOC_000428	1.30404	1.39354	0.656585	1.0542	0.719694	0.533615	0.953048	0.618103	1.11465	0.31772	0.487702	0.748603
XLOC_000429	6.67229	7.1352	7.04967	9.56901	7.81763	10.7635	0.178914	0.382854	0.493135	0.22351	0.23315	0.582749
XLOC_000430	0	0	0	0	0	0	0	0	0	0	0	0
XLOC_000431	352.669	386.462	350.003	319.388	333.434	324.198	289.044	292.874	279.502	248.704	246.883	242.82
XLOC_000432	3.87971	3.16498	2.6146	3.51048	3.71857	3.13623	3.16637	2.84202	3.00814	3.0822	3.03504	2.90715
XLOC_000433	1.19025	2.20955	0.893841	1.93678	0.705914	1.83596	0.611328	0.639583	0.475135	0.701499	0.481281	0.797373
XLOC_000434	0	0.083089	0.0448774	0	0.0381555	0	0.0820837	0.207582	0.0405333	0.121055	0.0866028	0.0408175
XLOC_000435	0.089801	0.114025	0.160334	0.721446	0.155511	0.399314	0.0764178	0.0772398	0.0187172	0.0187976	0.0985951	0.0940288
XLOC_000436	0.019081	0.0198974	0.043481	0.0639431	0.131544	0.0371091	0.0194074	0.0197995	0	0	0.0629343	0.0197327
XLOC_000437	0	0	0	0	0	0	0	0	0	0	0	0
XLOC_000438	0	0.0854864	0	0	0	0.0862758	0	0.284081	0.185875	0.0913167	0	0.278236
XLOC_000439	0	0	0	0	0.332537	0	0	0	0	0	0	0
XLOC_000440	0	0	0	0	0	0	0.0965299	0	0	0.0238894	0	0
XLOC_000441	0	0.044319	0.0240961	0.119647	0.0418803	0.0423599	0.0859357	0.109977	0.0420887	0.106917	0.0479838	0.0893938
XLOC_000442	0	0	0	0	0	0	0	0	0	0	0	0
XLOC_000443	0	0	0	0	0	0	0	0	0	0.0355653	0	0.114128
XLOC_000444	0	0.190804	0	0	0.174338	0.0850569	0.0958971	0.0941001	0	0	0.097045	0.09332
XLOC_000445	53.4684	57.9629	44.1554	58.8876	57.1239	56.3787	72.4433	83.0745	54.0392	74.685	87.8294	72.8209
XLOC_000446	0.0910266	0	0	0	0	0	0	0.0514422	0	0	0.0491137	0.146347
XLOC_000447	0.0145156	0.0153603	0.221776	0.0770472	0.123194	0.0138405	0.0489606	0.0323407	0.109757	0.0316322	0.0317574	0.0778378
XLOC_000448	0.0577196	0.0151911	0.0156626	0	0.0701214	0.0140478	0	0.0303025	0.0148494	0	0.0158003	0.0299805
XLOC_000449	0.105096	0.222974	1.28223	0.611069	1.03221	1.55665	0.103505	0.0923972	0.225203	0.195147	0.120378	0.137334
XLOC_000450	19.7283	23.6278	27.7908	24.6158	19.4594	40.7043	1.29536	0.986618	1.32876	0.74799	0.986334	1.10232
XLOC_000451	0.231038	0.160493	0.214766	0.0840628	0.113278	0.115107	0	0	0.0383409	0.198897	0	0
XLOC_000452	0	0	0	0	0	0	0	0	0	0	0	0
XLOC_000453	0	0	0	0	0	0	0	0	0	0	0	0
XLOC_000454	50.6788	50.2215	48.5911	46.7139	54.0788	47.0729	75.2119	69.7985	59.5727	81.8514	82.9799	72.6979
XLOC_000455	0	0	0	0	0	0	0	0	0	0	0	0
XLOC_000456	30.8823	29.2724	26.003	28.4453	30.6233	28.5286	30.0868	28.2327	27.8512	30.7708	30.5785	26.6793
XLOC_000457	18.7177	17.7184	16.1425	21.7367	19.0238	24.1764	13.9661	15.7011	15.3264	15.6936	16.8202	20.6063
XLOC_000458	4.18958	3.27413	3.78628	3.73935	3.89625	3.94209	4.98009	4.86458	3.97564	5.2216	4.79188	4.34731
XLOC_000459	18.0586	18.3936	18.5018	21.2645	18.6143	23.1044	7.27484	7.37576	8.62547	7.56633	10.5462	10.5374
XLOC_000460	28.9594	28.1921	25.5282	23.7912	35.9357	21.9238	33.1728	37.917	15.2029	37.6772	28.0864	21.5345
XLOC_000461	0	0	0.126109	0	0.2127	0	0.122993	0	0	0	0.123554	0.356037
XLOC_000462	6.52007	5.46861	5.11929	6.9094	6.21832	6.81477	6.18563	5.24643	4.74761	5.68015	6.77257	5.82718
XLOC_000463	0.189142	0.212634	0.0213119	0.144213	0.130259	0.115102	0.0764224	0.0442806	0.0281553	0.0761686	0.0641931	0.0487027
XLOC_000464	72.9441	74.1211	88.2338	84.0279	80.4538	88.0324	79.8475	86.0877	79.4236	80.1971	97.1099	94.345
XLOC_000465	0	0	0	0	0	0	0	0	0	0	0	0
XLOC_000466	0	0	0	0	0	0	0	0	0	0	0	0
XLOC_000467	0	0	0	0	0	0	0	0	0	0	0	0
XLOC_000468	0.449098	0.301681	0.532595	0.353274	0.449942	0.282767	3.4364	1.79213	2.10297	3.63145	1.7996	1.22161
XLOC_000469	9.72047	11.2627	11.2938	9.882	9.1902	11.6897	8.07318	6.29746	10.0989	7.37326	7.06518	7.96357
XLOC_000470	0.673501	0.355228	0.819445	0.484743	0.745595	0.756206	0.298868	0.150894	1.03285	0.440136	0.69546	0.706066
XLOC_000471	0	0.0328636	0	0	0	0.0300223	0	0	0.0329314	0.0654636	0.0680228	0
XLOC_000472	0	0	0	0	0.0586289	0	0.118074	0.0293788	0.058006	0	0	0.0620262
XLOC_000473	18.125	24.5511	23.0911	22.7611	22.4689	23.2201	19.5347	22.1666	17.0418	19.9764	18.6664	16.8986
XLOC_000474	2.12802	1.91914	2.58093	2.74	2.64543	2.93788	1.89724	2.03921	2.2744	1.93642	2.50282	3.15489
XLOC_000475	0	0	0	0	0	0	0	0	0	0	0	0
XLOC_000476	60.4449	68.7362	57.4644	54.5989	57.2951	53.0818	59.5682	61.2999	50.0339	51.2458	43.6649	44.0814
XLOC_000477	0.0916237	0.0957342	0.186657	0.0822641	0.089637	0.14367	0.111798	0.0762071	0.0183704	0.148151	0.0815005	0.171592
XLOC_000478	0.426666	0.378884	0.671755	0.352218	0.912493	0.343971	0.333673	0.489176	0.298387	0.477741	0.312396	0.398161
XLOC_000479	9.6138	10.3382	9.84554	10.2875	9.59903	8.3725	9.74089	10.3092	11.6091	9.174	8.48136	9.29434
XLOC_000480	0.0272679	0	0	0	0	0	0	0	0	0	0	0
XLOC_000481	0.0672206	0.0717308	0.0759905	0	0	0	0.307363	0.243737	0.145971	0.212075	0.142641	0.278439
XLOC_000482	0	0	0	0	0	0	0	0	0	0	0	0
XLOC_000483	3.57409	3.95504	1.39527	2.60096	8.96045	3.1344	0.279075	0.70397	0.203489	0.629999	0.639241	0.451474
XLOC_000484	1.04923	0.691151	0.701619	1.06687	0.710767	0.572917	0.554421	1.56695	1.0318	0.708634	0.620213	1.1179
XLOC_000485	0	0	0	0	0	0	0	0	0	0	0	0
XLOC_000486	0	0	0	0	0	0	0	0	0	0	0	0
XLOC_000487	1.0673	1.70263	2.42687	2.84634	2.12787	2.4189	0.941922	1.2223	1.56513	1.51837	1.92237	2.08907
XLOC_000488	0	0	0	0.35596	0	0	0	0	0	0	0	0
XLOC_000489	0	0	0	0	0	0	0.0187322	0	0.0185092	0	0.0618873	0.0192866
XLOC_000490	0	0	0	0	0	0	0	0	0	0	0	0
XLOC_000491	0.151954	0	0.0790031	0	0.178841	0.153182	0.220412	0.0748984	0.335956	0.295415	0.117371	0.277675
XLOC_000492	0	0.0773052	0.0821368	0.315776	0.209812	0.140633	0.0796821	0	0	0	0	0.155095
XLOC_000493	0.541039	0.409836	0.413337	0.180743	0	0.701799	0.184991	0.376466	0.714935	0.543127	0.205414	0.789758
XLOC_000494	6.82086	9.74941	8.37955	8.33678	4.95167	10.5536	6.38649	9.67397	9.48619	6.80222	7.36834	7.45803
XLOC_000495	0	0	0.171095	0	0	0	0	0.152168	0	0.144965	0	0.153928
XLOC_000496	0.110266	0.413452	0.0393499	0.402976	0.105494	0.38296	0.143114	0.166949	0.169366	0.0687314	0.246924	0.181711
XLOC_000497	2.88679	3.79273	7.36751	4.86492	4.69292	7.57632	1.5054	1.65171	2.013	1.92054	2.36443	2.7232
XLOC_000498	0	0.0193773	0	0.021785	0.0914693	0	0	0	0.0175621	0	0.0227495	0.0376316
XLOC_000499	0	0	0	0	0	0	0.0271941	0	0.0538237	0	0.117389	0.027686
XLOC_000500	0.787481	1.52148	0.925514	1.36723	0.726414	1.66367	1.3292	1.62653	1.15337	1.2218	1.97741	1.41915
XLOC_000501	0	0	0	0	0	0	0	0	0	0	0	0
XLOC_000502	0.0530042	0.162768	0	0.0471234	0.342227	0.0636063	0.0209629	0.107903	0.0411646	0.0637796	0.023977	0.11175
XLOC_000503	18.7365	23.3041	20.4701	31.874	21.6605	37.835	5.25706	4.88681	4.9104	5.46688	6.64262	5.83214
XLOC_000504	0	0	0.0202035	0.020231	0.0178966	0	0	0	0	0	0	0
XLOC_000505	0.184253	0.0948782	0.568837	0.0519389	0.315318	0.640797	0.0460473	0.0959371	0.134669	0.233308	0.0531038	0.243768
XLOC_000506	4.78191	4.54248	4.95606	5.57645	5.16619	6.21494	4.31654	4.77541	4.39767	4.25637	6.10274	3.9353
XLOC_000507	0.249732	0.0441117	0.0450728	0.0432425	0.0386867	0.0395565	0.0482345	0.141022	0.0921258	0.0911827	0	0.135219
XLOC_000508	5.36182	4.9447	5.71899	7.0425	6.85564	7.80125	5.05586	6.15236	4.21573	5.7982	5.3747	5.11505
XLOC_000509	0	0	0	0	0	0	0	0	0	0	0	0.11617
XLOC_000510	3.42737	2.90968	4.32658	4.50831	2.90009	4.78174	2.39064	2.65578	1.90065	2.10224	2.66394	2.35402
XLOC_000511	0.200647	0.0810327	0.134599	0.229475	0.245072	0.546281	0.233157	0.122503	0.216477	0.0795513	0.0987712	0.13072
XLOC_000512	24.6781	24.7849	25.7074	20.0614	23.0515	19.7401	29.5444	33.7653	17.3166	29.1105	23.3604	19.7729
XLOC_000513	1.33212	1.44339	0.808095	1.22212	1.79979	1.20022	4.94232	4.68781	1.60431	5.57758	5.31605	3.66802
XLOC_000514	0	0	0	0	0	0.0586148	0	0	0	0.169772	0	0
XLOC_000515	3.83048	2.56164	5.4157	2.87288	4.06245	3.19736	2.81718	2.00512	4.57719	3.06028	2.72232	2.71201
XLOC_000516	0	0	0	0	0	0	0	0	0	0	0	0
XLOC_000517	3.47257	5.06645	6.68903	5.81995	4.94258	6.33558	3.72733	3.11562	2.4779	3.03552	5.05229	3.16302
XLOC_000518	7.22749	8.56298	8.54263	9.30305	7.11178	7.77917	21.1865	23.0881	13.5429	20.25	20.3078	18.4472
XLOC_000519	1.43221	1.64776	1.29925	1.98277	1.61619	1.67735	2.61518	2.27894	2.07217	1.90443	2.89354	2.57155
XLOC_000520	24.5168	28.4346	30.4166	29.6135	29.9641	30.9668	48.9394	53.1556	32.1095	44.0903	60.1318	47.189
XLOC_000521	5.25935	5.34001	12.7921	7.62848	7.83012	8.46727	1.38949	1.72617	3.71966	2.58752	2.32265	4.33972
XLOC_000522	1.57215	1.37738	0.748127	0.767696	1.73429	1.19632	3.08131	2.23911	1.3403	2.91748	3.16105	1.87647
XLOC_000523	0	0	0	0	0	0	0	0	0	0	0	0
XLOC_000524	0.474954	0.356165	0.0354038	0.401648	0.289061	0.812805	0.0613405	0.055878	0.0497981	0.0633011	0	0.0293916
XLOC_000525	7.64017	6.57166	5.53713	7.29303	9.23448	7.66239	8.05185	8.39388	6.61644	8.15138	9.65214	8.06205
XLOC_000526	0	0	0	0	0	0	0	0	0	0	0	0
XLOC_000527	0.0805472	0.032894	0.108484	0.0543593	0.0352494	0.0463196	0.0314616	0.0374046	0.0718343	0.0364028	0.0132974	0.0124675
XLOC_000528	0	0	0	0	0	0	0	0	0	0	0	0
XLOC_000529	160.807	116.702	112.863	96.4901	101.156	88.6043	264.035	212.931	173.628	183.87	190.325	154.083
XLOC_000530	0.0649427	0.0224203	0.14721	0.0244054	0.0430792	0	0.19489	0.111001	0.0422832	0.0860312	0.0492017	0.0911135
XLOC_000531	0.117068	0.0595621	0.13039	0.332701	0.234311	0.119637	0	0	0	0.058236	0	0
XLOC_000532	0.0620229	0.0329132	0.0362531	0.0701349	0.192647	0.0623302	1.00986	0.350771	0.074465	0.3861	0.622374	0.286198
XLOC_000533	0	0	0	0	0	0	0	0	0	0	0	0
XLOC_000534	60.2394	60.5119	58.4991	67.9447	68.266	71.9549	45.2689	46.9328	51.1037	49.9998	56.123	54.2897
XLOC_000535	10.0661	12.7586	14.1894	9.70606	8.81819	12.6235	10.8725	12.0758	12.6011	9.18165	15.1702	12.9894
XLOC_000536	2.29896	1.59733	0.922728	2.68607	2.36517	1.49113	1.24425	0.970602	0.882994	1.02705	0.930885	1.31198
XLOC_000537	0	0	0	0	0	0	0	0	0	0	0	0
XLOC_000538	0	0	0	0	0	0	0	0	0	0	0	0
XLOC_000539	0.540363	0.3429	0.285469	0.466245	0.415527	0.553221	0.273311	0.349956	0.346754	0.417225	0.739994	0.685123
XLOC_000540	0.155514	0.160213	0.89133	0.437204	0.542725	0.387948	0.0772691	0.32059	0.300503	0.0780677	0.446789	0.163795
XLOC_000541	0	0	0	0	0	0	0	0	0	0	0	0
XLOC_000542	0	0	0	0	0	0	0	0	0	0	0	0
XLOC_000543	4.99752	4.3787	5.57222	6.86269	4.64427	8.61553	4.24194	4.5605	2.91191	3.89451	7.49529	6.05527
XLOC_000544	0	0	0	0.0125464	0	0	0	0	0	0	0	0.011552
XLOC_000545	6.20275	5.41847	6.05253	6.0156	7.759	5.7042	5.85965	5.19801	4.44332	5.24207	5.43891	6.0177
XLOC_000546	0	0	0	0.275495	0.0598139	0.0447793	0	0	0.0300106	0	0.206768	0.0957462
XLOC_000547	21.714	24.1835	26.4384	29.9067	21.2665	36.5761	12.3486	14.9554	18.1853	14.275	14.1249	16.7728
XLOC_000548	31.6596	34.6244	31.3489	34.5022	35.6142	28.1589	30.1686	30.1207	29.4007	28.7366	29.2608	28.411
XLOC_000549	0	0	0	0	0	0	0	0	0	0	0	0
XLOC_000550	0	0	0	0	0	0	0	0	0	0	0	0
XLOC_000551	0	0	0	0	0	0	0	0	0	0	0	0
XLOC_000552	0.0448875	0.137805	0.171409	0.0682817	0	0.0152547	0.188237	0.0906846	0.0283019	0.0441139	0.0174763	0.0475038
XLOC_000553	0	0	0	0	0	0	0	0	0	0	0	0
XLOC_000554	2.23735	2.82838	2.23891	2.8398	2.0891	2.73168	1.36385	0.73187	0.695827	0.644306	2.56385	0.840024
XLOC_000555	4.42632	10.1411	21.4216	15.7995	11.5995	16.7889	1.98237	4.56128	6.5354	5.29149	5.88579	5.45363
XLOC_000556	0	0	0	0	0	0	0	0	0	0	0	0
XLOC_000557	0.979028	0.575746	1.22102	1.7287	1.83453	1.00933	0.446086	0.425257	0.494801	0.644778	0.465111	1.07182
XLOC_000558	2.48205	2.37964	2.30029	3.08359	2.57972	3.11578	2.56156	3.25533	2.6866	3.34349	4.08601	3.69823
XLOC_000559	15.1724	19.9877	9.80601	13.3296	20.3705	14.0657	50.7908	50.6306	13.7101	36.465	50.6805	25.7825
XLOC_000560	15.3847	14.2613	9.39945	16.9861	26.2745	14.9326	42.118	77.0974	32.1281	62.5544	63.2021	47.6893
XLOC_000561	0.0819254	0.103547	0.073951	0.0757249	0.409537	0.409934	0.232925	0.52633	0.158053	0.658804	0.28607	0.266582
XLOC_000562	0	0	0	0	0	0	0	0	0	0	0	0
XLOC_000563	0.157625	0.0796047	0.238827	0.363105	0.337163	0.279283	0.253343	0.317297	0.525186	0.7039	0.287124	0.213031
XLOC_000564	1.04385	1.4674	1.27639	1.38872	1.49506	2.60768	26.3622	45.1895	54.9064	29.3507	15.3499	16.4721
XLOC_000565	3.31945	2.65472	2.90017	2.91506	4.88175	3.05795	26.3157	31.9366	42.2228	24.5793	12.9365	12.0914
XLOC_000566	0	0	0	0	0	0	0	0	0	0	0	0
XLOC_000567	0	0	0	0	0	0	0	0	0.153995	0	0	0.325208
XLOC_000568	7.13021	6.88984	5.30268	10.3239	7.29608	13.3777	6.85222	6.16373	4.84093	5.80111	11.5377	10.3666
XLOC_000569	0	0	0	0	0	0	0	0	0	0	0	0
XLOC_000570	11.9948	11.8478	15.4613	15.0288	14.7007	15.3728	14.1372	15.0543	11.6598	13.8071	17.6468	13.3384
XLOC_000571	2.27477	0.969859	2.94224	1.59045	1.66008	2.52751	1.36222	1.00873	1.74192	1.11834	0.948228	1.90101
XLOC_000572	0	0.0587463	0.127808	0	0.275972	0.05549	0	0.0577341	0.166623	0.0556152	0	0
XLOC_000573	19.3041	16.8344	16.3971	21.6685	18.3136	19.8168	14.8812	12.2125	15.719	15.2082	14.8491	14.8261
XLOC_000574	0.185105	0.273151	0.293997	0.0483989	0.128423	0.0621474	0.0209355	0.0869704	0.145143	0.105647	0.122294	0.137047
XLOC_000575	0.284409	0.290199	0.140771	0.377966	0.393991	0.318531	1.86395	1.90984	1.81868	1.408	2.62509	2.15953
XLOC_000576	0	0	0	0	0	0	0	0	0	0	0	0
XLOC_000577	0.466496	1.32189	1.05985	0.415606	1.33919	1.04173	1.04666	0.85701	1.50608	0.925116	0.947185	1.0834
XLOC_000578	322.577	412.572	110.394	257.223	268.603	198.143	359.607	355.071	140.92	289.146	340.084	199.246
XLOC_000579	0.0460489	0.0473486	0.0786455	0.0525757	0.0230152	0.0466092	2.6057	1.20603	1.74554	1.31983	2.54647	1.45274
XLOC_000580	0	0	0	0	0	0	0.0412418	0.0142177	0.0138377	0	0	0
XLOC_000581	0	0	0	0	0	0	0	0.0155428	0	0	0	0
XLOC_000582	0	0	0	0	0.0289979	0	0	0.0146226	0.0136317	0	0.0168422	0
XLOC_000583	16.2896	16.4059	15.9992	16.9388	18.796	17.4272	20.4734	23.9888	16.8199	24.6965	25.7912	22.5724
XLOC_000584	20.0982	16.9425	25.8929	19.6804	20.6191	26.9183	16.418	15.1359	16.6931	16.1483	20.7134	22.3317
XLOC_000585	0.137296	0.171607	0.294871	0.390823	0.282939	0.161574	0.199237	0.405105	0.495591	0.479635	0.418721	0.248843
XLOC_000586	0	0.04052	0	0	0	0	0	0	0	0	0	0
XLOC_000587	20.1165	18.9891	22.6865	20.4838	14.7768	25.8127	26.2663	24.5102	35.1619	22.3088	25.2372	25.2311
XLOC_000588	0	0	0	0	0	0	0	0	0	0	0	0
XLOC_000589	11.5843	9.20727	9.03075	12.3163	11.2997	13.858	7.99299	8.07381	7.88977	8.38965	9.89716	9.49651
XLOC_000590	0.0101908	0	0	0	0.0141222	0.0141331	0	0.014543	0.0140661	0	0.0317636	0.0148386
XLOC_000591	0	0	0	0	0	0	0.0762676	0.27275	0.423826	0.0379329	0.0829667	0.0391755
XLOC_000592	2.12233	2.15998	3.01168	3.50076	2.3972	3.59366	1.24148	1.39806	2.22541	1.69479	1.7681	1.88222
XLOC_000593	2.62116	2.51335	6.48661	4.70739	4.42367	3.73221	0.849912	0.681439	1.16177	0.647408	0.911091	1.26546
XLOC_000594	0.0370812	0	0.0903768	0.0885254	0.152615	0	0	0	0	0	0	0
XLOC_000595	0.028364	0	0.0643365	0	0	0	0	0	0	0	0	0
XLOC_000596	0	0	0.127475	0	0	0.105684	0	0	0	0	0	0
XLOC_000597	12.1645	11.8398	12.6836	13.5737	8.84104	13.4103	6.04192	7.00688	9.883	7.09283	7.7111	9.74033
XLOC_000598	16.9571	15.9786	16.2244	18.2501	16.4403	20.5427	10.4501	11.0748	11.532	9.99695	9.71417	13.1443
XLOC_000599	6.46137	8.05059	9.59155	16.0012	8.77775	17.4048	0.767275	1.0195	0.723099	0.965898	1.0653	1.30377
XLOC_000600	0	0	0	0	0	0	0	0	0	0	0	0.0137882
XLOC_000601	2.44769	2.92221	2.49012	2.93328	1.54296	2.24522	4.01103	5.42824	5.63862	4.81543	5.96327	6.18808
XLOC_000602	0.384395	0.19894	0.131365	0.344146	0.305883	0.657191	0.115721	0.0796587	0.259651	0.194641	0.358106	0.246465
XLOC_000603	0.826832	0.523185	0.727557	0.699944	0.79572	0.973133	0.631322	0.476692	1.04737	0.754412	1.04533	0.807647
XLOC_000604	0	0	0	0	0	0	0	0	0	0	0.106477	0
XLOC_000605	3.54633	3.51276	3.22997	3.91996	3.65597	3.80623	2.58794	3.20328	2.81815	3.09088	3.87145	2.83824
XLOC_000606	931.057	911.846	952.03	784.336	877.52	834.691	713.043	707.858	694.108	667.504	708.466	719.371
XLOC_000607	0	0	0	0	0	0	0	0	0	0	0	0
XLOC_000608	0	0	0	0	0	0	0	0	0	0	0	0
XLOC_000609	5.91436	5.30122	5.87295	7.26193	6.74824	7.09296	3.6545	3.93049	3.71707	3.84787	4.41555	4.77561
XLOC_000610	2.76846	3.42999	3.40404	4.51972	3.49976	5.3887	0.53097	0.443483	0.816512	0.576882	0.511339	0.66507
XLOC_000611	25.4797	23.7026	18.6126	30.628	23.3831	30.5088	22.9219	22.0773	15.9246	21.097	29.805	24.7334
XLOC_000612	29.3267	28.3926	22.3466	29.4873	23.2969	32.9272	25.4665	22.3052	16.1547	21.6756	32.0738	27.3059
XLOC_000613	0.0620066	0.0979915	0.0356468	0.0347211	0.0911957	0.241412	0.254333	0.0645154	0	0.0628901	0	0.032014
XLOC_000614	0	0	0	0	0	0.956045	0.538543	0	0	0	0	0
XLOC_000615	0	0	0	0	0	0	0	0	0	0	0	0
XLOC_000616	0	0	0	0	0	0	0	0	0	0	0	0
XLOC_000617	0	0.825611	1.76197	0	0.493864	0.488389	0.812378	4.28778	2.86137	2.8287	0.849562	2.38762
XLOC_000618	34.5148	33.7369	42.145	37.9826	33.0067	40.8858	23.3212	19.8993	22.1237	20.8034	27.7447	27.6282
XLOC_000619	1.46299	1.9528	3.13981	1.13119	1.79904	1.37779	3.16354	2.14012	2.04199	1.48612	2.54188	2.01803
XLOC_000620	5.7039	6.86104	7.38515	6.11968	4.08118	4.36793	9.53607	8.51385	3.70097	5.68476	5.36259	5.85181
XLOC_000621	0	0	0	0	0	0.0487176	0	0	0	0	0	0
XLOC_000622	8.33317	11.8316	7.50871	11.3008	9.2345	12.6543	14.7323	11.4062	8.27937	9.89221	15.2973	10.0515
XLOC_000623	0	0	0	0	0	0	0	0	0	0	0	0
XLOC_000624	0	0	0	0.0392042	0	0	0	0.0353981	0.0326802	0	0	0
XLOC_000625	0	0	0	0	0	0	0	0	0	0	0	0.122635
XLOC_000626	0	0	0	0	0	0	0	0	0	0	0	0
XLOC_000627	9.61914	9.32723	7.87387	10.536	9.92895	9.61722	4.62585	4.90641	6.5322	4.78065	5.29578	5.11634
XLOC_000628	0	0	0	0	0	0	0	0	0	0	0	0
XLOC_000629	0	0	0	0	0	0	0	0	0	0	0	0
XLOC_000630	0	0	0	0	0	0	0	0	0	0	0	0
XLOC_000631	0.460736	0.542827	0.314761	0.343979	0.368832	0.675146	0.535465	0.256955	0.304518	0.339267	0.511581	0.533948
XLOC_000632	28.1973	27.1583	25.1739	27.5031	22.5699	31.1401	29.0199	32.2885	24.4584	24.7433	32.409	28.8521
XLOC_000633	0	0	0.0492672	0.0497582	0	0	0	0.0455239	0.0211596	0	0	0
XLOC_000634	4.50168	5.02179	3.02313	4.72535	3.1022	6.12878	1.10424	1.10268	1.70596	2.30223	1.8423	3.29285
XLOC_000635	0.268117	0.556407	0.430331	0.486975	0.552428	0.41429	1.97738	6.14853	3.16403	3.25308	3.3064	2.71854
XLOC_000636	3.28986	3.57362	2.50343	3.37991	3.05428	3.91604	3.31626	3.33881	2.189	2.4791	4.75152	4.16122
XLOC_000637	4.27917	3.43666	3.36722	4.31223	4.30352	4.73347	4.17696	5.58497	4.86523	6.2339	6.1926	4.66468
XLOC_000638	20.5887	20.3889	22.8088	23.3101	23.6845	21.0596	20.4744	21.6243	19.3189	19.8931	21.4219	20.792
XLOC_000639	3.82934	3.69203	4.08681	3.82038	4.34781	3.95419	2.68754	2.24284	3.19276	2.24885	3.15034	2.96601
XLOC_000640	14.9506	14.9228	15.2607	15.4848	15.5035	14.2399	18.8709	24.4312	18.9071	20.5481	22.9888	22.3492
XLOC_000641	0	0	0	0	0	0	0	0	0	0	0	0
XLOC_000642	0.757053	1.16627	1.53689	1.18632	1.10407	1.55765	1.43462	1.37642	1.66919	1.21978	1.71736	1.65606
XLOC_000643	0.0392351	0.101282	0.0649008	0.389925	0.191095	0.80203	0.0405466	0.020747	0.0387914	0	0.224444	0.0841752
XLOC_000644	1.88128	2.8381	2.23513	3.13385	1.89636	9.16145	3.1903	6.94494	34.272	6.09049	2.14939	4.03726
XLOC_000645	4.19589	3.86821	3.65285	4.23589	4.63576	4.17516	5.7745	6.50566	5.78563	6.57291	6.88446	6.28085
XLOC_000646	2.86825	2.45228	1.34177	2.09135	2.74861	2.26986	2.79345	2.36524	2.27625	3.12582	2.07616	1.95893
XLOC_000647	0	0	0	0	0	0	0	0	0.026816	0	0.104517	0
XLOC_000648	1.30948	0.57002	1.59247	0.767197	1.09685	1.50748	0.636187	0.896277	1.28422	0.94949	1.00061	1.53079
XLOC_000649	0	0	0	0	0	0	0	0	0	0	0	0
XLOC_000650	6.81958	5.68749	8.00984	5.75445	5.76818	7.192	5.25576	5.23655	9.44504	6.44257	5.20586	6.53495
XLOC_000651	0.149088	0.0521422	0.113799	0.113377	0.217438	0.269291	0.0999174	0.102314	0.302869	0.0247803	0.109395	0.102612
XLOC_000652	0	0	0.10813	0	0	0	0.0938541	0	0.0917249	0.0313164	0.0362667	0.0668619
XLOC_000653	0	0	0	0	0	0	0	0	0	0	0	0
XLOC_000654	0	0	0	0	0	0	0	0	0	0	0	0
XLOC_000655	0	0	0	0	0	0	0	0	0	0	0	0
XLOC_000656	13.6427	14.7549	13.8674	18.0852	13.9247	16.4003	11.3372	11.6321	13.3837	10.2235	11.7556	13.44
XLOC_000657	8.15081	9.28905	13.0905	9.18969	6.37395	5.84456	8.79119	12.0221	12.1359	8.83862	11.4749	11.3707
XLOC_000658	0	0	0	0	0	0	0	0	0	0	0	0
XLOC_000659	0.119125	0	0	0	0	0.115157	0	0	0	0	0	0.123686
XLOC_000660	0	0	0	0.0242593	0.0210201	0	0.0465767	0	0.0227946	0.160095	0.0724703	0
XLOC_000661	0	0	0	0	0	0	0	0	0	0.0160987	0	0
XLOC_000662	2.55415	2.18811	2.38979	3.13027	3.84818	3.03452	0.770273	0.773266	0.569585	0.949106	1.29681	0.98082
XLOC_000663	13.9323	13.5598	14.4406	15.1587	15.6569	13.212	9.53466	9.157	9.1236	9.10778	9.10973	9.83781
XLOC_000664	0	0.0257121	0.0326324	0.0324155	0.0281679	0	0.0486685	0	0.024393	0.0486659	0.0551822	0.0442214
XLOC_000665	17.2648	15.1237	19.4288	17.5028	17.0424	20.5484	16.276	16.3346	19.7191	18.1435	21.5621	19.1785
XLOC_000666	0	0	0	0	0	0	0	0.185334	0	0	0	0
XLOC_000667	7.18426	7.85014	7.65857	9.37218	10.4595	13.9768	0.446754	0.527103	0.815872	0.845002	0.668588	0.839514
XLOC_000668	18.0481	14.8236	19.9277	16.5817	18.551	21.1298	22.2912	26.1755	23.9838	30.1871	29.5863	28.2025
XLOC_000669	0	0	0.582603	0	0	0	1.42519	0	0	0.554807	0.287382	0
XLOC_000670	0.254508	0.188517	0.437246	0.362779	0.209256	0.277594	0.262131	0.395579	0.395399	0.424139	0.537039	0.394488
XLOC_000671	75.0157	73.6731	71.1402	73.3481	75.4258	60.518	87.5832	83.4889	85.0825	90.707	79.4128	85.0028
XLOC_000672	15.7325	13.9834	19.2991	17.9689	15.0419	23.1679	10.6545	7.88746	9.41576	10.9402	14.9032	14.1333
XLOC_000673	0.0569553	0.0897568	0.0475279	0.15966	0.0965574	0.09697	0.0593054	0.301517	0.174034	0.0881559	0.230782	0.282171
XLOC_000674	3.14649	3.55223	3.65342	3.54386	3.2084	3.26186	1.84202	1.46173	2.94042	1.91238	1.47556	2.32267
XLOC_000675	2.91172	2.918	3.75576	3.0123	3.03263	3.3904	5.7147	5.1808	5.16079	5.21711	6.89852	5.85259
XLOC_000676	0	0	0.0406315	0.0598627	0	0.0174964	0.0382976	0	0	0.14855	0.0399599	0
XLOC_000677	36.0723	37.5566	33.8238	43.7855	37.6532	41.3924	24.1806	26.2825	21.0855	25.9798	29.3429	27.5348
XLOC_000678	0	0	0	0	0	0	0	0	0	0	0	0
XLOC_000679	18.3164	16.7477	20.0851	15.7021	19.3317	13.8622	21.6399	22.261	24.4316	24.6719	19.232	19.4785
XLOC_000680	18.6754	18.333	20.5935	19.6629	14.2216	20.6875	14.4844	12.6164	14.3227	10.0287	14.8121	15.4943
XLOC_000681	22.861	18.1449	32.2174	18.755	20.4637	21.8019	31.9673	26.5875	28.7091	30.5713	26.552	24.8398
XLOC_000682	0.0671934	0	21.616	16.9415	19.0506	16.8029	0	0.0705493	16.4441	14.9005	13.824	16.1107
XLOC_000683	7.44091	2.14109	6.82271	5.04061	3.76491	5.15984	5.3542	1.55624	4.04972	1.40906	3.29761	3.5477
XLOC_000684	14.4878	13.4408	28.405	12.6823	16.8535	12.399	46.3008	55.7032	80.2473	41.4566	28.6454	31.5632
XLOC_000685	31.1191	28.0012	30.4118	35.1832	31.7312	36.914	31.4039	30.1664	32.2874	29.049	32.7119	30.2333
XLOC_000686	12.3514	11.5135	13.2692	11.9728	12.6885	11.9038	16.0939	16.6601	16.5114	16.4371	15.1455	15.5419
XLOC_000687	0.0637106	0	0.0362845	0	0	0	0	0	0.0664572	0	0	0
XLOC_000688	0.0232301	0.0977882	0.0611264	0.213083	0.0605967	0.0896983	0.484832	0.509117	0.505522	0.352366	1.12673	0.899085
XLOC_000689	0.551475	0.403421	1.0974	0.731985	0.53205	0.828187	2.09607	1.87795	3.91041	2.73008	2.80653	2.10448
XLOC_000690	2.17618	2.30496	1.6766	2.69379	2.13747	3.31048	1.55772	1.2313	1.09	1.29848	2.04239	2.10202
XLOC_000691	1.52813	1.14566	0.532065	1.69664	0.888467	0.742571	0.16049	0.161532	1.53956	0.620854	0.693311	1.61489
XLOC_000692	0.0412506	0.043425	0.0462266	0	0	0	0	0.0873805	0.0844649	0	0	0
XLOC_000693	0	0	0	0	0	0	0.0460581	0	0	0	0	0.0455138
XLOC_000694	0	0	0	0	0	0	0	0	0	0.0385383	0	0
XLOC_000695	9.82759	10.2544	11.8118	10.5988	9.33516	10.8938	11.7556	11.2816	12.5118	11.2487	11.8031	11.5059
XLOC_000696	1.07429	0.773798	1.41292	0.34114	0.570419	1.12934	17.1095	23.8791	58.2205	13.7626	11.23	5.90036
XLOC_000697	0	0	0	0	0	0	0	0	0.0620054	0	0	0
XLOC_000698	0	0	0	0	0	0.15933	0.0849083	0.0424081	0.0426822	0.0415167	0.0446645	0.042404
XLOC_000699	1.55667	2.02715	2.88348	1.9652	1.34752	2.86895	5.48152	5.07337	3.93527	3.23513	6.11705	6.02023
XLOC_000700	113.209	120.983	128.68	121.175	117.828	116.202	93.9343	103.78	96.513	90.1152	97.0047	101.159
XLOC_000701	0.326885	0	0.22378	0.145382	0.129523	0.0618494	0.0662858	0.337104	0.51516	0.192112	0.223718	0.255642
XLOC_000702	33.4644	36.0022	41.6255	35.3846	40.3645	35.6844	35.5194	37.2419	32.6849	35.7898	40.7346	34.0972
XLOC_000703	0.215958	0.174318	0.217957	0.0541391	0.141388	0.0944472	0.217782	0.074582	0.386832	0.151289	0.0268696	0.10019
XLOC_000704	6.81183	8.00058	6.8564	8.44966	8.01047	7.09645	5.60025	5.0349	4.53573	6.1511	4.84847	5.5492
XLOC_000705	0.637843	0.658741	3.41704	0.601835	1.79822	0.855806	2.16643	0.668269	1.35871	0.622789	1.46975	0.379787
XLOC_000706	9.70743	10.7634	6.57252	10.0818	9.46981	9.92476	15.9248	14.343	9.89274	13.4906	19.6302	15.1205
XLOC_000707	2.63421	1.78982	1.944	0.55748	1.25309	1.65773	28.4183	12.2536	7.48199	11.584	13.9864	4.13732
XLOC_000708	68.6155	64.8743	55.2484	69.6625	64.974	71.5364	77.4335	75.7875	68.4363	73.767	82.0276	75.1167
XLOC_000709	19.6978	17.4341	13.3336	14.2822	15.0653	20.6808	18.1402	18.3109	20.6473	17.2809	16.9572	16.1361
XLOC_000710	0.153533	0.110817	0.380536	0.406684	0.135172	0.092204	0.196809	0.149539	0.677097	0.143963	0.103773	0.419694
XLOC_000711	0	0	0	0	0	0	0	0	0	0	0	0
XLOC_000712	0.0385091	0.163344	0.087088	0.172173	0.112262	0.0751208	0.120831	0.0810526	0	0	0.126316	0.0400918
XLOC_000713	1.35771	1.03526	0.928019	1.14891	1.03342	1.59326	0.759145	0.812988	0.472384	0.907882	1.19245	1.46084
XLOC_000714	0	0.3322	0	0.033768	0.102566	0.206378	0.212921	0.0612832	0	0.105592	0.471032	0.109495
XLOC_000715	1.56207	2.3811	2.61827	2.8831	2.07766	2.70636	1.71476	1.92904	1.70186	1.41415	2.38696	2.36082
XLOC_000716	4.91048	2.41596	4.51186	2.22687	3.84307	2.40949	4.58614	4.20452	4.02256	5.52553	3.3366	3.79978
XLOC_000717	3.41166	3.31082	3.60207	4.21357	3.44831	4.55252	2.03627	2.02319	1.97682	2.14524	2.77268	3.06774
XLOC_000718	0	0	0	0	0	0	0	0	0	0	0	0
XLOC_000719	0.20558	0.182078	0.166396	0.264783	0.173641	0.203462	0.175827	0.0908619	0.143369	0.236083	0.100148	0.0923122
XLOC_000720	5.21999	5.81816	6.237	6.73809	5.95871	6.7524	1.6459	2.29799	1.85015	2.68654	1.74287	2.18582
XLOC_000721	8.52994	8.85754	8.32134	10.5537	9.07	10.799	7.26741	8.19777	7.95471	8.22888	11.0258	9.89702
XLOC_000722	9.52479	6.83215	6.8875	6.48405	19.3788	9.09912	5.50851	5.03319	8.61419	8.29556	7.14411	7.32513
XLOC_000723	0	0	0	0	0	0	0	0	0	0	0	0
XLOC_000724	0	0	0	0.0142329	0	0	0	0	0	0.0126017	0	0
XLOC_000725	0	0	0	0	0	0	0	0	0	0	0	0
XLOC_000726	4.16192	5.17005	3.81044	4.77088	4.93868	5.61416	5.22248	4.68573	2.53473	4.09489	5.87703	4.28025
XLOC_000727	0.53411	0.32319	0.354933	0.619537	0.369179	0.736004	0.522071	0.7127	0.293896	1.17112	0.596525	0.846767
XLOC_000728	0.050304	0	0.171413	0.112923	0.0984098	0.213963	0.0169911	0.0522178	0.0335548	0.0169496	0.0558167	0.0348801
XLOC_000729	119.737	112.069	166.649	113.526	154.636	104.509	153.215	145.744	190.091	157.896	129.285	153.397
XLOC_000730	0	0	0	0	0	0	0	0	0	0	0	0
XLOC_000731	0	0	0	0	0	0	0	0	0	0	0	0
XLOC_000732	0	0	0	0	0	0	0	0	0	0	0	0
XLOC_000733	36.7097	37.4847	34.534	36.7938	29.2477	38.7822	42.9813	44.3313	31.6616	34.9381	48.3382	47.8763
XLOC_000734	0.910156	0.633842	1.00745	0.731765	0.581439	0.634275	0.274816	0.334531	0.260834	0.184667	0.403818	0.390692
XLOC_000735	4.67841	6.14297	2.99097	7.38336	5.28458	7.70118	2.58164	2.8398	2.52788	3.08937	4.37757	3.80759
XLOC_000736	0	0	0	0	0	0	0	0	0	0	0	0
XLOC_000737	7.15787	6.15503	5.60633	7.32774	7.26188	8.19518	7.23439	7.18867	5.76003	7.54376	9.7812	8.68944
XLOC_000738	0.514103	0.960034	1.48017	0.66287	0.698999	1.02247	0.675249	0.671807	1.44303	0.566581	1.06378	1.09188
XLOC_000739	11.1768	11.3925	9.96024	13.1481	12.5403	9.39641	8.16994	8.31091	9.73004	9.71557	8.73703	9.18678
XLOC_000740	0.468878	0.698099	1.06378	1.25984	1.11484	0.654253	0.760073	0.631644	0.605168	1.7086	0.826942	1.27411
XLOC_000741	0	0	0.0365609	0	0	0	0	0	0	0	0	0
XLOC_000742	0	0	0	0	0	0	0	0	0	0	0	0
XLOC_000743	0	0	0	0	0	0	0	0	0	0	0	0
XLOC_000744	0	0	0	0	0	0	0	0	0	0	0	0
XLOC_000745	0.00538372	0	0	0.00612389	0.00533202	0.0107813	0	0.0165836	0.00523613	0.00537507	0.018406	0.00564889
XLOC_000746	37.9625	39.5686	38.4741	47.2768	48.9425	50.8434	7.23405	7.41391	6.87919	11.4661	10.2101	13.1057
XLOC_000747	0.336966	0.559556	0.312862	0.376182	0.467485	0.397147	0.33673	0.554935	0.197343	0.474248	0.076613	0.283791
XLOC_000748	0.111603	0.177492	0.194698	0.183862	0	0	0.23447	0.234107	0.235193	0.399645	0.297556	0.172904
XLOC_000749	0.96288	1.17677	0.969914	0.738301	1.28752	0.737914	3.16964	2.98971	2.08605	3.32466	0.962594	0.597032
XLOC_000750	0	0	0	0	0	0	0	0	0	0	0	0
XLOC_000751	2.40483	2.16044	1.98136	1.40028	1.66164	1.57794	1.7786	1.90463	1.77616	1.5543	1.0356	1.02382
XLOC_000752	3.40905	1.77112	5.2651	0.211291	2.74264	0.0459042	4.56753	1.79395	4.91441	3.49819	0.156571	0
XLOC_000753	0	0	0	0	0	0	0	0	0	0	0	0
XLOC_000754	2.08327	1.3138	3.16725	0.34177	2.06374	0.33072	1.88432	1.20555	2.19051	1.64284	0.27151	0.342732
XLOC_000755	0	0	0	0	0	0	0	0	0	0	0	0
XLOC_000756	5.32192	5.53642	9.63846	2.50573	7.08344	3.37771	7.46406	7.31007	11.4181	8.65532	3.99648	3.99916
XLOC_000757	24.7156	0	0	0	0	0	12.5366	0	0	0	0	0
XLOC_000758	0	0	0	0	0	0	0.116337	0.0590901	0.116903	0	0.0632693	0.0593716
XLOC_000759	0	0	0	0	0	0	0	0	0	0	0	0
XLOC_000760	0.0312365	0	0	0	0	0.068723	0.128046	0.0717092	0	0.10368	0.148432	0.180051
XLOC_000761	3.70671	2.6268	2.5557	2.94541	2.76922	2.7178	2.38371	1.52303	1.21949	1.43825	2.17038	1.85424
XLOC_000762	0.0667674	0.0808261	0.0743118	0.243455	0.134298	0.165312	0.012969	0.0818281	0.0244781	0.0930908	0.193149	0.0860532
XLOC_000763	0	0	0	0	0	0	0	0	0	0	0	0
XLOC_000764	0	0	0	0	0	0	0	0	0	0	0	0
XLOC_000765	0	0	0.0985574	0	0	0.0833889	0	0	0	0	0	0
XLOC_000766	0.0834512	0.122146	0.171185	0.126471	0.141117	0.141352	0.190693	0.385526	0.294543	0.369121	0.232547	0.258275
XLOC_000767	0	0.0389247	0	0	0	0	0.0372619	0.114019	0	0.11019	0.0410593	0
XLOC_000768	1.1954	2.82145	0.907021	3.39689	1.54274	4.53038	1.11112	1.43271	0.48196	0.882193	1.81828	1.6698
XLOC_000769	0	0	0	0	0	0	0	0	0	0	0	0
XLOC_000770	0	0	0	0	0	0	0	0	13.2619	0	0	0
XLOC_000771	0	0	0	0	0	0	0	0	0	0	0	0
XLOC_000772	0	0	0	0	0	0	0	0	0	0	0	0
XLOC_000773	0	0	0	0	0	0	0	0	0	0	0	0
XLOC_000774	1.13146	2.31859	1.75689	1.09483	1.7919	1.22825	1.68476	2.85324	2.77778	2.54772	2.81123	2.34421
XLOC_000775	0.0816578	0.173798	0.0915044	0.0874092	0.153425	0	0.274968	0.365305	0.0886083	0	0.0893719	0.0860804
XLOC_000776	0.582656	0.904317	0.829505	1.35022	0.741696	0.936597	0.0235364	0.0973701	0.044514	0.238644	0.0273305	0.250302
XLOC_000777	0	0	0	0	0	0	0	0	0	0	0	0
XLOC_000778	0	0	0	0	0	0	0	0	0	0	0	0
XLOC_000779	0	0	0	0	0	0	0	0	0	0	0	0
XLOC_000780	0	0	0	0	0	0	0	0	0	0	0	0
XLOC_000781	0.655785	1.92386	2.43464	2.122	1.90353	1.92084	4.09252	6.326	6.29754	5.67849	3.03959	3.16565
XLOC_000782	0	0	0	0	11.4026	0	0	0	0	0	0	0
XLOC_000783	0	0	0	0	0	0	0	0	0	0	0	0
XLOC_000784	0	0	0	0	0	0	0	0	0	0	0	0
XLOC_000785	0	0	0	0	0	0	0	0	0	0	0	0
XLOC_000786	0	0	0	0	0	0	0	0	0	0	0	0.119925
XLOC_000787	2.58575	2.43325	2.90611	2.93525	2.70947	2.83341	2.59722	2.92809	2.78394	3.1066	3.34938	2.65146
XLOC_000788	0.125605	0.0834541	0.0487269	0.0675327	0.0829632	0.0410808	0.16636	0.0857015	0.165608	0.0414278	0.0938814	0.25846
XLOC_000789	13.1845	12.6065	9.96635	12.7737	12.1109	11.4231	13.7427	13.206	12.4134	13.6221	11.9953	11.5965
XLOC_000790	2.84821	2.04948	2.33659	2.16662	3.11755	2.40964	3.95527	2.87018	2.35913	3.31195	2.77966	2.22095
XLOC_000791	1.38744	1.03948	0.77408	1.11317	0.962479	0.792406	2.18351	1.08656	1.57856	1.43608	0.721667	0.502072
XLOC_000792	22.9269	21.4446	23.5746	21.5315	23.3303	23.797	31.6807	28.012	29.9223	26.8727	26.6945	26.0982
XLOC_000793	0	0	0	0	0	0	0	0	0	0	0	0
XLOC_000794	0	0	0	0	0	0	0	0	0	0	0	0
XLOC_000795	0	0	0	0	0	0	0	0	0	0	0	0
XLOC_000796	0	0	0	0	0	0	0	0	0	0	0	0
XLOC_000797	0.503931	0.374025	0.156344	0.534917	0.523432	0.592448	0.291574	0.337334	0.0670393	0.590664	0.225003	0.406004
XLOC_000798	0	0	0.0504796	0	0	0	0	0	0.0425188	0	0	0
XLOC_000799	0	0	0	0	0	0	0	0	0	0	0	0
XLOC_000800	0	0.656525	0.721202	0	0	1.08128	2.60553	2.60453	3.1756	0	1.32439	0.629367
XLOC_000801	0	0	0	0	0	0	0	0	0	0	0	0
XLOC_000802	0	0	0	0	0	0	0	0	0	0	0	0
XLOC_000803	0.112638	0.0566212	0.0776963	0.115677	0.0666882	0.141891	0.0320732	0.0605427	0.0734748	0.0726095	0.0543973	0.0421153
XLOC_000804	2.34884	2.05436	2.18406	1.3148	1.66917	1.50781	2.48448	2.34876	2.72512	2.08059	1.58433	2.08155
XLOC_000805	0	0	0	0	0	0	0	0	0	0	0	0
XLOC_000806	13.9933	13.0718	11.4791	11.8056	14.9695	12.3178	8.97658	10.7006	10.029	10.3947	8.07229	7.7572
XLOC_000807	0.956354	1.41041	1.01797	0.938474	0.973662	1.56809	1.46616	1.63851	1.69887	1.39633	2.1892	1.43629
XLOC_000808	8.50925	6.94453	11.6225	7.83942	7.8022	9.03698	7.75295	6.37444	6.18144	6.32651	8.3095	7.44822
XLOC_000809	0	0	0	0	0	0	0.427476	0	0	0	0	0
XLOC_000810	0	0	0	0	0	0	0	0	0	0	0	0
XLOC_000811	1.37291	1.36881	2.02028	2.22579	1.50179	1.46492	1.1142	1.17157	1.9912	1.91194	2.54049	1.73491
XLOC_000812	0	0	0	0	0	0	0	0	0	0	0	0
XLOC_000813	0	0	0	0	0	0	0	0.165725	0	0.47509	0	0.330722
XLOC_000814	0	0.0320789	0.0117932	0.058353	0.0408753	0.0205606	0.03085	0	0	0.0103921	0.0117189	0.0541538
XLOC_000815	0	0	0	0	0	0	0	0	0	0	0	0
XLOC_000816	0.0277528	0	0.0314085	0.0312806	0.0541857	0	0	0	0.0277411	0	0	0
XLOC_000817	0	0	0	0	0	0	0	0	0	0	0	0
XLOC_000818	0	0	0	0	0	0	0	0	0	0	0	0
XLOC_000819	0.51501	0.498432	0.541519	0.251867	0.405593	0.688506	0.375824	0.585651	0.427439	0.508268	0.674233	0.30025
XLOC_000820	0	0	0	0	0	0	0	0	0	0	0	0
XLOC_000821	0	0	0	0	0	0	0	0	0	0	0	0
XLOC_000822	0.0151534	0	0.0504876	0	0	0.0153803	0	0.0156475	0	0.0152671	0	0.0162331
XLOC_000823	3.9803	4.97893	8.74996	4.55005	6.17145	6.18255	7.15137	7.42471	9.28442	8.98756	8.65266	7.02777
XLOC_000824	0	0.349985	0	0.36765	0	0	0	0	0	0	0.371692	0
XLOC_000825	0	0.0360093	0	0	0	0.0355829	0.0344452	0	0	0.0695441	0	0
XLOC_000826	0.0925633	0.194504	0.364286	0.20247	0.220606	0.796156	0.098138	0.297162	0.195881	0.385996	0.351537	0.338141
XLOC_000827	0	0	0	0	0	0	0	0	0	0	0	0
XLOC_000828	1.93585	1.61824	2.28687	1.56226	1.51731	2.04501	0.837303	0.797865	1.19295	0.997764	1.10928	1.18101
XLOC_000829	0	0	0	0	0	0	0	0	0	0	0	0
XLOC_000830	0.34775	0.289347	1.12826	0.628665	0.737556	0.453462	0.949059	0.793003	1.72163	1.08821	1.34643	0.488036
XLOC_000831	0.846054	0.615049	0.894731	0.38487	0.37814	0.442046	1.10614	1.09557	1.09943	1.04604	0.734079	0.664953
XLOC_000832	0.0263246	0	0.030594	0	0	0	0	0	0.0265022	0	0	0
XLOC_000833	0	0	0.0398199	0	0	0.0332895	0	0	0	0	0	0
XLOC_000834	0.0985618	0	0	0	0.0551024	0.0250395	0.099997	0.10173	0.049242	0.149901	0.143541	0.155241
XLOC_000835	0.287204	0	0	0	0	0	0	0	0.303263	0	0.320554	0
XLOC_000836	0	0	0.40137	0	0.167527	0	0.200259	0	0.789837	0.579325	0.57607	0.568738
XLOC_000837	0	0	0	0	0	0	0	0	0	0	0	0
XLOC_000838	2.62523	1.27415	0.271689	1.76587	1.57466	2.25249	0.824618	0.539785	0	0.794883	0.523172	0.259509
XLOC_000839	13.4253	14.2129	16.8525	12.8529	14.7209	14.0571	16.9577	11.0356	16.7195	15.2832	12.489	9.30461
XLOC_000840	23.1084	26.2928	25.5917	23.2122	23.5049	27.4683	18.6351	19.33	17.2092	17.2043	19.1651	17.0968
XLOC_000841	36.2889	43.2598	27.6159	34.0029	37.0676	36.0292	44.3433	46.3447	33.0004	42.8595	35.9759	31.7762
XLOC_000842	1.86487	3.60226	7.52926	3.91196	3.99031	7.14991	0.151598	0.14304	0.36459	0.138029	0.489414	0.728816
XLOC_000843	13.3127	10.536	20.6948	11.0141	17.2129	11.534	12.8368	21.7038	22.7904	22.7245	20.1439	22.1164
XLOC_000844	3.42025	3.23251	2.94403	2.71388	2.70443	2.43106	8.37131	8.52778	8.33615	6.69265	6.81308	7.53452
XLOC_000845	60.1985	72.8858	71.6681	73.3678	61.8464	61.1734	59.7567	67.6578	72.0667	61.6581	58.9969	60.096
XLOC_000846	11.7816	13.1047	11.5051	10.5855	11.9385	11.8902	8.59554	8.9272	9.77763	8.89817	8.46636	8.05117
XLOC_000847	5.24153	4.43	4.01792	5.04994	4.96744	6.65364	3.43987	3.6661	3.617	3.75987	4.77143	4.69942
XLOC_000848	11.0917	10.9655	11.0949	10.4848	10.8859	10.1757	10.2285	8.82477	10.1216	9.51169	8.40005	8.34734
XLOC_000849	0	0	0	0	0	0	0	0	0	0	0	0
XLOC_000850	7.64086	6.83901	2.20565	4.87343	14.7574	4.43548	6.26107	10.242	4.53505	16.6673	4.87307	3.95174
XLOC_000851	0	0.836306	0.29744	0	0.124448	0.239977	0.713594	0.856366	0.419329	0.138663	0.143456	0.274603
XLOC_000852	1.73331	1.91871	1.51248	1.00573	0.908271	1.11786	11.3232	11.3172	1.56235	6.09024	5.07132	3.18187
XLOC_000853	0	0	0	0	0	0	0	0	0	0	0	0
XLOC_000854	0	2.60692	1.8584	0	1.53102	0.74264	0	0	1.65865	0	1.82977	0
XLOC_000855	0	0	0	0	0	0	0	0	0	0	0	0
XLOC_000856	7.9415	8.38422	8.48253	8.44491	7.40398	8.10083	5.53254	5.63596	6.07102	4.92425	5.72476	6.16451
XLOC_000857	0.598063	0.498449	0.425994	0.572004	0.603127	0.719275	0.944845	0.751408	0.66947	0.586637	1.15431	0.696512
XLOC_000858	5.19441	5.22835	5.2259	5.47125	5.97995	5.88083	6.55028	6.47812	5.58778	6.18619	6.99709	6.07685
XLOC_000859	1.78136	1.90026	3.30462	1.52499	2.50478	2.26163	2.08	1.61297	2.02507	1.82524	1.49682	1.78349
XLOC_000860	42.0057	46.8725	41.7177	52.6268	41.6972	47.2717	50.712	89.7375	46.2086	54.5346	73.8504	58.7152
XLOC_000861	1.31203	1.28653	1.57298	1.24063	1.22704	1.84343	1.61992	0.85659	1.50236	1.0327	0.990228	1.04289
XLOC_000862	9.67474	10.8505	9.00796	8.68208	10.7475	9.05156	12.0754	11.4433	10.7849	10.1476	9.40649	10.1226
XLOC_000863	24.948	24.9967	19.9624	21.8597	25.446	23.3433	23.6898	23.0292	21.4218	23.4565	24.3544	19.9147
XLOC_000864	112.379	116.992	109.441	109.115	103.243	96.0001	123.561	128.593	136.421	117.005	118.529	105.344
XLOC_000865	10.0504	8.7573	10.4692	8.37122	8.72926	9.83651	7.47685	7.07788	7.10014	7.94432	7.56053	8.36428
XLOC_000866	12.0175	10.4289	14.2518	9.40821	11.7388	14.368	12.6502	9.24001	13.7661	9.57263	14.0375	13.9071
XLOC_000867	286.344	326.68	314.097	269.205	272.903	242.699	329.004	335.75	363.517	299.114	278.776	284.367
XLOC_000868	1.31084	1.12865	1.14719	1.441	0.735781	0.898784	0.677089	0.419812	0.765507	0.502961	1.25079	1.06312
XLOC_000869	5.84876	12.6256	3.38428	8.52537	6.32549	7.65716	16.981	19.4058	6.22919	9.75246	19.0045	10.0177
XLOC_000870	0	0	0	0	0	0	0	0	0	0	0	0
XLOC_000871	8.90744	6.96331	9.20828	5.60082	8.78139	6.73912	7.56898	5.90879	7.66446	7.31725	6.33652	6.3433
XLOC_000872	0.197091	0	0	0	0.192829	0	0	0	0.809842	0.202712	0	0
XLOC_000873	1.99555	1.06276	1.696	1.18534	0.832582	1.25196	1.98103	1.67427	2.63068	2.50664	1.9504	2.55634
XLOC_000874	1.13691	1.05162	0.375688	0.515874	1.41153	0.974555	0.84205	1.20708	1.08841	0.757169	0.814798	0.772872
XLOC_000875	0.551077	0.872319	0.20836	0.885192	0.611417	0.262094	0.796148	2.40001	1.27527	0.782015	0.707379	1.17427
XLOC_000876	0.0510654	0.0540081	0	0.0571465	0	0	0.156392	0	0	0	0	0.105442
XLOC_000877	0.468972	1.48738	0.921309	1.27458	1.02521	1.21295	1.81496	2.9323	3.4896	2.13824	2.88183	3.19727
XLOC_000878	0	0.147525	0	0.0777183	0	0	0.0739934	0	0.215164	0	0	0
XLOC_000879	0	0	0	0	0	0	0	0	0	0	0	0
XLOC_000880	0	0	0	0	0	0	0	0	0	0	0	0
XLOC_000881	0	0	0	0	0	0	0	0	0	0	0	0
XLOC_000882	0	0	0	0	0	0	0	0	0	0	0	0
XLOC_000883	0	0	0	0	0	0	0	0	0	0	0	0
XLOC_000884	0	0	0	0	0	0	0	0	0	0	0	0
XLOC_000885	0	0	0	0	0	0	0	0	0	0	0	0
XLOC_000886	0	0	0	0	0	0	0	0	0	0	0	0
XLOC_000887	0	0	0	0	0	0	0	0.05985	0	0	0	0
XLOC_000888	0	0	0	0	0	0	0	0	0.0636974	0	0	0
XLOC_000889	0	0	0	0	0	0	0	0	0.123599	0	0	0
XLOC_000890	0	0	0	0.109886	0.0478122	0.0959956	0.0509314	0.102895	0.0972116	0.401594	0.0548818	0.255565
XLOC_000891	0	0	0	0	0	0	0	0	0	0	0	0
XLOC_000892	0	0	0	0	0	0	0	0.0569788	0.107746	0	0	0.113432
XLOC_000893	0	0	0	0	0	0	0	0	0	0	0	0
XLOC_000894	0	0	0	0	0	0	0	0.109507	0	0	0	0
XLOC_000895	0	0	0	0	0	0	0	0	0	0	0	0
XLOC_000896	0	0	0	0	0	0	0.0165347	0.0652878	0.180595	0.229635	0.194804	0.205955
XLOC_000897	0	0	0	0	0	0	0	0	0	0	0.0878851	0
XLOC_000898	0	0	0	0	0	0	0	0	0	0	0	0
XLOC_000899	0	0	0	0	0	0	0.0544277	0	0	0	0	0
XLOC_000900	0	0	0	0	0	0	0	0	0	0	0	0
XLOC_000901	0	0	0	0	0	0	0	0	0	0	0	0
XLOC_000902	0	0	0	0	0	0	0	0	0	0	0	0
XLOC_000903	0	0	0	0	0	0	0	0	0	0.0837927	0	0.0866587
XLOC_000904	0	0	0	0	0	0	0.10936	0	0	0	0.100911	0.202517
XLOC_000905	0	0	0	0	0	0	0	0.21724	0.108731	0	0	0
XLOC_000906	0	0	0	0	0	0	0	0	0.0109581	0	0	0
XLOC_000907	0.592847	1.3734	1.03438	0.439172	0.194312	0.945258	10.923	8.55973	1.13956	7.84662	3.20666	2.46043
XLOC_000908	40.0126	41.0716	38.5817	40.2553	38.8869	43.326	27.5811	28.5509	30.3566	25.8588	25.5942	26.2389
XLOC_000909	53.6216	57.4707	63.2195	49.957	49.1687	56.5546	57.7566	50.4045	51.6655	49.9571	52.4341	53.6344
XLOC_000910	0	0	0	0	0	0	0	0	0	0	0	0
XLOC_000911	0.0119356	0	0.0267864	0	0	0.0229889	0.0638062	0.0381301	0.0507808	0.0248924	0.0128447	0.0124442
XLOC_000912	22.041	22.6544	29.7091	18.2203	19.4991	24.3913	18.0879	17.9313	23.2353	18.5321	19.8212	21.1697
XLOC_000913	4.87286	4.28451	6.41772	3.61869	4.02061	3.67797	4.02237	2.4421	4.19422	3.17421	2.65441	4.24382
XLOC_000914	0.675303	0.47395	0.507148	0.250739	0.490768	0.27331	0.176111	0.118959	0.286015	0.141763	0	0.35377
XLOC_000915	4.01102	3.47973	5.44271	3.21978	4.54628	4.54412	3.58161	3.51087	4.91794	2.95332	2.43583	2.97969
XLOC_000916	3396.25	3651.69	4073.38	2698.79	3124.24	3099.05	3170.82	3010.46	3361.54	2707.82	2481.95	2457.78
XLOC_000917	43.1141	45.8372	37.9825	41.3376	41.9785	40.0641	34.7003	38.5013	33.3462	34.7742	34.2217	37.4763
XLOC_000918	42.0805	46.246	38.7391	41.6187	49.6306	36.9952	42.4589	43.2423	41.6733	46.58	38.2242	37.497
XLOC_000919	0	0	0	0	0	0.0280896	0	0	0.0605459	0.0302425	0	0.0303397
XLOC_000920	7.91865	6.32733	5.62525	7.83239	8.97666	6.82193	8.74803	7.84739	7.36244	10.3558	9.85926	9.25319
XLOC_000921	0.477764	0.383652	0.77797	0.506038	0.480238	0.52892	0.459513	0.631164	1.20058	0.76847	0.523644	0.63673
XLOC_000922	0	0	0	0.0535278	0	0	0	0.0796337	0.126821	0	0	0
XLOC_000923	0.195544	0.267437	0.157087	0.273355	0.277114	0.411121	0.025724	0.104895	0.23863	0.0677386	0.0606478	0.0512318
XLOC_000924	2.66262	1.63495	1.43499	1.55886	1.32993	2.35901	0.950987	0.995513	1.10792	1.16654	0.905016	1.71649
XLOC_000925	92.6554	127.718	114.773	141.931	112.21	133.849	19.6017	25.0235	25.2686	21.76	19.8872	27.2354
XLOC_000926	0	0	0	0	0	0	0	0	0	0	0	0
XLOC_000927	17.7082	23.0283	15.3842	20.9277	17.3943	19.0245	27.6473	27.5214	25.9902	24.4154	24.3407	22.0365
XLOC_000928	0.101828	0	0	0	0	0	0.106694	0.215624	0	0.104934	0.449357	0
XLOC_000929	7.88729	6.97433	6.04181	5.83848	5.91908	4.36614	15.8495	14.2172	10.9909	14.9281	13.6869	12.4117
XLOC_000930	0	0	0	0	0	0	0	0	0	0	0.0248038	0
XLOC_000931	13.9338	20.9678	20.2699	17.8906	14.1552	17.5358	36.9698	47.4304	43.0082	39.8032	31.3006	31.5433
XLOC_000932	5.92989	5.90347	5.16709	5.59848	5.32305	4.07923	9.98236	8.86409	7.38964	7.68192	7.30306	6.62427
XLOC_000933	1.43241	0.962943	1.47305	0.997368	1.77916	0.623413	1.23195	0.780069	1.2366	1.61954	0.605792	1.13032
XLOC_000934	3.23558	4.56734	6.36877	3.21907	3.2245	2.62064	8.31233	8.26457	15.0746	8.77879	8.25904	7.23722
XLOC_000935	16.871	15.2248	13.1949	15.2568	18.0332	13.1823	14.6791	20.2837	17.6866	21.1928	14.365	19.0158
XLOC_000936	7.47569	6.36922	6.86823	6.70391	4.88183	5.18394	6.83793	6.05169	5.6708	6.14942	6.3479	6.15636
XLOC_000937	0	22244.3	0	0	0	0	0	0	0	0	0	0
XLOC_000938	24.1093	26.4523	22.8024	21.3536	20.0121	20.2294	31.7868	28.0047	29.0598	26.1161	23.3595	23.4756
XLOC_000939	2.15594	2.36742	2.08887	2.75448	1.58183	2.64366	1.76222	1.46512	0.943023	1.36657	0.820791	1.02308
XLOC_000940	208.366	294.501	185.733	273.427	271.649	231.824	66.9324	96.4844	70.6392	69.1664	66.7217	85.3785
XLOC_000941	28.2471	29.9974	30.0267	27.4743	25.6275	26.0629	36.6161	32.9431	27.7241	33.3515	35.1267	32.7871
XLOC_000942	0.134708	0	0	0	0	0	0	0	0	0	0	0
XLOC_000943	1.14936	1.46857	1.05158	1.60472	0.819018	1.80807	1.49933	1.35905	2.3023	1.8032	1.66683	1.05452
XLOC_000944	8.86242	10.178	8.08111	9.60247	9.9283	7.68578	8.07131	8.1328	8.48469	8.8033	8.58549	7.83696
XLOC_000945	39.3674	43.8931	40.1449	38.7792	38.9532	34.5268	42.3713	45.9186	54.4645	45.5266	40.2513	45.5826
XLOC_000946	0.536126	0.799371	0.41865	0.575789	0.99994	0.500232	0.449038	0.564078	0.633993	0.401911	0.452214	0.405586
XLOC_000947	79.144	78.7139	115.247	77.1627	67.2924	107.073	45.7989	44.0242	77.339	65.2385	73.1128	81.7942
XLOC_000948	0	0	0	0.135798	0	0	0.0655716	0.0658129	0.0627536	0.0633968	0.339928	0
XLOC_000949	54.8341	62.1499	60.4237	44.6646	55.293	54.1753	71.0123	78.2421	87.4698	76.5912	67.8676	65.8954
XLOC_000950	0	0.0520012	0.055567	0	0.0470627	0	0	0.102758	0.0517369	0.0995245	0	0
XLOC_000951	188.514	195.991	139.219	144.859	193.009	104.711	171.52	172.208	127.359	184.259	126.02	142.585
XLOC_000952	1.2947	0.506289	1.5569	0.902256	0.59086	1.18179	0.457846	0.396231	0.32334	0.416564	0.396483	0.696803
XLOC_000953	10.2663	11.7096	11.3752	10.3429	11.8423	11.126	11.2844	10.6823	11.5842	10.8778	9.74303	12.1854
XLOC_000954	40.0489	35.9396	42.5123	40.2311	41.9486	43.7816	25.9792	22.6773	24.0116	24.4903	20.5862	22.9133
XLOC_000955	2.38939	2.45589	3.09483	2.64441	3.77841	2.65213	4.92885	4.45438	4.33602	4.5288	4.3635	4.49799
XLOC_000956	0	0	0.0851443	0.246659	0.433367	0.142822	0.150289	0	0.148692	0.0744662	0.0815686	0.0762387
XLOC_000957	0	0	0	0	0.0577953	0.0290466	0.0319025	0.032154	0	0	0	0.0584793
XLOC_000958	0	0	0	0	0	0	0	0	0	0	0	0
XLOC_000959	0	0	0	0	0	0	0	0	0	0	0	0
XLOC_000960	56.1912	69.7463	58.3869	60.5031	50.6569	59.4802	51.2478	53.1252	45.1782	50.7587	46.0735	47.5023
XLOC_000961	0.0508339	0.126402	0.131038	0.0846925	0	0.052393	0.119856	0.119746	0.23693	0.127668	0.0593097	0.239373
XLOC_000962	1.58821	2.57851	11.6883	2.98532	4.32404	6.31293	0.801141	1.07369	4.19849	1.47261	0.357541	0.739085
XLOC_000963	6.46053	6.97456	7.96747	7.00754	5.5636	8.55017	6.49696	4.86616	8.11256	6.06679	5.99289	4.43977
XLOC_000964	30.3304	34.5594	32.1474	27.7013	31.2054	28.0372	31.1089	26.7292	27.8809	28.0339	25.0649	27.7364
XLOC_000965	0.0815331	0.108045	0.0456118	0.111497	0.0193498	0.01942	0.151135	0.0437377	0.0218309	0.085103	0.0653707	0
XLOC_000966	1.5739	1.6605	0.474678	1.24593	3.15325	1.00392	4.05843	5.84537	1.4488	4.01859	3.07641	2.44304
XLOC_000967	0.0458145	0	0.0512899	0	0	0	0	0.115506	0	0.0854917	0	0.109337
XLOC_000968	0	0	0	0	0.402961	0	0	0	0	0	0	0
XLOC_000969	24.5398	29.0442	15.8119	26.085	21.9138	22.5501	41.0512	38.7123	19.8734	30.4745	49.4234	40.1095
XLOC_000970	0.131329	0.147362	0.392984	0.0659738	0.24436	0.0573127	0.186754	0.165594	0.106902	0.210761	0.18858	0.23345
XLOC_000971	0	0	0	0	0	0	0	0	0	0	0	0
XLOC_000972	0	0	0	0	0	0	0	0	0	0	0.0229072	0
XLOC_000973	0	0	0	0	0	0	0	0	0	0.0349257	0	0
XLOC_000974	0	0	0	0	0	0	0	0	0	0	0	0
XLOC_000975	0	0	0	0	0	0	0	0	0	0	0	0
XLOC_000976	0	0	0	0	0	0	0	0	0	0	0	0
XLOC_000977	0	0	0	0	0	0	0	0	0	0	0	0
XLOC_000978	0	0	0	0	0	0	0	0	0	0.0274524	0	0
XLOC_000979	0	0	0	0	0	0	0	0	0	0	0	0
XLOC_000980	19.5528	13.0543	23.9898	21.1491	24.9446	22.6724	25.2516	33.0107	49.674	32.3788	26.2067	27.8715
XLOC_000981	0	0	0	0	0	0	0	0	0	0	0	0
XLOC_000982	7.18241	9.27469	20.2296	7.05993	6.72303	12.3359	22.5966	27.7257	45.6069	28.7705	29.5874	20.6084
XLOC_000983	0.794718	0.78011	4.74697	0.874385	1.12612	2.12279	2.00714	1.39203	3.76006	2.05603	0.766327	1.20145
XLOC_000984	0	0	0	0	0	0	0	0	0	0	0	0
XLOC_000985	0	0	0	0	0	0	0	0	0	0	0	0
XLOC_000986	0	0	0	0	0	0	0	0	0	0	0	0
XLOC_000987	27.5571	23.2462	33.5428	23.803	31.6026	19.748	33.8556	35.2126	39.6296	38.881	27.7808	37.2385
XLOC_000988	0	0	0	0	0	0	0.0250746	0.0294423	0.0291151	0.0255312	0	0.0470877
XLOC_000989	0.137983	0.0723345	0.0939344	0.0962093	0.0539271	0.0537028	0.196113	0.301466	0.139772	0.16761	0.259491	0.154006
XLOC_000990	0	0	0.188927	0.132576	0.0403189	0	0.040868	0.082907	0.16145	0.121625	0.0444929	0
XLOC_000991	0.108822	0.0963025	0.299703	0.100597	0.178126	0.176787	0.0108198	0.0217748	0.0324249	0.114829	0.0842351	0.0212937
XLOC_000992	8.23906	7.29627	26.6249	6.43501	14.843	14.1426	0.653402	0.630108	0.493359	1.90364	2.2349	4.44365
XLOC_000993	0	0	0.0134016	0	0.0128424	0	0.0135743	0	0	0	0	0
XLOC_000994	4.16796	4.07321	7.68342	4.34125	4.59661	5.78543	1.26074	1.22745	0.540946	0.991759	2.05995	2.44626
XLOC_000995	371.517	444.463	595.825	452.022	402.768	497.483	377.431	385.381	235.387	310.18	428.747	346.281
XLOC_000996	0	0.227494	0	0.119346	0.105332	0.103297	0	0.563838	0.556874	0.331464	0.470331	0.111757
XLOC_000997	0	0	0	0	0	0	0.0470766	0	0.045639	0	0	0
XLOC_000998	56.0871	55.8171	63.3549	47.0124	46.3099	52.6062	88.5229	86.4902	84.7666	85.5102	87.6431	79.43
XLOC_000999	0.267339	0.140811	0.222478	0.225382	0.27874	0.347271	0.186458	0.498108	0.410433	0.230587	0.198809	0.396541
XLOC_001000	9.96031	9.4688	17.0361	12.9917	11.0264	19.0286	10.1563	9.07656	12.8856	10.3638	11.9471	12.5046
XLOC_001001	0.036271	0.0583619	0.0215295	0.0212114	0.306721	0	0.166428	0.335059	0.201717	0.756338	0.020198	0.106498
XLOC_001002	0	0	0	0	0	0	0	0	0	0	0	0
XLOC_001003	0	0.0262265	0	0.0279766	0	0	0	0	0	0	0	0.0262121
XLOC_001004	2.63556	3.95078	5.7622	4.71554	2.86019	5.06464	3.54985	2.83978	6.35572	4.66562	3.88163	3.56746
XLOC_001005	15.7109	16.5093	15.961	13.4838	14.7807	16.8954	17.2852	14.2728	15.137	12.7039	16.3073	13.0344
XLOC_001006	74.1998	69.8426	80.5301	63.6028	70.2045	76.0927	70.3153	71.8954	76.1579	70.6125	72.5332	69.2999
XLOC_001007	9.89541	8.95951	10.2997	10.3047	11.3135	10.4221	7.28871	6.46787	9.15374	7.86978	8.23321	6.99573
XLOC_001008	10.6693	8.92867	9.04169	9.29475	9.43729	8.3964	13.2597	12.0992	13.401	12.6564	12.5986	10.7098
XLOC_001009	69.669	64.9987	63.3711	65.1643	63.068	62.429	55.8463	56.1783	67.6127	58.8305	55.0529	57.7506
XLOC_001010	0.241842	0.640814	0.694481	0.272814	0.594096	0.349004	0.622618	0.504185	0.85798	0.242642	0	0.50081
XLOC_001011	6.40343	6.16647	5.2229	6.14211	6.395	4.76044	7.18622	7.68365	5.83783	7.26571	6.49972	5.73732
XLOC_001012	0.0347632	0.0725586	0.512567	0.038475	0.171215	0.135477	0.108104	0.109921	0	0	0.115819	0
XLOC_001013	42.3193	38.4	41.8055	36.0484	39.9022	41.049	38.7371	40.1735	36.6631	38.7746	38.058	35.1505
XLOC_001014	0	0	0	0	0	0	0	0	0	0	0	0
XLOC_001015	0	0	0	0	0	0	0	0	0	0	0	0
XLOC_001016	0	0	0	0	0	0	0	0	0	0	0	0
XLOC_001017	0	0	0	0	0	0	0	0	0	0	0	0
XLOC_001018	0	0	0	0	0	0	0	0	0	0	0	0
XLOC_001019	0	0	0	0	0	0	0	0	0	0	0	0
XLOC_001020	0	0	0	0	0	0	0	0	0	0	0	0
XLOC_001021	0	0	0	0	0	0	0	0	0	0	0	0
XLOC_001022	0	0	0	0	0	0	0	0	0	0	0	0
XLOC_001023	0	0	0	0	0	0	0	0	0	0	0	0
XLOC_001024	0.307534	0.172109	0.374285	0.0700671	0.221263	0.202955	0.0975717	0.0421257	0.142737	0.0406438	0.0455112	0.169127
XLOC_001025	0.363965	0.548295	1.14869	0.372676	0.658637	0.236925	0.498208	0.144478	0.539677	0.463169	0.427479	0.518544
XLOC_001026	0	0	0	0	0	0	0	0	0	0	0	0
XLOC_001027	0	0	0	0	0	0	0	0	0	0	0	0
XLOC_001028	0	0.0200594	0	0.0217129	0.0187484	0	0	0	0.0382482	0	0.0212355	0.0198284
XLOC_001029	0.119708	0.211471	0.475287	0.151381	0.285988	0.132873	0.150428	0.128753	0.150965	0.209644	0.0635985	0.1658
XLOC_001030	0	0.0253049	0.0543862	0.0274143	0	0.0237746	0	0	0	0	0	0
XLOC_001031	0.0533923	0.0210399	0.0296531	0.224846	0.0795826	0.0328384	0.0257212	0	0.140748	0	0.0226082	0
XLOC_001032	0.538723	0.4399	0.852366	0.36093	1.10165	0.200602	0.447904	0.267925	1.15861	0.677348	0.226114	0.537995
XLOC_001033	16.0657	15.8849	13.5071	16.6973	14.654	17.5093	11.3556	13.3543	16.1018	13.2141	12.3323	14.2977
XLOC_001034	9.56515	10.2921	10.5368	9.81549	8.89673	10.0975	10.8051	11.6801	11.063	11.4753	12.1808	10.4279
XLOC_001035	2.66275	1.75282	3.43856	2.50036	1.72061	2.98447	1.6709	1.23958	1.90003	1.23882	2.45341	2.64311
XLOC_001036	0	0	0	0	0	0	0	0	0	0	0	0
XLOC_001037	0	0	0	0	0	0	0	0	0	0	0	0
XLOC_001038	13.6456	12.1149	20.7045	9.64358	9.80685	12.6881	8.66829	6.47391	12.6533	7.41157	9.13098	10.0175
XLOC_001039	10.6074	12.9535	10.6786	13.3155	11.3896	11.9665	17.4635	21.1981	17.3954	17.2027	24.7506	20.7233
XLOC_001040	33.8942	46.3999	22.8474	43.3384	39.9713	29.8104	38.0091	49.598	43.5615	45.5665	43.6491	38.3391
XLOC_001041	7.13222	3.85296	6.01024	6.13594	9.26646	5.40282	8.45482	6.26873	8.29863	9.00546	12.6277	14.416
XLOC_001042	12.4271	17.3991	12.8319	21.5464	18.9776	13.9736	3.8336	4.97734	7.64843	6.04421	5.84343	6.72171
XLOC_001043	8.37941	10.8046	13.4558	17.8702	40.2606	8.32525	9.32388	27.1569	41.7622	44.0743	19.4442	26.1892
XLOC_001044	0	0	0	0	0	0	0	0	0	0.0190419	0	0
XLOC_001045	16.0439	22.3593	24.6057	34.154	20.983	38.4691	0.378216	0.773831	0.794063	0.631756	0.668611	0.748475
XLOC_001046	20.6401	20.3293	21.8754	20.1551	15.8473	38.4324	13.8487	13.7859	12.7513	9.98957	18.8829	16.4681
XLOC_001047	0.209483	0.21521	0.20851	0.300053	0.131104	0.453859	0.466254	0.323167	0.221052	0.182483	0.554565	0.307884
XLOC_001048	0	0	0	0	0	0	0	0	0	0	0	0
XLOC_001049	102.386	106.525	87.5338	79.4867	86.1742	90.1234	142.154	149.587	87.826	112.267	103.453	95.8742
XLOC_001050	0	0	0	0	0.0442364	0	0	0	0	0	0	0
XLOC_001051	0.07386	0.126443	0.166616	0.0277704	0.0487991	0.147739	0.122565	0.0507626	0.142669	0.0496696	0.0283854	0.156086
XLOC_001052	7.7459	8.18638	5.51658	8.53885	10.3406	6.94461	4.74494	5.41772	4.56586	6.8327	4.00613	5.19889
XLOC_001053	0	0	0	0	0.0738772	0	0.0365517	0	0.0358248	0	0.0425093	0
XLOC_001054	16.1508	16.8536	15.8762	18.0063	15.3512	17.8873	14.4729	11.4472	11.7356	13.0248	14.3513	13.9222
XLOC_001055	0.200678	0.502891	0.494764	0.55179	0.511445	0.602255	0.815739	1.91569	1.47967	0.45073	1.85263	2.08279
XLOC_001056	0.144323	0.122153	0.0669432	0.0629817	0.122686	0.128802	0.131942	0.04053	0.0102611	0.0298954	0.0812718	0.106483
XLOC_001057	1.94391	1.92437	2.43818	2.38002	1.89981	3.49088	1.5134	1.17498	1.00157	1.3886	1.29668	1.64782
XLOC_001058	0	0.0851373	0.0565731	0.0455778	0.102233	0.116842	0.0818639	0	0.121182	0	0.214391	0.0512174
XLOC_001059	0.29411	0.0759789	0.0324716	0.129862	0.273296	0.0695734	0.211723	0.188215	0.146659	0.0747971	0.094517	0.0149888
XLOC_001060	0	0	0	0	0	0	0	0	0	0	0	0
XLOC_001061	27.1807	31.888	24.6163	25.4922	31.9518	25.5791	46.6525	51.1037	37.8852	55.9046	50.2798	33.2757
XLOC_001062	13.8731	12.9451	13.7529	11.903	16.2102	13.7844	19.0779	19.7399	14.71	19.7567	21.2515	16.9085
XLOC_001063	0	0	0	0	0	0	0	0	0	0	0	0
XLOC_001064	17.9815	17.5924	14.5099	20.5729	17.3572	19.0975	17.8109	17.9107	15.6424	15.0385	21.8791	17.8025
XLOC_001065	6.43693	5.05842	4.52274	5.16665	4.98643	6.12274	6.73752	4.46759	6.35915	4.76605	7.78073	5.04513
XLOC_001066	1.08552	0.842237	0.456537	0.554993	0.221215	0.786262	1.43443	1.45726	1.57297	0.954035	1.12735	0.706396
XLOC_001067	0	0	0	0	0	0	0	0	0	0	0	0
XLOC_001068	0	0	0	0	0	0	0	0.0439913	0.0824065	0	0	0.0453167
XLOC_001069	0	0	0.0691796	0.203943	0.119855	0.0600345	0	0	0	0.0605201	0	0.063757
XLOC_001070	0	0	0	0	0	0	0	0	0	0	0	0
XLOC_001071	21.7136	26.063	48.5084	29.4761	31.0049	32.225	22.5236	24.5482	24.2133	22.2249	30.1969	32.3494
XLOC_001072	6.18224	7.67299	5.11788	7.63608	6.08352	6.1835	8.62399	8.79383	7.75002	9.44461	9.30945	8.22064
XLOC_001073	5.44053	7.70474	7.33845	8.98346	6.78765	8.41573	2.42958	2.55243	1.90488	1.85396	2.1626	1.69377
XLOC_001074	0	0	0	0	0.0601742	0.0597196	0	0	0	0	0	0
XLOC_001075	4.60021	6.52176	5.39671	5.3721	5.54749	6.35873	4.67032	5.25956	6.39109	4.43329	5.39559	6.52132
XLOC_001076	24.7714	23.1827	8.73091	27.853	25.7463	23.3337	11.3033	14.4115	7.75618	10.6615	30.1779	37.9526
XLOC_001077	0	0	0	0.025825	0.0451937	0	0	0	0	0	0	0
XLOC_001078	0.290244	0.26848	0.0653374	0.130919	0.142224	0.151937	0.177655	0.209992	0.0847787	0.377084	0.297946	0.091517
XLOC_001079	0	0	0	0	0	0	0	0	0	0	0	0
XLOC_001080	0	0	0	0	0	0	0	0	0	0	0	0
XLOC_001081	0.0854494	0.143093	0.0361739	0.0610782	0.0287183	0.0305559	0.435297	0.574041	0.0399882	0.308018	1.34329	0.113695
XLOC_001082	0.495927	0.374566	0.310339	0.0751999	0.0681441	0.68061	0.433956	0.0969834	0.0330982	0.0354255	0.369958	0.22056
XLOC_001083	0.603736	0.62564	1.31514	0.726864	0.846037	1.08659	1.93406	1.9036	2.39739	1.73926	2.76054	1.83652
XLOC_001084	0.204761	0.0927956	0.154213	0.0769263	0.0228074	0.138422	0.469929	0.278407	0.2565	0.135486	0.318278	0.193761
XLOC_001085	11.0488	10.475	10.1204	13.3019	11.9168	13.1997	9.23991	9.83107	9.1621	10.2579	13.0362	11.8556
XLOC_001086	8.3779	12.0463	11.1058	12.8738	11.1066	11.4041	10.4972	13.3286	13.9507	13.0017	12.3731	13.0563
XLOC_001087	3.74509	2.75626	1.37708	4.3429	2.13181	2.8618	0.981116	1.40345	2.36685	1.31677	2.1479	1.98796
XLOC_001088	0	0	0	0	0	0	0	0	0	0	0	0
XLOC_001089	0	0	0	0	0	0	0	0	0	0	0	0
XLOC_001090	20.4957	19.9134	21.7925	22.0944	19.0854	21.4523	21.4826	21.9217	33.8599	25.1146	26.3928	30.6516
XLOC_001091	0	0	0	0	0	0	0	0	0	0	0	0
XLOC_001092	180.492	249.295	247.811	207.721	202.272	152.459	196.621	240.022	245.444	210.153	233.453	252.947
XLOC_001093	0	0	0	0	0	0	0	0	0.124235	0	0	0
XLOC_001094	7.15576	6.95909	7.30054	7.70755	7.52777	7.67833	10.3159	10.9332	8.35677	9.2171	12.5522	11.6973
XLOC_001095	8.47145	11.3398	8.62292	11.0647	12.1713	14.0753	4.31888	5.86796	4.93635	4.67524	6.19076	5.59483
XLOC_001096	1.43515	1.35526	1.33218	1.10181	2.00504	1.9137	1.40748	0.736495	1.11943	0.473381	0.991627	0.631246
XLOC_001097	0.53124	0.284407	0.340887	0.479897	0.584853	0.628556	0.350081	0.293508	0.219561	0.683216	0.303531	0.565532
XLOC_001098	3.98076	3.49437	2.21019	2.21087	3.01691	2.50354	7.48683	8.08693	5.01681	5.54119	6.3542	4.61197
XLOC_001099	0	0	0	0	0	0	0	0	0	0	0	0
XLOC_001100	28.8252	36.427	30.6721	37.9393	37.0602	37.7973	15.5042	17.9882	14.2381	16.3926	18.3038	14.9267
XLOC_001101	0.140673	0.0436035	0	0.0364924	0.135966	0.0159265	0.051887	0.0695791	0.0347967	0.152699	0.0176847	0.00853091
XLOC_001102	0	0	0	0	0	0	0	0	0	0	0	0
XLOC_001103	0	0	0	0	0	0	0	0	0	0	0	0
XLOC_001104	0.161516	0.122846	0.279424	0.123032	0.188313	0.0943746	0.403933	0.189065	0.62972	0.5169	0.54268	0.379856
XLOC_001105	0.379161	0.0408625	0.24986	0.357262	0.0503775	0.28855	0.0567147	0.247718	2.1982	0.165906	0.0945793	0.146777
XLOC_001106	0	0	0	0	0	0	0	0	0	0	0	0
XLOC_001107	0	0	0	0	0	0	0	0	0	0	0	0
XLOC_001108	7.52348	6.25399	8.14387	8.66981	8.41101	8.26566	5.09209	5.31118	8.0153	6.51216	7.43597	8.54968
XLOC_001109	0	0	0	0	0	0	0	0	0	0	0	0
XLOC_001110	0.173995	0.162935	0.137902	0.0588744	0.341564	0.170188	0.0528426	0.198971	0.104416	0.158768	0.0778788	0.144564
XLOC_001111	0	0	0	0	0	0	0	0	0	0	0	0
XLOC_001112	3.42807	2.95847	3.40289	2.56398	3.88431	2.74638	2.08226	3.42993	2.87338	3.45427	3.43691	1.95974
XLOC_001113	9.17769	10.271	8.7147	11.9853	9.81099	10.8222	8.43725	10.5855	9.38358	9.37471	11.0068	10.4872
XLOC_001114	17.7421	21.4847	17.8752	20.2278	15.5403	18.3242	14.9981	13.3555	13.9501	11.3357	11.5215	12.2854
XLOC_001115	10.7586	9.84835	11.4183	11.0244	11.1584	10.9736	7.30928	8.46368	8.34453	7.19881	8.69071	8.61824
XLOC_001116	0.0166265	0.0380895	0	0.0144872	0.0497537	0.0247357	0.0510137	0.113719	0.0505701	0.0638572	0.0884758	0.108231
XLOC_001117	0.0130935	0.0806288	0.0222758	0.0660247	0.0966385	0.0582447	0.0909188	0.0802143	0.0385426	0.215876	0.17542	0.0417773
XLOC_001118	0.0169969	0.0179063	0.0382462	0.113284	0.0163856	0.032609	0	0.054486	0.0537809	0.178192	0.0185529	0.0354025
XLOC_001119	13.6448	12.0426	15.5352	12.6755	13.9325	13.3703	17.7019	15.8802	15.5177	15.6446	17.715	15.9884
XLOC_001120	2.28834	2.33561	2.41492	3.14374	3.05867	3.30483	1.97307	2.00047	1.9914	2.57072	2.64165	2.4794
XLOC_001121	72.7024	69.0368	96.2024	60.0664	89.2816	53.5399	177.11	170.36	195.68	199.019	163.492	144.201
XLOC_001122	0.177129	0.106809	0.200914	0.138999	0.147013	0.0727794	0.106913	0.295815	0.106197	0.0786024	0.136748	0.0787391
XLOC_001123	15.7929	12.0682	29.1475	19.8835	20.5517	21.5799	7.47559	6.95506	10.8079	9.97753	12.2034	13.1052
XLOC_001124	1.27693	0.798791	0.861612	0.711906	0.610783	0.800287	1.06602	1.11846	0.616007	0.649324	0.968185	0.788241
XLOC_001125	0.789576	0.671966	0.3657	0.493304	0.508496	0.409872	1.28364	0.992105	0.784322	1.36742	1.36567	1.30467
XLOC_001126	25.2224	26.4936	34.6804	24.8549	33.8932	23.8763	43.1109	33.2622	40.0323	40.1693	31.8743	34.7976
XLOC_001127	0	0	0	0	0	0.232096	0	0.128269	0	0	0	0
XLOC_001128	0	0	0	0	0	0	0	0	0	0	0	0
XLOC_001129	0.30196	0.11236	0.327228	0.183234	0.17413	0.230815	0.147308	0.183068	0.368592	0.270671	0.306179	0.328436
XLOC_001130	0	0	0	0	0	0	0	0	0	0	0	0
XLOC_001131	0	0	0	0	0.0116779	0	0	0	0	0.0116559	0	0.0118635
XLOC_001132	0	0.0756984	0.122833	0.120068	0.105911	0.106023	0.226163	0.114767	0.333748	0.186029	0	0.114589
XLOC_001133	0.613432	0.791107	1.44741	1.00461	1.36312	1.4961	0.600749	0.606745	0.555636	0.915852	0.534525	0.379812
XLOC_001134	56.7156	60.728	61.729	73.4665	61.6793	73.3745	34.2425	34.8157	33.5372	33.695	39.3338	38.8278
XLOC_001135	72.6238	68.8397	44.9767	54.3643	74.0847	46.2559	105.044	99.7007	92.5461	100.363	107.796	87.2874
XLOC_001136	0.981127	1.42829	0.312903	0.380152	0.804213	0.446698	1.38708	2.83933	2.20633	1.83347	2.6481	1.52032
XLOC_001137	9.82349	11.1857	10.666	11.6584	10.475	11.4919	9.83256	9.63073	11.4415	10.0972	10.512	11.008
XLOC_001138	8.14884	7.45051	11.311	11.338	11.0446	11.9961	10.0645	10.6002	11.4444	10.9939	11.9757	12.9875
XLOC_001139	25.2407	27.4759	25.5703	35.5718	29.4416	35.3905	14.008	15.1555	13.4831	14.1837	18.1293	20.1873
XLOC_001140	0	0	0	0	0	0	0	0	0	0	0	0
XLOC_001141	3.12637	2.86662	4.21683	3.92002	2.78762	4.32438	2.13121	2.08016	3.62134	2.24471	2.42756	3.04591
XLOC_001142	0	0	0	0	0	0	0	0	0	0	0	0
XLOC_001143	0	0	0	0	0	0	0	0	0.0501251	0	0	0
XLOC_001144	9.20732	9.01266	8.48063	9.1946	9.7488	9.54983	6.36588	5.94499	6.49694	6.05335	8.25491	7.04476
XLOC_001145	1.87776	0.912278	1.32494	1.26878	1.46402	1.28707	1.69942	1.33075	2.15415	1.446	1.9039	1.93073
XLOC_001146	0.504197	0.666477	0.439028	0.431808	0.125217	0.368375	0.51327	0.129858	0.245519	0.248411	0.145318	0.532485
XLOC_001147	0.430821	0.285049	0.0665619	0.289835	0.742658	0.493498	0.889207	0.683331	0.141748	0.817573	1.93428	0.455215
XLOC_001148	0.00894872	0.00942317	0.0209112	0.0102808	0.0435185	0.0436477	0.0349711	0.018009	0.00920992	0.0086709	0.00955379	0
XLOC_001149	6.79714	6.34067	6.74798	8.40336	5.37308	6.67318	5.68232	5.39862	6.77823	5.46337	6.34043	6.02232
XLOC_001150	0.178934	0.181711	0	0.310553	0	0.184225	0	0.0924148	0.0805734	0.0899439	0.222189	0.289721
XLOC_001151	0	0	0	0	0	0.197131	0	0	0.397213	0	0.233944	0.637918
XLOC_001152	0.791763	0.410662	0.409772	0.805669	1.33972	0.512536	0.177473	0.691539	0.845656	0.804121	0.168653	0.152848
XLOC_001153	0.101673	0.998849	0.964189	1.382	0.732254	2.15574	0.0501416	0.127196	0.0465206	0.154263	0.185552	0.110197
XLOC_001154	0	0	0	0	0	0	0	0	0	0	0	0
XLOC_001155	0	0.0257155	0	0	0	0.0258075	0	0	0	0.024821	0.0596168	0.02682
XLOC_001156	0	0	0	0	0	0	0	0	0	0	0	0
XLOC_001157	0	0.298221	0	0.979537	0.145497	0.327305	0.0356614	0.11059	0	0.179628	0	0.0760617
XLOC_001158	0	0	0	0.0436374	0	0	0	0	0	0	0	0
XLOC_001159	0	0	0	0	0	0	0	0	0	0	0	0
XLOC_001160	4.64913	8.58486	2.75786	12.2262	5.83072	8.40426	3.90019	4.30607	4.06141	5.06808	4.73421	3.50336
XLOC_001161	6.18979	6.02761	6.145	8.45742	7.33143	9.17771	4.60552	5.53066	4.79448	6.40457	7.69057	7.66534
XLOC_001162	10.829	10.1142	9.22785	11.248	10.7052	12.3597	7.39039	8.70418	7.86301	10.3411	11.4034	9.71867
XLOC_001163	0	0	0	0	0	0	0	0	0	0	0	0
XLOC_001164	0	0	0	0	0	0.309841	0	0.342539	0	0	0	0.340393
XLOC_001165	0	0	0	0	0	0	0	0	0	0	0	0
XLOC_001166	4.51763	1.87331	1.61016	1.97292	11.4827	2.81052	31.9325	40.1039	9.51503	22.5152	26.0855	12.9248
XLOC_001167	0	0	0	0	0	0	0.0393085	0	0	0.0231504	0	0.0746113
XLOC_001168	0	0	0	0	0	0	0	0.0468922	0	0.134828	0	0.0481375
XLOC_001169	0	0	0	0	0	0	0	0	0	0	0	0
XLOC_001170	0	0	0	0	0	0	0	0	0	0	0	0
XLOC_001171	0	0	0	0	0	0	0	0	0	0	0	0
XLOC_001172	0.737862	0.690858	1.46685	0.846764	0.575615	2.56385	0.232251	0.185879	0.31154	0.192546	0.364623	0.266881
XLOC_001173	5.18686	3.7012	8.78749	3.32719	3.89874	5.3733	6.88412	8.57713	8.39274	4.61604	8.99945	6.88472
XLOC_001174	0	0	0	0	0.064285	0.0418852	0.0512495	0.0125003	0	0	0	0.0350197
XLOC_001175	8.61559	6.3003	4.69825	8.45506	15.531	8.05885	13.7083	21.3416	11.9386	20.7101	18.2748	14.9949
XLOC_001176	0	0.00992592	0.0222612	0	0.00974252	0	0.00944303	0	0.0184982	0	0	0.0102164
XLOC_001177	0	0	0	0	0	0	0	0	0	0	0	0
XLOC_001178	0.0324666	0	0	0	0.0215465	0	0	0	0.0206549	0.0215728	0	0.0343257
XLOC_001179	1.08263	0.480064	1.22555	0.402312	0.520975	0.0872798	0.573462	0	1.04888	0.745793	0.396105	0.0944489
XLOC_001180	8.36973	7.82785	9.1824	9.48383	8.63039	8.83194	9.44553	7.97142	8.00411	8.57869	11.5168	10.2
XLOC_001181	0.315363	0	0.255326	0	0	0	0	0	0.0883364	0	0	0.08569
XLOC_001182	2.75459	3.2047	2.96327	3.91708	3.5876	4.38558	0.295969	0.241727	0.163354	0.212961	0.352027	0.137057
XLOC_001183	0	0	0	0	0	0	0	0	0	0	0	0
XLOC_001184	0	0	0	0	0	0	0	0	0	0	0	0
XLOC_001185	0.00730037	0	0.011535	0	0.0166746	0	0.0535933	0	0.0379652	0.0322067	0.0184508	0.0323463
XLOC_001186	0.157721	0.113244	0.0373078	0.184656	0.152277	0.136493	0.155741	0.113928	0.172065	0.17077	0.217286	0.189536
XLOC_001187	0.0454795	0	0	0	0	0	0	0	0.0473472	0.0470946	0	0.0479107
XLOC_001188	0.486984	0.615217	0.895163	0.544839	0.37703	0.568053	0.999386	0.814361	0.39911	1.38419	1.50395	1.22649
XLOC_001189	27.8305	23.5424	24.8047	23.3031	23.4267	22.5274	10.4144	9.35292	7.25262	13.1269	13.3624	11.8066
XLOC_001190	0	0	0	0	0	0	0	0	0	0	0	0
XLOC_001191	0	0	0	0	0	0	0	0	0	0	0	0
XLOC_001192	35.9299	31.3205	25.968	32.5574	32.3213	35.7419	22.9227	19.694	16.0307	19.5232	21.6492	22.157
XLOC_001193	0	0	0	0	0	0	0	0	0	0	0	0
XLOC_001194	44.7276	46.836	44.7684	37.3439	36.0231	39.113	54.3309	57.7403	35.4898	47.7472	53.8122	47.2817
XLOC_001195	64.2319	68.9392	42.625	63.405	65.0494	50.9607	62.594	70.9933	44.7642	61.4898	66.6856	62.7851
XLOC_001196	28.4788	30.7656	20.3749	22.2909	28.205	24.5489	30.5114	41.642	29.6281	30.7716	24.9783	25.3882
XLOC_001197	0	0	0	0	0	0	0	0	0	0	0	0
XLOC_001198	0.0585583	0	0.065239	0.0162039	0.028538	0	0.755914	1.20558	1.91225	0.860246	0.225097	0.410775
XLOC_001199	0.432085	0.36564	1.82487	0.944143	0.864043	1.432	0.319162	0.252775	0.698253	0.289285	0.164603	0.0895693
XLOC_001200	0.158984	0.0360034	0.139683	0.0380528	0.0652498	0.0763049	0.119837	0.181462	0.143315	0.0943271	0.0614383	0.058619
XLOC_001201	0.0814913	0.105939	0.0547256	0.127195	0.203577	0.0314603	0.0689633	0.034738	0	0.0168876	0.0309625	0.101382
XLOC_001202	1.70206	1.87072	1.73578	1.69459	1.70188	2.72333	3.02544	3.66089	1.67761	2.18791	2.89121	2.01398
XLOC_001203	3.23825	2.84334	3.0849	2.42294	3.07017	2.3353	11.6549	9.30175	6.44221	4.99976	9.71657	6.93175
XLOC_001204	0	0	0	0	0	0	0	0	0	0	0	0
XLOC_001205	0.103828	0	0	0.0592108	0	0	0.0527148	0	0.10414	0	0.0576245	0.053727
XLOC_001206	0.338126	0.577762	0.554229	0.721248	0.428845	0.908707	0.342851	0.2188	0.367789	0.211938	0.300928	0.152444
XLOC_001207	21.7727	22.9873	19.5994	24.2709	26.1854	21.2841	19.8567	18.0507	15.5128	17.6887	17.7085	15.9452
XLOC_001208	1.32384	1.11509	1.63004	1.30418	1.08585	0.86425	1.79414	1.52344	1.25624	1.30837	1.5836	1.44856
XLOC_001209	20.6559	32.4846	15.3205	17.4093	11.117	11.0964	12.6959	11.4779	8.38828	10.1758	11.171	10.1344
XLOC_001210	0.58317	0.127631	0	0	0.101506	0	0	0	0	0	0	0.108608
XLOC_001211	20.3495	17.5734	17.6831	18.9904	16.7275	22.9516	47.582	34.0235	35.293	38.7785	37.12	42.556
XLOC_001212	0	0	0	0	0	0	0	0	0	0	0	0
XLOC_001213	0.0500959	0.0876585	0.0563457	0.0280258	0.0970251	0.162614	0.121553	0.114599	0.0516965	0.21423	0.119533	0.0871896
XLOC_001214	0	0	0	0	0	0	0	0.0392848	0	0	0	0
XLOC_001215	14.8876	14.6587	16.5687	14.2048	13.4235	18.2616	24.4638	23.697	23.6791	25.4128	30.3026	27.154
XLOC_001216	0	0	0	0	0	0	0	0	0	0	0	0
XLOC_001217	0.135252	0.187919	0	0.102785	0.17811	0.0899514	0	0.281318	0.398368	0.274093	0.310589	0.0950638
XLOC_001218	0	0.0153162	0.0338472	0.0536958	0	0.0575708	0	0.0736032	0.0245905	0	0.0327527	0.0337129
XLOC_001219	28.6755	28.3957	27.9119	26.9457	30.1492	30.8784	28.1322	29.5161	27.0431	28.9444	26.8735	27.3022
XLOC_001220	2.07207	1.27833	0.840009	3.27303	1.33509	3.58231	1.28824	1.17827	0.742172	1.57587	3.61445	3.46228
XLOC_001221	50.3459	51.8901	42.4646	54.4417	54.1825	53.7566	28.7485	29.0489	31.1944	28.8457	27.78	31.572
XLOC_001222	3.03015	3.06355	3.10592	2.7054	2.87542	3.20407	1.75455	2.41137	3.45302	3.15887	2.08654	3.15398
XLOC_001223	0	0	0	0	0	0	0	0	0	0	0	0
XLOC_001224	0	0	0	0	0	0	0	0	0	0	0	0
XLOC_001225	3.05177	3.5818	3.26203	3.49285	3.22721	3.5762	1.64889	1.79933	2.7561	1.9795	1.89062	2.13712
XLOC_001226	6.78628	10.2549	10.9173	8.96618	7.72622	5.31775	34.0199	32.0045	24.776	24.8095	38.2223	28.0729
XLOC_001227	0.545196	0.489882	3.87323	0.775441	0.952825	0.455915	0.279713	0.28874	1.96392	0.89138	0.290894	0.224125
XLOC_001228	4.07434	4.9466	3.59867	4.09472	2.66498	3.1448	4.03643	4.05153	4.76429	3.79499	4.78796	4.76228
XLOC_001229	0.0370059	0	0.0210247	0.0210047	0.0361933	0	0	0	0.110867	0.0188074	0.0208538	0
XLOC_001230	0.0151865	0	0.0172973	0	0.0593701	0.0148815	0	0	0	0.0154933	0	0
XLOC_001231	0	0	0	0	0	0	0	0	0	0	0	0
XLOC_001232	1.38365	0.95946	1.39869	1.0485	1.79398	1.21354	8.96886	5.66009	5.47566	5.74331	4.69101	4.1396
XLOC_001233	0.428035	0.358716	0.552042	0.557089	0.315054	0.587843	0.257377	0.334445	0.692013	0.528945	0.671985	0.821736
XLOC_001234	0.815665	0.703117	0.661852	0.922785	0.549092	1.23178	0.661828	0.618953	0.422434	0.576347	0.850333	0.429689
XLOC_001235	2.43966	0.146908	1.71476	0.0921233	0.642339	0.0516986	1.66588	0.206995	1.05325	0.461514	0.181741	0.0539599
XLOC_001236	0	0	0.0478434	0	0	0	0.12737	0.0866463	0	0.0840977	0.0920792	0
XLOC_001237	0	0.023599	0	0	0	0	0.114414	0.0702906	0	0.0456391	0.0752625	0
XLOC_001238	11.6245	11.4753	17.726	13.6925	12.7919	16.0812	8.89057	7.54803	11.7868	11.043	8.89389	9.66026
XLOC_001239	1.60029	1.95999	2.03333	2.01287	2.7343	2.04411	2.8051	4.60077	8.9524	5.04225	3.17526	4.2288
XLOC_001240	0	0	0	0	0	0	0	0	0	0	0	0
XLOC_001241	0.276527	0.469526	0.455404	0.575877	0.128232	0.330974	0.412975	0.437511	0.779018	0.387292	0.387806	0.28617
XLOC_001242	2.68761	2.37843	2.84407	3.15234	2.743	2.4655	2.72652	2.97499	6.65781	3.27802	3.42808	3.47938
XLOC_001243	28.1248	31.1662	25.1646	28.2671	30.5258	26.0051	41.918	44.6012	38.3234	44.9569	35.5583	35.1209
XLOC_001244	0	0	0	0	0	0	0	0	0	0	0	0
XLOC_001245	0	0	0	0	0	0	0.108921	0	0	0	0	0
XLOC_001246	0	0	0	0	0	0.0246824	0.126248	0.0326853	0	0.0999117	0	0.0329564
XLOC_001247	1.56117	1.78239	1.53928	1.92249	1.80571	1.43057	2.35278	3.11221	2.90163	2.5344	2.2822	3.0986
XLOC_001248	0	0	0	0	0	0	0	0.193544	0.0613962	0	0	0.0546485
XLOC_001249	0	0	0	0	0	0	0	0	0	0	0	0
XLOC_001250	3.24582	2.03675	2.04072	4.15736	3.21985	3.34593	10.2718	13.0799	11.2224	15.8866	11.4192	12.4443
XLOC_001251	0	0	0	0	0	0	0	0.0120504	0	0	0	0.0122837
XLOC_001252	0	0	0.00695586	0.00695674	0	0	0.00623211	0.0115276	0.00544056	0.00620357	0	0.0129537
XLOC_001253	0	0	0	0	0	0	0	0.0568601	0.0816531	0	0	0
XLOC_001254	24.4301	25.4267	21.7783	27.7801	30.9835	26.5438	48.978	58.7402	46.0422	54.5165	54.8428	45.2223
XLOC_001255	0	0	0	0	0.0106875	0	0	0	0	0	0	0.0114246
XLOC_001256	0	0	0	0	0	0	0	0	0	0	0	0
XLOC_001257	0	0	0	0	0	0	0	0.10698	0.0753902	0	0	0
XLOC_001258	0.183614	0.0775728	0.210223	0.103073	0.374604	0.213276	0.094298	0	0.170806	0.0929671	0.0994756	0.0377899
XLOC_001259	1.77	1.10156	1.18463	1.62296	2.97654	0.630131	0.81249	1.32975	3.88197	2.28285	0.836309	1.27989
XLOC_001260	0.0353645	0.0369797	0	0	0	0	0.0354313	0.0364935	0	0.0707837	0.0386421	0.0727677
XLOC_001261	0.0716297	0.0730848	0	0.18236	0.224783	0.103658	0.0388833	0.0391366	0.0652634	0.0953706	0.101526	0.0970987
XLOC_001262	3.87719	3.09699	3.29866	3.80174	4.85962	3.51408	4.74682	4.80177	5.79388	4.86977	5.34737	4.74813
XLOC_001263	0.858211	0.343681	1.17801	0.589565	0.886006	0.706956	0.715821	0.59144	0.743645	0.732738	0.839165	1.10752
XLOC_001264	3.286	1.46666	0.819685	1.49729	6.60135	3.08064	2.78031	1.44979	0.235446	1.47982	3.66568	1.20635
XLOC_001265	3.04392	2.34402	2.57366	2.27657	2.68057	3.48938	4.7331	6.08009	5.88525	6.12956	7.15457	5.63421
XLOC_001266	11.7913	10.1821	9.63334	10.4334	12.0914	11.4137	10.0324	8.24729	7.2998	8.93089	11.5063	10.0024
XLOC_001267	8.97782	8.59991	5.54773	6.6025	6.89787	5.6555	12.0409	10.6567	3.7628	8.28937	9.77793	5.63327
XLOC_001268	10.8423	8.35886	10.8612	9.69247	5.08033	10.3589	4.31149	7.52633	8.12057	5.12775	6.29349	7.20722
XLOC_001269	0	0.0560854	0.0304131	0	0	0.0523402	0	0.0278028	0.0537673	0	0	0
XLOC_001270	0	0	0	0	0	0	0	0	0	0	0	0
XLOC_001271	6.81389	8.09611	7.88559	10.942	8.22945	13.5485	0.207188	0.384182	0.225668	0.351014	0.445037	0.780684
XLOC_001272	0	0	0	0	0	0	0	0	0	0	0	0
XLOC_001273	8.11257	7.73112	10.5457	9.883	8.22245	9.2198	5.96054	5.4282	6.45114	6.4856	6.62958	6.18238
XLOC_001274	0	0	0	0	0	0	0	0	0	0	0	0
XLOC_001275	44.2402	43.6294	58.2119	37.7163	38.1422	42.7633	48.8389	44.4495	50.4399	41.4246	38.5399	39.4054
XLOC_001276	0.184542	0.0617853	0.137245	0	0.185649	0.190143	0.0589857	0	0.166281	0.244184	0	0.198255
XLOC_001277	9.35937	8.9639	12.2952	13.1473	8.32765	6.13278	17.7718	14.1614	19.5931	14.3102	13.7192	14.2234
XLOC_001278	0	0	0	0.0199472	0	0	0	0.0189268	0.0188726	0	0.0193301	0.0184558
XLOC_001279	5.63376	4.73673	4.58952	5.92723	4.02014	5.89153	4.1389	6.07984	5.82282	4.66206	4.27238	6.39527
XLOC_001280	3.6027	3.78448	3.21716	4.78055	3.71	3.32244	1.51643	1.2697	1.40034	1.21129	1.97468	2.31643
XLOC_001281	1.31096	0.865052	0.323581	1.28129	1.31442	1.71187	0.314652	0.251619	0.444099	0.274923	0.883949	0.97873
XLOC_001282	6.56723	5.90811	6.48132	6.5754	7.00524	7.27137	5.9197	6.88617	6.16546	6.4466	6.10536	5.49986
XLOC_001283	0	0	0	0	0	0	0	0	0	0	0	0
XLOC_001284	0.616554	0.38654	1.08754	0.614747	1.01423	0.608652	0.237159	0.238878	1.5707	0.771863	0.281534	0.915193
XLOC_001285	12.9975	16.167	12.245	14.1754	17.959	15.8129	12.4416	14.9726	8.51002	13.6009	15.2763	11.2439
XLOC_001286	15.1518	17.7745	17.3381	22.12	16.8436	29.1406	0.828471	0.972013	0.952668	0.787451	1.12345	1.62402
XLOC_001287	25.4131	13.175	14.0261	11.5314	4.88297	8.30648	16.2648	9.67442	12.962	8.93173	11.6236	22.1903
XLOC_001288	378551	1347200	438229	700144	1469070	759350	395235	640873	1805050	2277140	447790	510308
XLOC_001289	18.0762	18.0622	22.4329	23.8093	18.8961	21.8779	9.87652	9.42768	11.9752	9.15481	12.5215	11.154
XLOC_001290	0	0	0	0	0	0	0	0	0	0	0	0
XLOC_001291	1.07077	1.23827	0.948796	1.52315	0.814214	1.21661	0.439966	0.43834	0.622543	0.220423	0.269366	0.46638
XLOC_001292	0	0	0	0	0	0	0	0	0	0	0	0
XLOC_001293	0.0308017	0	0	0	0	0	0	0	0	0	0	0
XLOC_001294	3.25929	3.10304	2.68667	4.13066	3.38435	2.79503	2.56639	2.39652	2.90522	2.00893	2.43111	2.76067
XLOC_001295	32.7281	48.7629	17.5491	28.1434	42.3263	30.8042	97.1673	109.651	23.9382	87.1583	144.764	77.4005
XLOC_001296	10.4713	10.336	12.7861	9.83928	8.93441	10.9607	14.181	18.1175	18.1214	16.079	17.4309	18.4593
XLOC_001297	0	0	0	0.211232	0	0	0.193257	0.383897	0.186414	0.184568	0	0
XLOC_001298	0.168517	0.244884	0.107067	0.144639	0.048141	0.487335	0.187875	0.098324	0.528014	0.209674	0.172519	0.15316
XLOC_001299	24.5983	27.7315	22.4945	26.6864	25.7436	25.7369	28.7046	30.3524	27.7341	30.296	28.7655	28.5524
XLOC_001300	6.81848	6.03367	13.4172	8.16967	8.16201	8.30516	5.02456	5.73018	7.1608	5.154	6.04363	7.41533
XLOC_001301	0.465314	0.470523	0.768424	0.580627	0.58734	0.613431	0.25018	0.50718	0.724202	0.451538	0.546963	0.518868
XLOC_001302	4.08319	5.02755	6.24932	3.20815	5.35596	2.62964	3.44912	2.91844	3.98554	3.39497	1.76348	1.73695
XLOC_001303	5.7511	8.2818	8.38218	9.09066	6.27191	8.16894	4.10723	4.68866	4.83816	3.99327	4.68003	5.98739
XLOC_001304	0	0	0	0	0.105871	0	0	0	0	0	0.0595591	0.0556676
XLOC_001305	0.493011	0.370221	0.289982	0.309001	0.469348	0.27847	0.390216	0.574916	1.42861	0.870077	0.344968	0.309728
XLOC_001306	0	0	0	0	0	0	0	0	0	0	0	0
XLOC_001307	0	0	0	0	0	0	0	0	0	0	0	0
XLOC_001308	1.15911	0.845274	2.10866	2.50034	1.54395	1.43072	1.21981	0.866748	1.84155	1.95789	2.43029	2.25194
XLOC_001309	10.2714	9.27946	10.1507	10.0931	10.6287	10.3151	10.6155	11.7088	11.7883	12.5933	12.7366	11.6416
XLOC_001310	15.7388	12.4136	15.8018	14.5868	16.2293	16.5651	14.2759	13.4685	15.1313	14.1161	15.4483	14.5923
XLOC_001311	0	0	0	0	0	0	0	0	0	0	0	0.0357801
XLOC_001312	2.04019	1.60132	2.39037	7.3041	3.20366	5.01072	3.38607	0	1.48726	0.740517	0.759123	1.59071
XLOC_001313	1.59732	1.98778	1.45712	2.00466	1.27488	1.71561	2.13067	2.1613	3.12367	1.96638	1.97559	2.65144
XLOC_001314	0	0.0457837	0.0491654	0.0228539	0	0	0	0.0233277	0.0238517	0.092339	0.0224237	0.0223598
XLOC_001315	96.7942	130.527	110.455	103.364	110.121	96.5788	126.558	183.033	161.063	175.623	179.927	178.882
XLOC_001316	0.940149	0.537383	0.995661	1.32339	0.527875	1.54315	1.26345	0.806082	1.97965	1.05442	1.52914	1.46909
XLOC_001317	0.890873	0.59535	0.492695	1.3131	0.757085	0.782163	1.00113	0.806909	0.774586	0.675825	0.800681	0.923434
XLOC_001318	8.43514	7.56008	6.33768	8.10183	7.31737	7.76154	7.71191	7.36145	8.08199	8.17245	9.27432	8.61419
XLOC_001319	76.0504	99.8383	82.9134	76.2843	79.1216	74.3916	130.301	125.027	72.5737	114.149	116.604	91.181
XLOC_001320	0.178105	0	0.0505219	0.0502387	0.130942	0	0.224721	0.185064	0.131821	0.0897535	0.251038	0.0464649
XLOC_001321	28.3934	30.1787	23.6787	31.778	28.8021	24.8886	32.6015	29.4674	28.6022	26.5713	24.3258	26.5477
XLOC_001322	3.38122	2.4965	2.09817	3.0687	4.39384	2.46399	2.67889	2.04286	2.00412	3.89631	5.00018	4.75075
XLOC_001323	8.9156	10.4105	6.8893	9.05731	8.39363	3.02241	27.1708	44.8379	52.7578	39.8824	26.3991	53.8621
XLOC_001324	3.78493	2.64036	3.2161	3.2901	3.31528	1.44662	3.44534	2.02736	1.32241	1.54353	2.1567	1.85651
XLOC_001325	0	0	0	0	0	0	0	0	0	0	0	0
XLOC_001326	274.072	295.894	279.233	325.196	257.557	368.435	188.971	194.144	178.678	176.902	243.907	220.827
XLOC_001327	23.1194	27.0695	28.6542	17.9681	18.1958	17.1632	41.3554	45.5701	30.147	37.878	42.6248	31.5298
XLOC_001328	411.184	384.914	415.949	415.87	388.568	537.269	293.197	238.537	215.463	260.069	323.956	280.815
XLOC_001329	0	0	0	0	0	0	0	0	0	0	0	0
XLOC_001330	0	0.0915797	0.0325061	0.0649345	0.0854303	0	0.122422	0.0619063	0.0590558	0	0.197155	0.0922416
XLOC_001331	0.0430135	0.0385496	0.0751344	0.0206192	0.0592195	0.0775594	0.0512912	0.124041	0.0938484	0.0510325	0.0273788	0.0321177
XLOC_001332	5.14686	6.87264	4.03798	6.68281	3.92957	4.48904	8.20512	8.08149	6.22645	6.84175	6.9278	8.20628
XLOC_001333	4.87449	3.76639	4.2254	3.24074	4.28108	3.77625	8.05571	7.34998	11.953	7.35269	4.96525	7.29372
XLOC_001334	1.30522	1.34846	1.21392	1.75737	1.86008	2.50977	0.531977	0.562362	0.700722	0.906432	0.824313	1.12006
XLOC_001335	0.528625	0.666266	0.398384	0.824009	0.77522	0.766854	0.924709	0.433368	0.261407	0.636143	1.03765	0.465881
XLOC_001336	19.8945	21.1737	18.1133	17.6311	16.8125	16.523	18.652	16.8222	17.7426	17.3433	16.3478	18.1727
XLOC_001337	0	0	0	0	0	0	0	0	0	0	0	0
XLOC_001338	0.0994554	0	0.0555724	0	0.048302	0.0966217	0	0.105224	0.0515284	0	0.383811	0.102623
XLOC_001339	0	0	0	0	0	0	0	0	0	0	0.0220071	0
XLOC_001340	195.178	214.728	167.709	185.943	219.651	163.576	198.158	224.15	189.705	214.244	179.731	168.323
XLOC_001341	0	0	0	0	0	0	0	0	0	0	0	0
XLOC_001342	199.86	206.953	279.119	175.255	197.682	158.258	278.514	305.14	315.566	296.477	220.067	251.609
XLOC_001343	0.821184	1.07002	1.50718	1.15449	1.21549	1.0936	1.20399	1.2794	1.25648	1.28456	1.48	1.65196
XLOC_001344	0.808822	1.31579	1.2602	1.12015	1.93921	1.35539	0.630559	0.62433	1.14682	1.40093	1.3886	1.26611
XLOC_001345	0.633531	0.644978	0.244052	0.771061	0.359845	0.812325	0.323892	0.37296	0.166016	0.321284	0.609973	0.513149
XLOC_001346	0.203523	0	0.470805	0	0	0.192441	0.219471	0.219004	0.648528	0.630959	0.444314	0.21316
XLOC_001347	0	0	0	0	0	0	0	0	0	0	0	0
XLOC_001348	47.1857	49.5801	53.7086	47.5096	46.4958	46.5399	54.529	52.9856	50.5574	54.9924	51.0705	51.3511
XLOC_001349	0.454969	0.675289	1.62402	0.853921	2.43508	0.856436	1.63869	2.679	4.51028	3.08368	1.32001	1.84966
XLOC_001350	15.2476	14.8582	19.7886	14.7013	15.6688	16.1293	23.7649	18.8712	17.8296	17.9914	20.862	20.0052
XLOC_001351	0	0	0.107768	0.103792	0	0	0	0	0	0.191655	0	0.197144
XLOC_001352	3.01801	3.5517	2.2839	3.9674	3.72731	3.87367	1.58513	1.68046	1.84984	2.13347	1.831	2.23643
XLOC_001353	0	0	0	0	0	0	0	0	0	0.0855086	0	0
XLOC_001354	62.1623	71.0488	53.5464	57.4564	55.9467	52.0463	82.4369	86.9855	74.911	100.659	89.1419	77.309
XLOC_001355	7.49765	6.59592	8.75096	6.55939	7.22548	6.99085	7.11833	6.26544	6.67924	7.75964	6.27614	5.96686
XLOC_001356	0.347375	0.153291	0.219448	0.113848	0.184887	0.513691	0.0310963	0.0190819	0.0213151	0.0304305	0.215775	0.267973
XLOC_001357	0.415318	0.297377	0.318825	0.302207	0	0.386261	1.04481	0.44774	0.587742	2.02458	1.2095	1.45516
XLOC_001358	0.304748	0.161862	0.0871277	0.171645	0.296806	0	1.26052	0.71846	0.154501	0.463686	0.513279	0.478865
XLOC_001359	10.0726	13.0161	12.4041	12.6769	10.5301	12.0278	11.9743	12.5738	11.6413	13.7395	13.4106	12.1943
XLOC_001360	0	0	0.123117	0	0.109266	0	0.214906	0.113163	0	0.109256	0	0
XLOC_001361	0.047182	0.0282271	0.0734251	0.0199209	0.100881	0.0612163	0.0827997	0.0996553	0.0279645	0.04173	0.0729122	0.0797587
XLOC_001362	24.5814	24.0686	26.6879	25.9589	26.1233	29.2787	22.85	19.7626	17.0033	19.8618	25.7213	21.3063
XLOC_001363	5.50533	5.20546	5.10544	4.98804	4.3263	4.91805	4.43858	3.95802	3.18095	3.83367	5.17085	3.99313
XLOC_001364	16.2689	15.4362	14.251	18.8979	17.1075	17.5873	15.3239	18.6764	16.2318	16.4096	19.3846	23.1396
XLOC_001365	1.19139	0.740364	0.821025	0.984781	0.928923	1.05377	1.48365	1.17089	1.22733	0.838127	1.17394	0.986267
XLOC_001366	0	0	0	0	0	0	0	0	0	0	0	0
XLOC_001367	24.2384	32.6967	29.3148	32.8605	31.4071	27.3788	49.1835	58.8002	55.5286	49.4153	51.1873	50.8704
XLOC_001368	0	0	0	0	0	0	0	0	0	0	0	0
XLOC_001369	1.81631	2.0589	0.336442	1.33107	0.733527	0.759428	1.51545	0.899861	0.339474	0.585383	1.55371	1.2305
XLOC_001370	1.97071	4.11564	0.610244	2.68048	0.618666	1.93182	1.11245	2.20638	1.57272	0.954367	1.53986	1.39924
XLOC_001371	0	0	0	0	0	0	0	0	0	0	0	0
XLOC_001372	5.39366	3.16277	1.09646	3.95886	1.8225	3.15335	3.40011	1.22107	2.4229	3.93241	3.53103	4.49195
XLOC_001373	0	0	0	0	0	0	0	0	0	0	0	0
XLOC_001374	27.7129	28.0638	29.5925	28.593	26.642	25.3258	33.404	28.2096	35.5886	23.6981	27.8888	33.8896
XLOC_001375	0.0201991	0.0630268	0	0.0230402	0	0	0.0397283	0.0204983	0.0199809	0.0199258	0.0450358	0.0624425
XLOC_001376	0	0	0	0	0	0	0	0	0	0	0	0
XLOC_001377	0.0232407	0.0121248	0.0397933	0.0393902	0	0.0227049	0.0350782	0.0120055	0.0234234	0.0117151	0.0513391	0.0479965
XLOC_001378	11.8413	13.208	14.5078	10.6458	11.4393	12.1818	12.3592	12.2262	10.1517	11.3402	13.0571	11.8653
XLOC_001379	13.117	13.4065	11.1092	12.0507	11.5299	9.7716	10.521	10.4118	9.14644	9.74935	9.49048	9.69082
XLOC_001380	0	0	0	0	0	0	0	0	0	0	0	0
XLOC_001381	9.39214	8.76086	25.0321	9.06114	14.0455	12.1238	13.9384	13.3381	22.4561	15.4276	11.3011	12.5798
XLOC_001382	0.0983221	0.103125	0.0566169	0.110675	0.0800931	0.127758	0.0332557	0.0679942	0.0333531	0.115645	0.018081	0.0339208
XLOC_001383	3.39841	3.18229	3.21142	2.95027	4.55494	2.76034	3.1823	4.61677	3.65341	3.57636	3.18299	3.09871
XLOC_001384	0.385376	0.459942	1.78558	0.89668	0.779777	1.23748	0.246057	0.350373	1.73978	0.342798	0.395382	0.303764
XLOC_001385	3.26667	3.17163	3.01134	3.92562	4.20836	3.68045	3.08975	3.98502	3.28323	3.53595	3.20171	3.93295
XLOC_001386	0.0132474	0.0468359	0.0152536	0.0237117	0.021041	0.026295	0.0319532	0.035448	0.0238715	0.0106085	0.0768984	0.0609631
XLOC_001387	0	0	0	0	0	0	0	0	0	0	0	0
XLOC_001388	0	0	0.0165731	0.0325472	0	0	0	0	0.0146556	0.0436145	0.0158901	0.0149421
XLOC_001389	0	0	0	0	0	0	0	0	0	0	0	0
XLOC_001390	0.535284	0.297638	0.397662	0.787117	0.816124	0.429672	0.612779	0.393474	0.868003	1.02893	0.362629	1.29488
XLOC_001391	0	0	0	0	0	0	0	0	0	0	0	0
XLOC_001392	2.24082	1.30646	4.30983	2.17869	4.69702	1.89528	1.89461	2.29039	3.17898	3.85165	1.3768	1.90351
XLOC_001393	0	0	0	0	0	0	0	0	0	0	0	0
XLOC_001394	0.00968376	0.0297247	0.0109643	0.0110648	0.0272585	0.0289165	0	0	0	0.0290157	0.0113105	0.0102078
XLOC_001395	0.0346474	0.0238461	0	0	0	0	0.0228375	0	0	0	0	0.0121154
XLOC_001396	5.02167	7.02522	5.98632	9.30356	7.02427	10.0594	0.0866786	0.132091	0.428306	0.155425	0.298839	0.4105
XLOC_001397	5.38335	3.98079	6.05353	4.82998	5.71981	5.51558	5.58477	5.82705	9.29742	6.92673	6.05479	5.94203
XLOC_001398	0	0	0	0	0	0	0	0	0	0	0	0
XLOC_001399	0	0	0	0	0	0	0	0	0.361746	0	0	0
XLOC_001400	0.024329	0	0.0280955	0.0541605	0	0	0	0.0749403	0	0	0	0.0507728
XLOC_001401	18.6504	20.8133	18.7151	20.6425	15.9547	25.7018	14.6374	14.9918	14.2851	14.8284	18.9556	18.8637
XLOC_001402	0	0	0	0	0	0	0	0	0	0	0	0
XLOC_001403	0	0	0	0	0	0	0	0	0	0	0	0
XLOC_001404	0.238332	0.358568	0.156114	0.266732	0.190695	0.11196	0.642021	0.397637	0.403779	0.2857	0.55914	0.46158
XLOC_001405	18.1982	16.9355	15.7607	20.0139	20.9082	19.5187	16.5354	14.9623	11.5794	16.0907	16.6518	12.7144
XLOC_001406	5.18739	5.73869	5.03126	6.47162	5.31961	6.3133	3.05002	5.09943	2.92441	2.93814	4.63931	4.19724
XLOC_001407	4.3899	9.9832	7.02814	7.84062	4.48592	9.90779	2.59983	4.57013	4.77818	2.21183	4.7093	5.32885
XLOC_001408	1.97586	2.51518	2.71191	3.49976	2.10317	2.93174	0.972872	0.921133	1.57121	1.65598	2.15536	1.69687
XLOC_001409	0	0	0	0	0	0	0	0	0	0	0	0
XLOC_001410	2.74148	2.29454	2.28679	2.82576	3.8011	2.69749	3.96618	3.29048	3.37156	5.10613	3.97428	3.34939
XLOC_001411	0	0	0	0	0	0	0	0	0	0	0	0
XLOC_001412	0	0	0	0	0	0	0	0	0	0	0	0
XLOC_001413	28.4316	30.6655	33.8754	34.1219	31.0379	34.2229	24.5252	26.4404	26.3907	26.9466	24.3467	23.3123
XLOC_001414	0.193732	0.977887	0.719306	0.538921	0.278415	0.785551	0.309246	0.207059	0.763455	0.757984	0.0530541	0.100262
XLOC_001415	0.212431	0.139488	0.198808	0.0862243	0.152877	0.344057	0.136216	0.159743	0.210892	0.175686	0.34761	0.182614
XLOC_001416	0	0	0	0	0	0	0	0	0	0	0	0
XLOC_001417	0.478285	0.172857	0	0.180899	0.153911	0.763917	0.499823	0.502757	0.165364	0.322829	0.177554	0.331287
XLOC_001418	0.0783444	0.0233775	0	0.0493675	0.0436336	0.0108546	0.0233026	0.0438218	0.0646465	0	0.0363954	0.023354
XLOC_001419	0	0	0	0	0	0	0	0	0	0	0	0
XLOC_001420	0.0131812	0	0	0	0	0.0134182	0.0509564	0.0266685	0	0.0389428	0.0309291	0
XLOC_001421	0	0	0	0	0	0	0	0	0	0	0	0
XLOC_001422	0	0	0	0	0	0	0	0	0	0	0	0
XLOC_001423	0.636046	0.866875	0.106418	0.345338	0.811538	0.32785	0.841914	1.6765	0.33236	1.61059	1.20077	0.707845
XLOC_001424	0.145727	0.0771454	0	0	0.416511	0.354567	0.382951	0.387196	0.226664	0.59372	0.321868	0.228152
XLOC_001425	0	0	0	0	0	0	0	0	0	0	0	0
XLOC_001426	0.0324126	0.033506	0.399397	0.0370929	0.0639026	0.0980105	0.192628	0.100419	0.217879	0.19409	0.339205	0.102783
XLOC_001427	0	0	0	0	0	0	0	0	0	0	0.0875163	0
XLOC_001428	0.206317	0	0	0	0	0	0	0	0	0	0	0
XLOC_001429	0.0817894	0	0	0	0	0	0.16344	0	0	0.081465	0	0
XLOC_001430	0	0	0	0	0	0	0	0	0	0	0	0
XLOC_001431	0	0.0623249	0.135106	0	0	0	0.0587697	0	0	0	0	0
XLOC_001432	0	0	0	0	0	0	0	0	0	0	0	0
XLOC_001433	0	0	0	0	0	0	0	0	0	0	0	0
XLOC_001434	0	0	0	0	0	0	0	0	0	0	0	0
XLOC_001435	0	0	0	0	0	0	0	0	0	0	0	0
XLOC_001436	0	0	0	0	0	0	0	0	0	0	0	0
XLOC_001437	0	0	0	0	0	0	0	0	0	0	0	0
XLOC_001438	0	0	0	0	0	0	0	0	0	0	0	0
XLOC_001439	0	0	0	0	0	0	0	0	0	0	0	0
XLOC_001440	0	0	0	0	0	0	0	0	0	0	0	0
XLOC_001441	0	0	0	0	0	0	0	0	0	0	0	0
XLOC_001442	0	0	0	0	0	0	0	0	0	0	0	0
XLOC_001443	0	0	0	0	0	0	0	0	0	0	0	0
XLOC_001444	0	0	0	0	0	0	0	0	0	0	0	0
XLOC_001445	0	0	0	0	0	0	0	0	0	0	0	0
XLOC_001446	0	0	0	0	0	0	0	0	0	0	0	0
XLOC_001447	0	0	0	0	0	0	0	0	0	0	0	0
XLOC_001448	16.1494	19.573	19.1791	18.6468	15.034	15.1008	12.8922	10.5092	9.99686	9.87641	10.9454	10.6512
XLOC_001449	0	0	0	0	0	0	0	0	0	0	0	0
XLOC_001450	0	0	0	0	0	0	0	0	0	0	0	0
XLOC_001451	2.33791	1.5371	1.93792	1.99898	1.53923	2.0092	1.68	1.93635	1.27296	1.35423	1.49435	1.48298
XLOC_001452	6.40684	7.32481	7.08674	6.97757	5.27418	3.31286	4.30802	2.39035	5.50006	4.05154	5.34166	5.51569
XLOC_001453	0	0	0	0	0	0	0	0	0	0	0	0
XLOC_001454	0	0	0	0	0	0	0	0	0	0	0	0
XLOC_001455	0.286132	0.30405	0.496306	0.793155	0.139679	0.0684142	0.0749026	0	0.588096	0.143935	0.540588	0.220331
XLOC_001456	0.353405	0.044421	0.092065	0.383272	0.20699	0.227552	0.201135	0.101637	0.278389	0.28572	0.191568	0.291116
XLOC_001457	0	0	0.099001	0	0	0	0	0	0	0	0.0504479	0.0462197
XLOC_001458	3.05773	2.9763	3.58934	2.70152	3.34277	3.24396	2.2846	1.84865	2.76365	2.86608	2.06008	2.53967
XLOC_001459	0.358946	0	0	0	0	0	0	0	0	0	0.415954	0
XLOC_001460	0	0	0	0	0	0	0	0	0	0	0	0
XLOC_001461	0	0	0	0	0	0	0	0	0	0	0	0
XLOC_001462	0.0265239	0	0.0145877	0	0.0757081	0	0	0.0144157	0	0.0980205	0	0.0138137
XLOC_001463	1.75248	0.437814	1.31307	1.66906	0.862944	1.64309	0.735867	0.278871	0.715606	0.251933	0.906151	0.565823
XLOC_001464	0	0	0	0	0	0	0	0	0	0	0	0
XLOC_001465	501165	237453	833670	659671	508754	564914	507660	789681	1143620	718735	814243	779833
XLOC_001466	0	0	0	0	0	0	0	0	0	0	0	0
XLOC_001467	1.08535	0.578802	1.01472	0.424274	0.931128	0.480107	0.495377	0.309322	0.820794	0.257454	0.207348	0.2968
XLOC_001468	15.3863	7.04884	18.9148	8.48877	7.8552	10.2875	4.00861	1.13121	13.3592	2.69727	6.06782	1.69591
XLOC_001469	1.45483	0.862875	1.86331	0.718809	0.965177	0.522489	0.567189	0.287772	0.838649	0.466139	0.805975	0.0938426
XLOC_001470	0.678225	0.251849	0.409268	0.357017	0.581403	0.815747	1.02603	0.460783	0.286287	0.569191	0.396139	0.539545
XLOC_001471	1.38664	0.850809	1.29077	1.35735	0.600905	1.67279	1.52885	1.84742	2.67816	0.806888	1.64987	1.42855
XLOC_001472	0.624584	0.434551	0.269672	0.573034	0.145989	0.294245	0.809617	0.889806	0.918322	0.417699	0.565872	0.929339
XLOC_001473	0	0	0	0	0	0	0	0	0	0	0	0
XLOC_001474	0.647881	0.445953	1.25343	0.727	1.37374	0.403685	1.05998	0.346097	0.168561	0.134545	0.602803	0.301677
XLOC_001475	30.791	36.4548	29.381	35.3662	37.1476	26.5054	28.0225	28.0873	32.0681	29.4576	23.3396	25.4546
XLOC_001476	0.0320269	0.102238	0	0.0348155	0.0303372	0.0151598	0.14066	0.0874985	0.0692236	0.171319	0.137725	0.167142
XLOC_001477	25.007	24.4221	19.0659	15.682	15.878	23.2976	42.7187	38.7024	28.4527	33.8107	22.7889	15.4531
XLOC_001478	0	0.0640293	0	0	0	0	0	0	0	0	0	0
XLOC_001479	8.5097	10.1569	7.75414	10.1714	8.4654	7.87769	4.58285	5.64139	5.71461	5.58096	3.92474	4.54794
XLOC_001480	0	0	0	0	0	0	0	0	0	0	0	0
XLOC_001481	0.166634	0.176774	0.0619175	0.0604452	0.132302	0.133509	2.00666	1.11159	6.44386	1.43232	0.915446	0.456889
XLOC_001482	0.0483574	0.0332416	0.0534233	0	0	0.0452643	0.107238	0.133027	0.237758	0.13417	0.188969	0.0972361
XLOC_001483	102.217	109.605	121.982	82.3566	110.989	70.511	205.375	198.742	201.455	221.524	143.283	134.446
XLOC_001484	0.600483	0.851429	0.440178	0.212781	0.631741	0.190002	2.13006	2.46842	2.69929	2.05241	1.59654	0.49938
XLOC_001485	30.2527	35.8903	29.1767	27.3098	32.3081	25.8234	34.2007	33.2838	29.3738	30.0822	28.5795	27.5271
XLOC_001486	21.9368	22.4774	26.7335	18.078	19.957	21.7715	24.1436	22.5027	22.9855	21.7817	21.046	20.5263
XLOC_001487	0	0	0	0	0	0	0	0	0	0	0	0
XLOC_001488	32.3743	33.0408	33.3813	32.128	31.3401	30.0088	29.7475	26.3758	28.5505	24.0906	23.4946	25.8719
XLOC_001489	0	0	0	0	0	0	0	0	0	0	0	0
XLOC_001490	25.7861	20.0548	27.4056	27.5014	25.0212	21.0027	36.9236	24.421	31.4565	31.5435	28.2915	27.746
XLOC_001491	0	0	0	0	0	0	0	0	0	0	0	0
XLOC_001492	138.194	81.1827	95.8711	71.6539	96.9947	66.1579	219.846	191.075	172.545	190.414	191.436	184.344
XLOC_001493	118.841	152.865	118.436	119.966	118.675	103.178	135.406	122.716	132.249	136.475	96.8605	114.601
XLOC_001494	70.3478	66.239	74.2931	61.3535	66.1792	71.9844	62.8172	68.4298	54.0327	66.2656	70.8531	66.6439
XLOC_001495	118.071	125.272	96.5889	122.698	111.929	103.958	105.411	110.505	102.497	99.3026	103.52	102.6
XLOC_001496	1.53259	0.867344	0.691955	0.23973	1.17783	0.319273	2.9371	2.4086	1.06722	2.09552	1.57925	1.48166
XLOC_001497	0.636712	0.494159	0.632308	0.418216	0.367896	0.29896	1.40183	1.0585	0.0393422	0.804931	0.301114	0.258716
XLOC_001498	5.99095	5.97953	6.83028	4.88273	5.03512	5.42263	5.81282	5.43562	4.74391	5.43079	5.61713	5.22558
XLOC_001499	66.8862	71.4662	67.5176	55.0624	70.1443	53.1424	72.9886	64.7323	67.0764	73.8207	56.4063	57.4278
XLOC_001500	2.01213	1.92215	2.42081	1.7106	3.36069	1.91071	1.09385	1.58195	2.52829	2.14354	1.00979	1.70128
XLOC_001501	15.5563	20.5751	17.4764	17.8652	18.4491	18.2754	14.0611	18.0121	15.9248	13.9526	14.2001	16.3593
XLOC_001502	15.919	15.7551	14.4784	14.2862	8.54192	17.5961	13.9762	13.1686	13.5197	7.884	15.7686	14.6533
XLOC_001503	6.68435	6.77736	6.23993	6.1553	5.9677	6.6798	7.1113	5.9655	8.07853	5.30529	6.84517	6.61981
XLOC_001504	4.99005	3.10852	4.71863	4.55658	8.28188	4.46124	4.3473	2.74427	4.4534	7.91959	3.99067	4.83329
XLOC_001505	30.2911	30.0876	29.1884	28.8107	27.2185	25.0443	37.8077	35.985	37.3524	35.4604	31.8027	30.4033
XLOC_001506	193.101	204.102	170.713	198.162	182.399	193.324	177.256	199.955	144.829	179.095	180.038	172.037
XLOC_001507	0.528314	0.629868	0.596545	0.584487	0.278868	0.335164	0.317773	0.126298	0.0632543	0.307557	0.25185	0.18258
XLOC_001508	0.0294	0.0109388	0.0332698	0.0172069	0.0190216	0.0188653	0	0	0.0218494	0	0	0.0216372
XLOC_001509	0.011138	0.0350661	0.0125162	0	0.0107157	0.0107244	0.0117471	0	0.0348209	0	0	0.0231569
XLOC_001510	97.5916	112.196	119.265	89.9851	78.3473	105.105	119.461	104.745	98.8899	97.3337	101.175	109.148
XLOC_001511	1.33757	2.71469	2.88951	3.62185	1.22649	3.5697	1.03192	1.07239	2.37835	1.158	0.826754	1.22004
XLOC_001512	0.673225	0.976286	1.87826	1.39577	0.64609	1.61055	0.419297	0.845961	1.61197	0.390705	0.862431	0.716832
XLOC_001513	38.5421	46.7285	45.5707	40.4408	33.8693	35.5847	39.0398	32.3839	40.3379	33.279	29.898	33.6944
XLOC_001514	9.65685	10.4393	9.70067	11.2893	11.7086	10.5336	8.5918	8.25864	8.85374	10.1596	7.1537	8.40653
XLOC_001515	0.51137	0.242789	0.189118	0.844642	0.322225	1.14284	0.197592	0.189386	0.0633902	0.0618908	0.0630168	0.0624616
XLOC_001516	0	0	0.0421651	0.0201723	0	0	0.0197815	0	0.0198261	0	0	0.0191499
XLOC_001517	0	0	0	0	0.231209	0.0576893	0	0.134378	0.0648284	0.131465	0	0.256898
XLOC_001518	2.10504	2.08372	2.9594	2.18549	2.01248	2.6214	1.6781	1.24949	1.49048	1.42928	1.20438	1.27944
XLOC_001519	0.0305209	0	0	0.0328929	0	0	0.0340118	0.0335962	0.0669376	0	0.0324762	0
XLOC_001520	0.0881039	0	0	0.0494856	0.0416632	0	0	0	0	0	0	0
XLOC_001521	36.1835	34.1107	28.6797	34.4104	19.2143	37.2793	16.8798	12.15	8.19012	8.29025	18.3787	22.323
XLOC_001522	2.1369	2.3352	0.917989	1.395	3.14385	2.52658	43.4933	49.5605	12.5737	28.8741	35.3566	9.68373
XLOC_001523	0	0	0	0	0	0	0	0	0	0	0	0
XLOC_001524	12.4356	12.4856	12.8229	10.0733	9.50373	10.7319	9.47697	9.9684	11.8779	8.83912	7.42111	8.15361
XLOC_001525	8.7495	8.04897	9.58606	9.61618	7.02833	9.29024	6.7009	5.86815	7.10847	6.43774	5.46943	6.29939
XLOC_001526	26.5718	26.9281	25.5463	26.4442	26.635	24.4529	25.3895	22.8269	25.0949	26.1248	21.386	25.4714
XLOC_001527	5.2131	5.48617	5.21217	6.95538	5.89668	5.90534	4.79212	4.65463	4.75795	4.89007	5.15297	5.47624
XLOC_001528	9.72184	12.4878	11.1501	14.4076	14.2678	14.2377	8.97032	10.7225	7.18321	9.72965	8.93515	9.28179
XLOC_001529	0	0	0	0	0	0	0	0	0	0	0	0
XLOC_001530	0	0	0	0	0	0	0	0	0	0	0	0
XLOC_001531	2.35787	2.651	2.68644	3.36313	2.59685	3.61745	1.4813	1.67971	1.5733	1.40758	1.30919	1.42783
XLOC_001532	0.111469	0.196944	0.300073	0.368499	0.196499	0.394785	0.919579	0.508244	0.550501	0.526385	1.62428	1.20217
XLOC_001533	224.965	227.971	233.65	199.804	209.033	224.439	182.978	183.106	192.602	162.988	188.126	198.078
XLOC_001534	0.138197	0	0	0.152579	0	0.134472	1.36282	0.455085	0	0.148513	0.315129	0.461462
XLOC_001535	27.8461	34.438	27.9388	33.2405	33.8534	31.7446	30.0155	31.7714	22.7999	31.2865	30.652	25.1155
XLOC_001536	4.33615	2.5647	5.26899	3.75127	2.72615	4.47921	6.98036	4.80855	12.0972	7.3288	5.8502	6.42479
XLOC_001537	42.6427	54.6016	35.9808	49.6256	46.588	45.3971	70.6528	90.3331	66.2587	68.5803	59.2495	60.8208
XLOC_001538	0.0111351	0.070017	0.0497842	0.024568	0.0321809	0.0214027	0.977263	0.523872	0.439946	0.524692	0.708639	0.383134
XLOC_001539	0	0	0	0	0	0	0	0	0	0	0	0
XLOC_001540	25.6774	16.0943	25.1505	12.6753	20.9403	16.4949	25.425	17.786	25.1419	19.9757	22.4722	17.0856
XLOC_001541	4.16123	5.23734	4.06214	4.85635	4.33823	4.87977	2.94039	3.0093	3.34659	2.96434	3.15798	3.27122
XLOC_001542	20.2896	23.658	19.6711	14.7532	15.3561	13.7004	72.9244	54.7831	48.6583	42.24	49.3405	39.9803
XLOC_001543	19.9924	21.7929	19.5694	19.7437	21.0001	16.8963	18.7811	16.7826	18.5122	18.6758	15.7433	16.1587
XLOC_001544	0	0	0	0	0	0	0	0	0	0	0	0
XLOC_001545	0	0	0	0	0	0	0	0	0	0	0	0
XLOC_001546	0	0	0	0	0	0	0	0	0	0	0	0
XLOC_001547	0.00859503	0.0457285	0	0.048803	0.025525	0.0172857	0.47335	0.766719	3.45062	0.504483	0.309718	0.172841
XLOC_001548	30.7141	35.3471	23.5495	31.5959	27.4531	23.9377	24.7168	50.1786	27.9238	34.4814	29.5441	33.1692
XLOC_001549	19.0233	16.7076	21.5468	14.8141	16.7326	17.1204	13.8587	12.8809	11.8905	14.3982	13.1528	14.9369
XLOC_001550	762.702	959.918	820.698	744.983	881.745	517.333	519.038	687.215	486.742	511.705	421.158	440.85
XLOC_001551	0	0	0	0	0	0	0	0	0	0	0	0
XLOC_001552	0	0	0	0	0.0384426	0	0	0	0.0426111	0	0	0
XLOC_001553	0.688768	0.208999	0.890358	0.255274	0.328367	0.477254	0.890067	0.847969	1.08237	1.19412	0.342552	0.48833
XLOC_001554	0.175771	0.165574	0.130827	0.483175	0.215198	0.131831	0.85874	0.745819	0.482077	0.669515	0.520785	0.572807
XLOC_001555	0	0	0	0	0	0	0	0	0	0	0	0
XLOC_001556	1.4511	1.18567	1.86727	1.57049	1.54797	2.28349	1.05011	1.16946	1.05699	1.18062	1.07258	1.40806
XLOC_001557	0	0	0	0	0	0	0	0	0	0	0	0
XLOC_001558	4.93206	6.19205	4.65308	4.77039	3.83033	6.1	6.19397	4.63098	3.35418	3.0225	4.70279	4.72859
XLOC_001559	70.4813	72.1515	74.1977	55.2163	55.416	61.5791	73.1915	71.1896	56.6506	68.5419	72.3944	71.41
XLOC_001560	16.7838	18.733	19.6604	21.8554	17.3904	17.309	15.0683	17.1577	17.9895	16.6238	15.904	23.5286
XLOC_001561	11.7369	11.3602	11.2299	14.1918	12.9123	12.3781	8.97474	9.36067	10.2093	10.1534	12.4832	12.4084
XLOC_001562	12.1007	12.2769	9.04471	13.9656	11.3894	11.8838	9.72192	10.6394	8.58385	9.13954	10.5782	10.6314
XLOC_001563	0.330263	0.757402	0.288069	0.658205	0.381951	0.469827	0.814984	1.01996	0.723577	0.647925	0.782868	0.558385
XLOC_001564	0	0	0.0190135	0	0	0	0	0.036087	0.0179748	0	0	0
XLOC_001565	0.576806	0.499411	0.564515	0.510436	0.52343	1.14666	0.346488	0.352399	0.32247	0.322231	0.899683	0.539042
XLOC_001566	62.5989	77.4144	46.1815	63.3836	80.2479	46.2805	58.8825	74.0424	63.7725	71.7601	45.7176	52.6601
XLOC_001567	26.0364	29.6105	24.284	28.479	27.4731	26.4866	16.76	17.8313	19.3401	16.5081	15.9021	17.0811
XLOC_001568	7.87446	8.02959	6.45586	8.94878	7.77842	8.94681	8.64171	9.02473	7.28042	7.86015	9.49213	8.02588
XLOC_001569	2.24746	2.31579	2.7763	0.812434	1.47164	1.46648	29.7395	28.7405	21.8133	26.4222	22.3408	19.8779
XLOC_001570	49.4923	53.6778	66.5107	51.0148	45.7854	55.2886	32.7169	33.9448	49.7446	33.6156	25.1743	28.4078
XLOC_001571	0.0245888	0	0	0	0	0	0	0	0	0	0.0537819	0
XLOC_001572	3.38844	2.7944	3.16623	3.56681	3.47173	3.31446	2.85023	2.33163	2.66112	2.82066	2.87012	4.24353
XLOC_001573	0.268175	0.287247	0.0767202	0	0.19274	0.126782	0.144958	0.0721438	0.0712742	0	0.0725549	0
XLOC_001574	0.531733	1.03547	0.299447	0.096023	2.78526	0.838399	23.1862	63.7284	53.1143	221.888	27.1997	6.43356
XLOC_001575	31.4221	36.6672	33.7056	28.9335	30.4298	27.2003	47.8636	43.0966	37.1801	46.5445	40.804	38.249
XLOC_001576	30.355	20.699	27.5823	4.29889	18.1187	17.6106	172.346	179.221	183.383	103.003	76.8679	77.4663
XLOC_001577	0	0	0	0	0	0	0	0	0	0	0	0
XLOC_001578	0	0	0	0	0	0	0.054065	0.0550996	0.0268377	0	0.0590548	0.083037
XLOC_001579	0	0	0	0	0	0	0	0.0521232	0	0	0.279302	0
XLOC_001580	0	0	0	0	0	0	0.0266932	0	0	0.105819	0.0878218	0.163944
XLOC_001581	0	0	0	0	0	0	0.0330949	0	0	0.0658624	0.215133	0.0671576
XLOC_001582	0	0	0	0	0	0	0.0291316	0	0	0	0	0
XLOC_001583	0	0	0	0	0	0	0.0361804	0	0	0	0	0
XLOC_001584	0	0	0	0	0	0	0	0	0	0.0947594	0.0519964	0
XLOC_001585	0	0	0	0	0	0	0	0	0	0	0	0
XLOC_001586	0	0	0	0	0	0	0	0	0	0	0	0
XLOC_001587	0	0	0	0	0.0216881	0.021606	0.246971	0.0687887	0.0883017	0.089312	0.688781	0.574582
XLOC_001588	0	0	0	0	0	0	0	0	0	0.023303	0	0
XLOC_001589	0	0	0	0	0	0	0.0324988	0.131869	0.193278	0.0961257	1.00025	0.940902
XLOC_001590	0	0	0	0	0	0	0	0	0	0	0	0
XLOC_001591	0	0	0	0	0	0	0	0	0	0	0	0
XLOC_001592	0	0	0	0	0	0	0	0.0571337	0.0846616	0	0	0.0564453
XLOC_001593	4.05896	2.99534	7.13277	3.35019	4.90182	4.59431	1.56096	1.21681	1.90716	1.38051	2.05813	2.4747
XLOC_001594	0	0	0	0	0	0	0	0	0	0	0	0
XLOC_001595	0	0	0.123396	0	0	0	0	0	0	0.115224	0	0
XLOC_001596	0	0	0	0	0	0	0	0	0	1.36113	0	0
XLOC_001597	4.85857	5.44275	6.13501	4.82031	5.59296	5.75509	4.58355	4.64399	6.18406	5.02812	5.74915	6.15546
XLOC_001598	0.253655	0.29828	0.0566129	0.354137	0.411912	0.28218	0.299849	0.3408	0.376653	0.438063	0.549551	0.482737
XLOC_001599	0.84923	0.74114	0.488582	0	0.411914	0	0.581595	0.445437	0.722613	0.145329	0	0.440869
XLOC_001600	2.39806	1.92623	1.92026	2.70064	1.99093	3.43628	1.62688	1.38506	2.07111	1.42748	1.78366	1.68896
XLOC_001601	11.7844	11.1922	11.9296	10.515	10.6774	10.4421	10.1144	9.30727	12.0791	10.1883	8.58998	8.75734
XLOC_001602	0.218058	0.496808	0.0563467	0.186373	0.368576	0.255814	3.6375	3.52186	0.37112	2.4709	1.83658	1.64534
XLOC_001603	0.333264	0.657072	0.202311	0.264542	0.161328	0.229956	0.56232	0.479809	1.10141	0.838989	0.260305	0.948093
XLOC_001604	27.833	38.401	13.8512	23.0131	25.3505	18.3255	59.8553	65.4721	50.9221	49.9774	49.5097	51.9837
XLOC_001605	2.10075	2.04379	0.957908	1.01903	1.66769	1.60278	1.61746	2.33668	0.955647	2.06648	1.3101	0.690641
XLOC_001606	0	0	0	0	0.0381689	0.0380322	0.08369	0	0.0819737	0.0816226	0	0
XLOC_001607	2.34913	2.33846	2.42565	1.77276	2.24737	1.84984	1.83849	2.23635	3.01108	2.29645	2.38966	2.15655
XLOC_001608	8.09733	8.95873	6.93485	6.97619	6.92972	7.90771	13.5987	9.90933	7.2617	9.87971	11.2707	8.41708
XLOC_001609	10.1308	9.80295	9.96966	9.92448	12.4748	9.39757	8.9051	8.59149	9.95256	11.2706	8.18363	8.72331
XLOC_001610	0.959175	0.770116	0.905862	1.00258	0.835023	1.19995	0.765044	0.832463	0.996421	0.944375	0.956436	1.13886
XLOC_001611	0	0	0	0	0	0	0	0	0	0	0	0
XLOC_001612	0	0	0	0	0	0	0	0	0	0	0	0
XLOC_001613	0.113704	0.367117	0.259354	0.123703	0.10835	0.215719	0.249932	0.24905	0.983858	0.362764	0.248022	0.119475
XLOC_001614	0	0	0	0	0	0	0	0	0	0	0	0
XLOC_001615	0	0	0	0	0	0	0	0	0	0	0	0
XLOC_001616	1.48306	1.168	1.77489	2.43153	1.82825	3.00341	1.25438	1.00155	1.47175	1.33258	1.74559	1.70307
XLOC_001617	8.05543	9.34381	9.34361	14.5609	10.1254	16.814	5.90042	4.8932	8.23418	7.08025	9.84211	10.7393
XLOC_001618	11.5556	9.2597	21.6881	27.6119	6.6682	23.8586	21.4836	12.662	20.3945	13.8672	33.1802	25.3518
XLOC_001619	0	0	0	0	0	0	0	0	0	0	0	0
XLOC_001620	0	0	0	0	0	0	0	0	0	0	0	0
XLOC_001621	0.028614	0	0.0955543	0.0305605	0	0.0545153	0	0.0312419	0.094904	0	0	0.0600867
XLOC_001622	0	0	0	0	0	0	0	0	0	0	0	0
XLOC_001623	0.21776	0.213391	0.282241	0.35911	0.15674	0.341709	0.209314	0.298616	0.350419	0.255377	0.259972	0.677832
XLOC_001624	0	0	0	0	0	0	0	0	0	0	0	0
XLOC_001625	47.1891	28.0936	10.8757	23.1775	53.3836	50.6555	81.301	62.3223	12.7316	111.782	102.073	33.7206
XLOC_001626	21.1741	22.8711	12.8381	16.1966	23.2571	16.4003	27.8392	31.2366	18.7947	36.6276	26.3768	21.6458
XLOC_001627	46.3619	50.2654	41.7502	45.9102	50.5189	40.4132	46.3967	49.0258	49.493	51.2397	39.7746	38.4549
XLOC_001628	1.03195	1.48983	2.30668	0.415758	3.45576	0.406835	20.9029	22.1265	6.80761	20.3925	22.4546	11.5119
XLOC_001629	37.8512	40.2002	36.0781	39.2686	43.8187	43.703	27.4758	28.0931	22.3389	26.1831	26.6323	26.2236
XLOC_001630	0	0	0	0	0	0	0	0.0224836	0	0	0	0
XLOC_001631	38.0456	57.5611	28.535	25.7495	21.3089	33.9154	59.7713	42.1676	19.4242	28.2373	71.4264	30.2115
XLOC_001632	0	0	0	0	0	0	0	0	0	0	0	0
XLOC_001633	0	0	0	0	0	0	0	0	0	0	0	0
XLOC_001634	11.047	20.4039	6.95436	7.54406	7.49159	10.1931	48.6309	39.8979	12.4975	23.0148	41.4564	14.6405
XLOC_001635	8.62648	8.80099	7.96701	9.05229	8.8493	8.91544	10.0289	10.2472	7.84383	9.52876	11.1052	10.5366
XLOC_001636	22.7209	27.2039	20.4563	23.1145	21.4532	19.7247	26.8816	29.7435	26.6056	28.1712	28.4865	28.4424
XLOC_001637	0.158094	0.140678	0.435116	0.13613	0.119635	0.28069	0.115583	0.0642954	0.248437	0.0837561	0.159097	0.235852
XLOC_001638	0.650576	0.275286	0.533265	0.469774	0.291205	0.461025	0.141317	0.605798	0.50969	0.363235	0.233758	0.366184
XLOC_001639	2.01671	2.83102	3.72387	2.99333	2.04746	3.1018	1.46706	1.74465	1.44948	1.30947	2.06474	2.56273
XLOC_001640	24.6834	25.4792	33.0592	23.6671	25.5414	25.5943	21.6565	23.4773	23.8008	22.6166	20.9068	20.8427
XLOC_001641	144.302	163.141	117.281	123.924	149.557	124.495	194.485	197.961	121.273	163.687	169.06	139.122
XLOC_001642	3.8268	3.33952	2.98717	3.10655	2.7019	2.87491	4.72363	3.4088	3.89231	3.59738	3.66663	3.77724
XLOC_001643	0	0	0	0	0	0	0.148058	0.0493524	0	0	0	0
XLOC_001644	0	0	0	0	0	0	0	0	0	0	0	0
XLOC_001645	0.0621557	0	0.501845	0	0.104798	0	0	0.337184	0.448425	0	0.0671846	0
XLOC_001646	0.0504409	0.0287812	0.0564599	0.0615827	0	0.0264389	0	0	0.0280399	0	0	0
XLOC_001647	0	0	0	0	0	0	0	0	0	0	0	0
XLOC_001648	1.20101	0.908914	2.86663	0	0.815699	0.163232	0.184401	1.48462	1.05427	0	0.579875	1.81576
XLOC_001649	0	0	0.142279	0	0.0557411	0.0222452	0.011623	0	0.0346191	0.0116139	0	0
XLOC_001650	26.8927	19.5723	58.1202	17.5308	22.918	20.6997	21.898	23.7371	62.8846	40.9921	15.409	33.7359
XLOC_001651	15.7845	19.6203	21.5809	15.3186	19.0852	14.6686	20.2438	20.7466	23.1203	24.0344	16.9138	20.5926
XLOC_001652	174.846	190.751	145.448	145.498	163.53	135.168	278.174	264.393	253.672	256.455	239.077	213.331
XLOC_001653	0.403025	0.651817	0.469492	0.498163	0.568404	0.168398	0.933095	0.841706	0.835999	0.832153	0.546685	0.537831
XLOC_001654	0.822285	1.38851	0.744171	1.61545	0.874304	0.487882	1.32181	1.54361	1.85333	1.45064	1.09634	1.46925
XLOC_001655	66.651	65.9376	60.8594	71.4831	60.0059	90.1675	40.8581	36.4379	34.083	35.0704	53.7416	46.6483
XLOC_001656	16.5385	16.2028	15.695	19.2684	15.9804	20.5827	15.7326	17.0562	15.8383	17.6211	21.9337	18.5177
XLOC_001657	0	0	0	0	0	0	0	0	0	0	0	0
XLOC_001658	57.3424	42.1925	20.4371	26.4996	34.6979	24.9699	130.248	103.75	59.7121	102.196	75.0511	63.1895
XLOC_001659	2.60536	1.9809	8.87845	3.70968	7.01875	3.58159	1.25198	1.06643	1.6312	1.19238	0.912817	0.723845
XLOC_001660	17.2376	18.3763	19.45	18.6146	19.7497	19.879	15.898	16.3189	15.8158	19.4424	18.6541	17.0228
XLOC_001661	12.7639	16.2745	8.99371	11.5456	15.0904	9.49565	153.062	148.03	48.0609	83.6626	124.492	76.2213
XLOC_001662	0	0	0	0	0	0	0	0	0	0	0	0
XLOC_001663	0	0.20823	0	0	0.282496	0.0947273	0	0.103609	0	0	0	0
XLOC_001664	0.466555	0.281082	0.302619	0.37105	0.37497	0.400402	0.230841	0.236387	0.235901	0.148293	0.178768	0.30775
XLOC_001665	0	0	0	0	0	0	0	0	0	0	0	0
XLOC_001666	0	0	0	0	0	0	0	0	0	0	0	0
XLOC_001667	0	0	0	0	0	0	0	0	0	0	0	0
XLOC_001668	0	0	0	0	0	0	0.109206	0	0	0	0	0
XLOC_001669	0.361816	0	0	0.204956	0.175114	0	0	0	0	0	0	0
XLOC_001670	0	0	0	0	0	0	0	0	0	0	0	0
XLOC_001671	6.87161	7.533	3.73565	5.4095	6.55597	5.44844	12.6178	11.9927	5.18573	11.1347	14.216	8.40513
XLOC_001672	0.22655	0.553039	0.127299	0.32109	0.424075	0.205134	0.210972	0.433171	0.150686	0.74338	0.447163	0.335616
XLOC_001673	1.82981	1.41005	1.61366	2.02429	2.09239	1.89223	1.09521	1.26205	1.98064	1.02267	1.06269	1.02919
XLOC_001674	86.5876	87.1665	84.6421	94.9105	89.2311	102.079	41.0694	37.4601	36.9326	34.0727	41.9752	36.7139
XLOC_001675	18.9382	13.8678	36.3699	13.2303	25.8699	14.1888	8.39062	7.823	15.7365	12.3567	8.06339	11.037
XLOC_001676	6.20817	5.82327	5.97142	2.88012	7.24018	3.32376	11.4726	9.26335	11.8677	12.6838	7.29042	7.91013
XLOC_001677	13.2859	13.3151	15.6714	10.7205	13.1654	10.9773	15.8384	10.7268	9.4773	11.0556	13.9672	8.29821
XLOC_001678	2.01021	2.48692	2.17929	3.32343	1.75961	4.61538	0.0462245	0.0492381	0.0189381	0.0230136	0.0816674	0.106087
XLOC_001679	127.965	124.462	164.701	90.064	157.36	89.0305	259.431	140.395	61.6862	62.8405	120.701	58.1792
XLOC_001680	9.32252	8.24414	7.52399	8.41153	9.93303	9.76811	8.7511	9.1832	9.45252	8.55116	9.01455	8.7778
XLOC_001681	15.9698	19.9976	14.2209	20.006	15.4952	16.5043	13.4714	12.8219	15.0026	11.9222	11.6111	12.4157
XLOC_001682	19.439	19.0729	22.9243	17.4852	17.7716	19.5813	31.3647	29.8936	32.8296	28.5894	31.2877	27.8676
XLOC_001683	9.58144	10.0125	9.24457	8.78312	8.1026	7.48331	39.9832	42.6325	28.0635	30.9648	30.8713	26.946
XLOC_001684	0.00922038	0.0239139	0.0104179	0	0.00905774	0.0558652	0	0.00954326	0.023258	0.0575211	0	0
XLOC_001685	47.9528	48.2171	44.3903	55.6684	51.8937	61.575	31.4026	32.9646	25.6309	29.2944	35.8733	32.4286
XLOC_001686	0.00710879	0.00751569	0.0243827	0.00777428	0.00687096	0.00683529	0.0676499	0.14299	0.0151513	0.13203	0.0760294	0.0442314
XLOC_001687	0.0151743	0	0	0	0	0	0	0	0.0160002	0	0.0326326	0.0469368
XLOC_001688	0.0530527	0.0959696	0.0473675	0.047323	0.051327	0.0928174	0.0321407	0.0111611	0.0108223	0.0543677	0.0233871	0.0109916
XLOC_001689	3.66551	2.01966	2.17281	3.08359	2.6995	2.00472	3.56042	4.01785	3.49342	3.78216	3.3203	3.1932
XLOC_001690	0	0	0.396095	0	0	0	0	0.351125	0	0	0	0
XLOC_001691	0.915592	0.442446	1.44605	0.54316	1.25013	0.835638	0.689383	0.835204	0.486998	0.820498	0.759507	0.709621
XLOC_001692	0.616856	0.0851147	0.0308098	0.417736	0.593454	0.0689069	0.304454	0.115956	0.0149224	0.632859	0.17636	0.240219
XLOC_001693	0	0	0	0	0	0	0	0	0	0	0	0
XLOC_001694	21.1265	20.7674	22.2376	17.8659	19.9912	21.4929	25.4737	29.1714	31.4474	26.1201	25.9563	26.8128
XLOC_001695	38.3369	31.2807	47.5764	31.0369	35.0382	34.5499	38.8649	35.6061	43.0049	36.0952	42.4089	35.6233
XLOC_001696	1.03448	0.798007	1.18879	1.25737	0.466066	2.3219	1.41546	2.03621	2.01571	1.67157	1.47907	2.18726
XLOC_001697	13.3601	13.3557	13.7303	11.2521	17.6069	12.2478	19.1114	22.5259	21.8427	24.7443	14.5213	14.6184
XLOC_001698	0.556835	3.02655	2.30688	2.54295	1.90195	1.05456	1.74685	1.46898	0.573872	1.97463	1.87573	1.74117
XLOC_001699	1.44409	1.37955	1.60812	0.99921	0.995951	1.02949	1.42673	1.16299	1.69987	1.38907	1.41851	2.13889
XLOC_001700	3.73401	3.8607	2.93273	4.87565	3.65331	4.66304	1.78216	1.37808	1.63386	1.5242	2.32527	2.55638
XLOC_001701	7.60816	7.13431	6.94828	6.13375	6.75605	5.10212	9.99673	10.1996	10.1571	11.0132	10.1908	10.4244
XLOC_001702	297.815	364.582	330.888	406.959	356.253	535.81	86.2658	105.371	107.673	91.4991	101.679	127.577
XLOC_001703	3.91705	3.6639	3.46501	3.76166	3.55368	3.66518	5.29271	5.70135	5.37657	5.72872	6.10594	6.20969
XLOC_001704	0	0	0	0	0	0.129391	0	0	0	0.279483	0	0
XLOC_001705	0	0	0	0	0	0	0.0218385	0.0439762	0.021299	0	0.0224577	0.0199081
XLOC_001706	0	0	0	0	0	0	0.205842	0.0517335	0.282034	0.0759332	0.1342	0.0513727
XLOC_001707	6.7174	7.03557	6.68211	7.81511	6.24898	7.68599	5.43578	4.80295	5.03382	4.40081	3.70091	4.30329
XLOC_001708	0.0414427	0	0	0	0	0	0.00892942	0.0357523	0.0355591	0	0	0.0258357
XLOC_001709	0	0	0	0	0	0	0.0349747	0	0	0	0	0
XLOC_001710	0.0655862	0.0345751	0.0375613	0.187588	0.0974234	0.0325532	0.0987712	0.169168	0.0646502	0.0985114	0.0371466	0.0682052
XLOC_001711	0.265703	0.17955	0.148634	0.218977	0.296956	0.388512	0.291148	0.351602	0.581266	0.151053	0.0887199	0.182141
XLOC_001712	13.043	12.5053	11.4136	11.3386	12.0653	10.4303	10.5283	12.7786	10.6775	10.7478	9.41469	10.9527
XLOC_001713	5.93988	6.73991	6.24159	5.30122	6.28712	5.5966	6.21549	6.78984	5.97344	6.895	5.6281	5.85057
XLOC_001714	0	0	0.046747	0	0.0804894	0.0403415	0.0897154	0	0.0877731	0	0	0
XLOC_001715	0	0	0	0	0.0264417	0	0.0296216	0.0296933	0.0297918	0	0	0
XLOC_001716	0	0	0	0	0	0	0	0	0	0	0	0
XLOC_001717	11.7824	17.4831	14.3273	8.63347	12.8432	9.13665	10.5872	3.99132	1.67923	3.96879	5.35896	2.57777
XLOC_001718	5.43551	5.61536	4.70014	5.33315	6.51374	4.26168	8.40378	9.18304	9.11476	11.4895	8.32396	8.74396
XLOC_001719	3.83539	5.98482	4.17664	5.88797	5.41618	5.12	5.87823	8.53364	2.96044	7.52263	6.8889	7.37151
XLOC_001720	0	0	0.0608188	0	0.274457	0	0	0	0.23565	0	0	0.0597231
XLOC_001721	0	0	0	0	0	0	0.0417966	0.0419205	0	0.0410235	0	0
XLOC_001722	21.9466	21.4408	19.7131	21.0286	21.7935	22.4072	16.2389	16.4765	12.8517	17.6125	17.8201	16.6171
XLOC_001723	5.66432	5.4889	5.91788	4.63625	5.2667	4.35962	8.61732	8.43674	6.5851	7.98884	8.65756	7.61796
XLOC_001724	0.0611048	0	0.0462011	0.0227149	0	0.0196436	0.0431949	0.0216075	0.150674	0.0207974	0.0221328	0.0633975
XLOC_001725	31.6745	38.4543	66.0721	28.7865	39.0448	41.0026	2578.63	2270.06	2979.45	2470.21	725.502	747.812
XLOC_001726	30.4304	34.9592	40.2039	38.7331	32.4959	42.0566	25.9699	24.1445	27.6825	26.2274	21.558	23.1014
XLOC_001727	4.39232	4.25929	4.07937	4.972	4.74589	4.87901	3.71651	3.50228	3.70345	3.54662	3.75799	3.54804
XLOC_001728	0.0586729	0	0.0263109	0.0263606	0	0	0.0481789	0.0369561	0.131222	0.0359793	0.0390552	0.0731349
XLOC_001729	74.7329	76.2176	80.6505	75.4134	74.7129	77.2393	66.2263	67.5285	65.4613	59.7017	60.1867	61.1655
XLOC_001730	10.6824	13.8873	8.44997	9.59288	10.7525	7.55647	11.3937	10.4907	11.4902	10.1461	6.00714	5.99572
XLOC_001731	0	0	0	0	0	0	0	0	0	0	0	0
XLOC_001732	0	0	0	0	0	0	0	0	0	4923.87	0	0
XLOC_001733	0	0	0	0	0	0	0	0	0	0	0	0
XLOC_001734	0	0	0	0	0	0	0	0	0	0	0	0
XLOC_001735	14.9011	15.0171	13.1211	13.5484	15.8244	13.4755	20.1332	18.4198	19.9531	16.4346	17.1455	15.8555
XLOC_001736	4.11977	4.98548	3.14028	3.88182	4.18131	4.13984	2.12558	2.22289	0.876193	1.74882	1.97466	1.38402
XLOC_001737	34.3756	35.3912	33.6328	32.1338	34.9388	35.5297	22.2601	20.261	21.2674	21.5328	21.7713	21.3342
XLOC_001738	10.9563	13.5505	11.4517	11.1039	11.5096	10.3491	10.7347	10.6838	9.47173	10.4972	8.06615	9.33487
XLOC_001739	0	0.0208626	0	0	0	0	0.0405687	0	0	0	0	0
XLOC_001740	0	0	0	0	0	0	0	0	0	0	0	0
XLOC_001741	0.0126001	0.0132337	0.0285493	0.0140103	0.0485623	0	0.0261444	0.0399594	0.0130679	0.090893	0	0.0392392
XLOC_001742	0.1528	0.053188	0.0288898	0.261522	0.123593	0.67571	0.356649	0.31671	0.153633	0.178618	0.742383	0.502665
XLOC_001743	0	0	0	0	0	0	0	0	0	0	0	0
XLOC_001744	88.8164	67.3029	108.595	63.7399	64.4766	81.1417	86.0165	67.4447	52.1712	66.6192	90.4631	92.4035
XLOC_001745	15.8793	15.0492	14.448	16.1502	15.8049	17.2418	17.8465	18.1238	15.0877	17.8586	20.2285	19.4896
XLOC_001746	0	0	0	0	0	0	0	0	0	0	0	0
XLOC_001747	0	0	0	0	0	0	0	0	0	0	0	0
XLOC_001748	0	0	0	0	0	0	0	0	0	0	0	0
XLOC_001749	0.73368	0.347962	0.224113	0.837093	0.493185	0.763324	0.290727	0.235633	0.209406	0.458041	0.262876	0.305909
XLOC_001750	22.0672	24.9166	20.1765	25.0692	23.2002	24.7621	15.9567	17.5731	14.3235	13.8925	13.6221	13.3728
XLOC_001751	10.84	7.04533	2.50793	6.31078	19.073	7.15852	2.58511	3.50506	1.55182	1.76979	1.58627	2.14768
XLOC_001752	38.8249	41.0163	40.1384	37.2853	42.433	37.8087	49.2271	50.5636	42.8009	46.2278	38.6303	38.2028
XLOC_001753	10.384	5.28026	5.53318	5.48277	19.0787	8.92411	13.7158	13.5791	3.40584	15.0302	12.9883	4.95956
XLOC_001754	18.1837	12.6079	27.9614	15.4739	16.06	17.0558	22.4892	15.1665	23.0777	17.7589	17.541	15.8991
XLOC_001755	0	0	0	0	0	0	0	0	0	0	0	0
XLOC_001756	8.46615	7.74054	7.7306	10.6011	9.84996	5.33449	46.2406	37.4369	59.9397	45.7417	43.4988	43.2887
XLOC_001757	40.7274	39.2146	40.9675	40.8881	52.5636	40.8339	42.5508	47.5384	70.0885	48.0236	49.7234	44.6886
XLOC_001758	8.05846	9.6088	10.5377	9.21226	9.16472	9.08626	14.3637	11.9168	11.442	12.2151	9.5378	11.1229
XLOC_001759	1.62185	0.74653	0.97984	1.68854	1.24023	1.55361	0.52575	0.550094	0.835331	0.890931	0.88185	0.40303
XLOC_001760	327.332	329.617	339.042	303.901	273.875	384.072	211.202	186.327	206.369	187.341	215.387	247.053
XLOC_001761	6.40618	6.8251	6.22736	3.03522	4.82762	6.07325	9.96386	6.41541	6.75794	7.45369	7.5708	10.5777
XLOC_001762	31.2513	31.3328	34.607	27.3983	26.3927	29.4922	50.624	51.1008	48.2464	49.2552	48.5743	48.0266
XLOC_001763	0.173238	0.187252	0.786645	0.377616	0.330933	0.163591	0	0.190279	0.185759	0.555613	0	0.91886
XLOC_001764	14.7812	15.1018	12.9968	17.2149	20.0856	16.3831	11.3401	11.2758	12.5307	15.8001	12.7711	11.3926
XLOC_001765	21.5164	24.106	21.7876	19.6601	20.8283	22.7297	35.9293	32.7253	23.4873	29.0571	34.759	31.2941
XLOC_001766	26.3385	29.1523	16.2133	27.3979	32.0326	21.9059	26.2263	33.8687	25.3408	33.7934	26.4737	30.6368
XLOC_001767	1.68978	0.900845	1.13208	0.91559	1.92771	1.82176	0.447043	0.739037	0.58237	1.46013	1.41799	1.23491
XLOC_001768	15.5352	10.7853	24.359	12.0044	15.3333	16.0103	14.7973	12.9527	15.3714	18.4388	14.3415	8.78629
XLOC_001769	6.77361	5.79629	5.4862	5.54282	6.04736	4.82862	9.86714	9.7922	12.1014	9.9168	9.53428	9.91398
XLOC_001770	29.3559	29.3496	23.8019	30.4222	28.9188	28.3975	22.4689	24.2097	21.6586	21.0617	20.32	21.1729
XLOC_001771	3.68779	2.74857	1.80707	2.07274	4.46944	2.39666	3.26009	2.85603	3.322	4.23405	2.6499	3.67049
XLOC_001772	0	0	0	0	0	0.0728347	0.0843715	0	0.0822679	0.081207	0.0824387	0.161788
XLOC_001773	67.5025	67.6662	68.5384	62.2565	75.2847	67.0966	63.625	66.6307	75.8315	73.4927	50.5012	58.1591
XLOC_001774	1.65356	1.6837	2.39242	1.96674	1.67799	1.14849	2.11874	2.89969	4.61899	3.45657	2.35647	3.7523
XLOC_001775	0	0	0	0	0	0	0	0	0	0	0	0
XLOC_001776	28.8217	32.7308	29.9173	27.9195	27.4228	27.5636	31.8081	32.9016	30.5226	28.9168	27.602	26.3008
XLOC_001777	0.0784224	0.100553	0.16006	0.100775	0.102703	0.251564	0.38632	0.138429	0.139203	0.101069	0.366343	0.0659302
XLOC_001778	1.21648	0.966749	0.62911	0.336992	0.64954	0.660793	1.05827	1.02674	1.46854	1.31519	0.923428	0.80006
XLOC_001779	7.91811	7.01035	10.3903	10.1647	9.27467	8.62741	21.5894	17.9838	19.6583	25.5062	20.1259	12.526
XLOC_001780	3.50753	2.9014	3.06475	2.8458	3.42212	3.37552	3.86951	4.36608	3.8944	4.50149	5.41233	4.73957
XLOC_001781	137.689	156.831	137.097	139.399	134.196	160.076	54.0368	60.3918	46.4634	54.9552	50.3502	67.0682
XLOC_001782	14.6528	14.9923	18.3917	14.4133	13.3758	13.3185	24.0025	24.3479	27.528	26.3571	23.5515	24.1962
XLOC_001783	25.1161	28.9879	25.3398	25.6031	26.9921	24.5381	25.3226	30.8885	21.9819	24.6151	23.3834	22.1539
XLOC_001784	11.299	11.9699	11.7199	9.34039	10.7012	10.8086	21.5866	20.9169	17.0775	19.0147	17.8989	16.3081
XLOC_001785	2.89629	3.62571	2.8405	5.51488	3.76155	5.98787	0.17505	0.158903	0.240071	0.232742	0.174648	0.386288
XLOC_001786	1.22818	1.17421	1.08115	0.750386	1.80145	0.808946	16.9319	11.9516	0.602019	8.3021	15.6646	3.93685
XLOC_001787	48.8323	53.983	50.5697	49.357	49.7465	40.2735	84.0572	78.5986	61.9994	70.9595	71.7742	63.2571
XLOC_001788	55.3993	47.3745	66.1681	37.292	57.3913	33.6736	77.0254	67.4549	103.653	85.987	51.1571	51.5589
XLOC_001789	14.5511	15.2549	13.5907	15.7141	18.3064	9.84655	16.3515	16.8831	27.4792	21.628	10.7593	15.6469
XLOC_001790	33.556	39.3841	41.5725	33.6323	34.2994	24.479	45.5529	46.9749	48.223	46.2956	38.3607	36.7278
XLOC_001791	7.81443	6.9775	6.73096	5.45151	4.03505	7.15162	6.65234	6.63481	9.14757	4.76224	7.27147	5.97795
XLOC_001792	57.6935	64.2611	52.4467	62.4184	58.5861	50.4382	54.3702	46.4253	57.5277	46.6898	44.1799	46.4824
XLOC_001793	0	0	0	0	0	0	0.0288348	0.030953	0.0151232	0	0	0
XLOC_001794	2.01273	4.52938	12.2254	8.19512	10.5642	6.21991	1.50625	1.13221	1.47973	2.05129	3.97792	3.64665
XLOC_001795	1.89902	2.87519	4.26146	4.55703	2.64297	2.60003	2.43198	1.39716	2.40549	2.21014	4.7838	2.62084
XLOC_001796	18.2683	18.5671	16.266	17.2622	15.7611	19.6297	19.1381	16.4034	24.7139	17.1591	19.6373	17.1341
XLOC_001797	0	0	0	0	0	0	0	0	0	0	0	0
XLOC_001798	3.79355	3.91483	4.19396	3.66641	3.88464	4.24844	4.17049	4.434	4.25041	4.09114	4.34672	4.66507
XLOC_001799	21.4251	25.9592	18.1377	27.0343	25.0112	21.0946	19.2212	20.6475	19.9901	22.0489	15.6651	18.0275
XLOC_001800	0	0	0	0	0.016437	0	0.0881014	0	0	0.0171202	0.0540783	0.0349933
XLOC_001801	6.47357	8.09767	6.80143	8.41762	7.95188	6.5099	6.525	7.27932	5.41721	6.50435	5.85221	6.51852
XLOC_001802	0.094535	0	0.010269	0.0358962	0.0263513	0.0176129	0.0730853	0.0100745	0.0393123	0.0197074	0.0496161	0.0291021
XLOC_001803	12.5757	13.8996	11.3824	14.4467	13.9615	11.1604	12.8881	12.5644	12.0058	14.2031	11.2879	12.4396
XLOC_001804	2.11112	1.99048	2.27586	2.16222	2.09514	2.31092	2.3533	2.13113	2.01568	2.11038	2.53147	2.26331
XLOC_001805	3.68241	3.3532	2.91934	2.90055	3.35498	3.03475	2.85505	2.67847	3.57337	3.14834	3.22646	3.04613
XLOC_001806	33.9594	34.9049	28.6055	33.7173	35.8382	34.113	24.1844	25.2322	27.3561	24.7664	22.4203	24.0928
XLOC_001807	20.6172	19.4923	8.32526	13.0517	17.6347	11.3142	23.6899	26.7888	12.3025	26.032	23.9806	18.2277
XLOC_001808	0.660623	1.16431	0.942377	0.579764	0.373363	1.1422	1.11703	1.27923	1.77431	1.01656	1.79829	1.95069
XLOC_001809	0	0	0	0	0.0396737	0	0	0	0.102617	0	0	0.0841043
XLOC_001810	17.9817	20.0744	25.7011	17.4003	20.3294	15.2435	37.8373	41.495	39.3734	37.5171	33.9578	40.689
XLOC_001811	10.8421	11.1672	9.07031	12.1433	10.7047	12.6709	4.14448	6.74722	5.90062	5.99811	5.94609	4.65256
XLOC_001812	0.64797	0.487262	0.86006	0.4894	0.899229	0.893886	0.587982	0.816744	0.74631	0.886265	0.557726	0.466012
XLOC_001813	2.09601	1.68316	1.95493	1.18183	2.08719	1.3744	2.23078	2.0073	2.01226	1.78359	1.24463	1.41154
XLOC_001814	49.422	52.1526	39.6378	45.4146	49.8025	41.3486	43.8826	46.2026	39.9962	47.7191	39.8131	42.1656
XLOC_001815	0	0	0	0	0	0	0	0	0	0	0	0
XLOC_001816	0.837649	0.816672	0.251864	0.543334	1.01223	0.709542	0.2581	0.393347	0.0463999	1.04391	0.383135	0.225421
XLOC_001817	0	0	0	0	0	0	0	0	0	0	0	0
XLOC_001818	0.0106639	0.0110514	0.0839915	0.108398	0.0210838	0.105749	0	0	0.031426	0.0216489	0	0.0111923
XLOC_001819	0.108375	0.185312	0.151515	0.194828	0.142929	0.156844	0.142969	0.144269	0.113232	0.0281173	0.029519	0.183359
XLOC_001820	0.439268	0.312086	0.132642	0.531441	1.06215	0.390356	0.584609	1.37661	1.18903	1.4052	1.03026	0.832628
XLOC_001821	5.54859	6.54546	4.32254	5.61814	3.94015	5.5583	5.62058	4.61275	5.08564	3.28372	3.75323	4.3749
XLOC_001822	1.37203	1.17235	0.557995	2.17661	1.06193	3.10269	1.96314	1.24458	0.470476	1.16803	1.56679	0.959645
XLOC_001823	51.082	60.4882	74.7623	69.9525	51.4768	68.0914	32.1166	32.3018	37.1755	30.2503	40.1885	40.8024
XLOC_001824	83.4537	81.2794	101.939	56.5997	49.1497	48.2108	88.6574	33.5505	39.9191	36.9597	54.9337	48.192
XLOC_001825	0.57486	0.615137	0.520914	0.666573	0.543435	1.2211	0.462061	0.28289	0.155667	0.532824	0.524415	0.331539
XLOC_001826	0.615063	0.738815	0.35611	0.960102	0.861589	0.993449	0.567936	0.49534	0.6912	0.48576	0.562735	0.614968
XLOC_001827	2.83312	4.20787	4.41327	4.11844	4.53805	4.30829	12.2904	20.3547	22.5887	19.5264	6.80521	12.2505
XLOC_001828	0.220122	0.444441	0.283556	0.296265	0.316354	0.281703	0.173911	0.246403	0.29565	0.182794	0.234395	0.184521
XLOC_001829	9.13862	11.3455	9.06741	11.1977	8.50931	12.6846	9.2071	9.51087	6.61585	9.1197	8.4432	8.8222
XLOC_001830	0	0.0465263	0	0	0	0.128642	0.0445193	0.137461	0.0449687	0.0442255	0.0969663	0
XLOC_001831	2.77414	3.73332	1.01097	0.794019	1.32003	2.90525	5.63511	0.503791	0.411717	0.53706	2.74079	0.802342
XLOC_001832	9.60297	8.36296	8.56724	6.41653	6.47708	6.41121	7.24898	8.16619	14.79	10.2667	7.42489	10.3951
XLOC_001833	0	0	0	0	0	0	0	0	0	0	0	0
XLOC_001834	10.4533	9.80314	11.6998	10.9199	10.4825	11.6671	8.57496	8.28549	8.45242	8.6461	9.30928	10.372
XLOC_001835	1.0299	0.722521	0.65993	0.906722	0.570626	0.928283	0.787486	0.776291	1.47604	0.580187	1.91105	1.11981
XLOC_001836	0.716522	1.05559	0.308539	0.974627	0.504419	0.42239	0.586882	0.179781	0.144467	0.444137	0.589235	0.388797
XLOC_001837	30.3969	31.5663	18.484	23.05	40.388	22.8233	35.7855	43.3194	19.97	60.9932	43.9732	30.834
XLOC_001838	21.8887	20.6087	20.736	21.5245	23.6087	25.7611	18.0243	16.2035	18.897	19.3004	20.1111	22.9346
XLOC_001839	91.3279	85.6041	36.0024	62.4631	61.0968	36.9877	119.584	137.412	64.1186	118.328	112.478	127.486
XLOC_001840	39.2541	47.27	35.3901	48.8284	44.5027	34.4477	32.8518	37.8993	38.0326	33.495	27.1042	29.081
XLOC_001841	0	0	0	0	0	0	0	0	0	0	0	0
XLOC_001842	0	0	0	0	0	0.0423223	0.0452293	0.10006	0.0443782	0	0	0
XLOC_001843	67.6518	86.9882	72.3113	65.6183	83.9635	54.0932	85.6422	87.9686	48.652	75.1362	76.1931	62.5514
XLOC_001844	0	0	0	0	0	0	0	0	0	0	0	0
XLOC_001845	12.7592	15.3693	11.9338	12.1313	15.2015	11.9009	13.8918	13.4096	12.3002	17.0731	11.8615	12.9429
XLOC_001846	25.2346	28.4124	17.9475	18.3307	21.4454	19.6444	18.837	16.3855	14.1407	12.8034	12.1922	11.6371
XLOC_001847	0.604481	0.412028	0.624275	0.914825	0.324771	0.973615	0.186139	0.189127	0.276725	0.337259	0.401552	0.313612
XLOC_001848	0	0	0	0	0	0	0	0	0	0	0	0
XLOC_001849	0.258464	0.0689947	0.0736168	0.348588	0.186107	0.305479	0.140074	0.0700355	0	0	0	0.0677702
XLOC_001850	5.95571	8.31448	11.8317	10.2881	9.56305	6.1742	3.00479	3.80135	6.33658	7.74515	5.05169	7.44938
XLOC_001851	58.6616	60.61	68.7944	56.5674	55.2393	58.222	47.8817	45.7825	46.1227	45.9522	43.6429	41.6086
XLOC_001852	0	0.271267	0.348696	0.117092	0.290119	0.487773	0	0	0	0.150826	0	0.154644
XLOC_001853	4.57724	4.83314	4.62865	5.7894	5.40358	5.19247	2.01956	1.48165	2.26581	1.65663	2.27583	1.74216
XLOC_001854	5.38198	6.52426	5.92649	5.39773	5.26858	3.69139	5.01373	3.62271	5.98115	4.79561	4.22576	5.8047
XLOC_001855	0	0	0	0	0	0	0	0	0	0	0	0
XLOC_001856	0	0	0	0	0	0	0	0	0	0	0	0
XLOC_001857	0.452793	0.260675	0.214418	0.267332	0.398792	0.500321	1.03689	0.443448	0.927487	0.60484	0.754565	0.616173
XLOC_001858	0.229088	0.492215	0.374269	0.465884	0.874359	0.303342	0.610236	1.42449	1.58739	1.6456	2.19083	1.89479
XLOC_001859	0.44915	0.43359	0.471591	0.166277	0.455475	0.240588	0.295435	0.12813	0.258682	0.298342	0.238859	0.195014
XLOC_001860	11.2121	13.362	8.94424	11.6751	12.2507	9.70868	11.1686	12.8606	9.90023	11.4178	9.20459	9.38457
XLOC_001861	15.3498	15.8499	13.909	13.1265	16.5258	11.2119	15.2052	16.2396	15.7479	17.0101	13.1213	14.0676
XLOC_001862	0.349371	0.659819	0.613148	1.27638	0.783736	2.16116	0.26095	0.397527	0.379492	0.580231	0.578925	0.507856
XLOC_001863	7.46934	8.09741	8.0541	8.84096	7.16203	9.35587	2.66429	3.03059	3.32629	3.5195	2.25155	3.2382
XLOC_001864	0.423877	0.315994	0.149479	0.249515	0.278841	0.174902	0.411776	0.268788	0.454515	0.344381	0.408676	0.166546
XLOC_001865	1.2317	1.18526	1.49188	0.593099	0.681001	1.03242	1.02065	0.993278	1.43821	0.49438	0.236987	0.602723
XLOC_001866	312.026	314.805	244.051	264.808	329.334	255.252	293.083	354.613	231.755	290.774	288.5	234.014
XLOC_001867	0.308833	0.178456	0.197047	0.362726	0.320851	0.108381	0.189595	0.180288	0.271677	0.205336	0.170667	0.244164
XLOC_001868	18.8845	14.5191	18.346	16.602	16.6334	19.3326	17.2977	16.8706	16.7146	17.6129	20.346	18.8321
XLOC_001869	0.191709	0.132891	0	0.0719117	0.127481	0.127028	0.0640851	0.131314	0.187144	0.192051	0	0
XLOC_001870	5.84055	5.65116	5.35446	6.32179	3.75164	7.0652	4.38325	5.14901	4.58582	3.78941	6.93147	6.09127
XLOC_001871	10.3974	11.558	11.5644	12.3746	10.2058	14.8601	16.205	13.8469	10.2842	12.7268	23.073	24.7654
XLOC_001872	0	0	0	0	0	0	0	0	0	0	0	0
XLOC_001873	47.6972	50.9777	55.1611	48.1588	45.2624	40.753	55.1932	53.2254	53.462	54.174	50.8223	52.524
XLOC_001874	0	0	0	0	0	0	0	0	0	0	0	0
XLOC_001875	41.6872	42.3495	35.0878	37.2129	43.137	38.6086	49.7516	47.8616	45.9808	51.0199	40.4861	42.39
XLOC_001876	0	0	0	0	0	0	0	0	0	0	0	0
XLOC_001877	0	0	0	0	0	0	0	0.0214322	0	0	0	0
XLOC_001878	7.78667	7.87656	7.74555	6.70241	6.69989	7.07932	11.9151	12.0592	8.76963	9.16003	14.8789	13.3485
XLOC_001879	2.35179	1.90999	2.1204	1.61263	2.3174	1.86107	5.2251	5.03932	5.20816	4.40434	4.34014	3.85387
XLOC_001880	31.028	30.2376	35.7948	27.7389	25.6356	38.4819	24.3315	24.8834	26.1815	25.0164	27.6572	26.1664
XLOC_001881	14.4702	13.2817	16.2303	16.4477	14.0077	16.7935	14.3686	13.4874	13.397	13.9912	14.7625	12.9936
XLOC_001882	0	0	0	0	0	0	0	0	0	0	0	0
XLOC_001883	0	0	0	0	0	0	0	0	0	0	0	0.0292443
XLOC_001884	0	0	0	0.0735402	0	0	1.19176	5.85154	2.16672	1.22867	0.285771	0.684355
XLOC_001885	0.0242649	0	0.0272047	0.0136538	0.0473158	0	0.0372185	0	0.0347267	0.0124566	0	0
XLOC_001886	5.87638	7.52371	5.47761	8.6621	6.82261	8.95369	1.46199	1.49912	1.09099	1.30995	1.38506	1.30487
XLOC_001887	0	0	0.673671	0	0	0	0	0	0	0.192601	0	0
XLOC_001888	0.0684386	0.0240131	0.404815	0.0745578	0.459143	0.153878	0.122805	0.147858	0.239779	0.192024	0.0998266	0.0960359
XLOC_001889	0.229207	0.365367	0.742901	0.496839	0.594159	0.117066	0.705576	0.491689	0.253899	0.522178	0.541893	0.424244
XLOC_001890	0.128545	0.0338382	0.263246	0.0732014	0.127059	0.0946323	0	0	0.0642814	0	0	0
XLOC_001891	8.25271	6.05774	10.8592	9.31039	9.62701	11.0289	1.30612	1.15567	2.75795	2.34254	2.40007	3.88128
XLOC_001892	0	0	0	0	0	0	0	0	0	0	0	0
XLOC_001893	0.148596	0.0854811	0.186901	0.0740341	0.146029	0.128746	0.0332913	0.0511723	0.179436	0.165829	0.0911619	0.207707
XLOC_001894	2.19729	3.08024	4.88169	2.71647	2.55482	2.98948	1.44294	1.54392	3.20029	2.35409	1.73469	3.38257
XLOC_001895	0	0	0	0	0	0	0	0	0	0	0	0
XLOC_001896	17.8022	10.8423	32.1095	11.3365	17.4185	12.712	17.8043	8.10205	21.5375	12.697	6.95362	12.0285
XLOC_001897	16.7992	19.3401	17.3541	17.0599	14.4459	18.0525	12.0011	12.2062	11.9742	10.4979	11.9539	11.6255
XLOC_001898	0.447104	0.490073	0.636701	0.66929	0.543392	0.275616	0.78122	0.863795	1.42351	0.760726	0.673346	1.49566
XLOC_001899	11.9659	11.9678	11.8669	11.3633	12.3982	12.7632	12.3934	12.3596	9.79519	11.6224	13.0508	12.4455
XLOC_001900	33.4695	34.8597	32.6093	36.5474	37.2202	34.6901	28.3216	32.7964	28.8894	30.1597	30.4274	31.7948
XLOC_001901	1.40464	0.875424	0.276338	1.60881	2.32119	1.28461	0.722587	0.853097	0.28639	1.22043	0.774608	0.753381
XLOC_001902	38.4828	38.3626	39.8915	38.788	38.9588	41.9638	35.7979	31.6874	34.1489	35.9303	31.5758	27.9952
XLOC_001903	9.59577	12.1824	8.2023	12.0693	9.72544	10.2298	12.195	13.8369	10.5542	11.0533	12.24	12.9071
XLOC_001904	4.44008	5.48925	4.14152	6.40655	4.4859	6.79061	0.372621	0.307759	0.265396	0.312336	0.263574	0.504801
XLOC_001905	5.94024	5.28719	4.94315	5.9376	5.34877	7.77934	4.08069	3.89257	4.07377	3.97208	5.45969	4.93587
XLOC_001906	5.94163	6.79278	4.46465	6.83878	6.27654	5.80388	5.19135	5.71155	5.31072	5.72959	4.69075	5.68141
XLOC_001907	6.9882	9.16567	6.56908	7.26369	6.24329	11.5901	8.97612	9.42659	10.7874	10.0146	7.28383	10.2305
XLOC_001908	0	0	0	0	0.0598073	0	0.133519	0.0208331	0.0416493	0.261117	0.0843998	0.0868412
XLOC_001909	0	0	0	0	0	0	0	0	0	0	0	0
XLOC_001910	35.2514	38.7782	36.2906	38.0732	37.2333	41.9658	29.4579	27.5747	32.4544	29.7819	31.0298	28.4158
XLOC_001911	33.1138	37.4534	27.042	35.7409	34.2272	35.5364	20.8265	19.8118	24.5578	18.7075	17.1338	18.0778
XLOC_001912	4.24691	6.40356	3.36227	9.05536	4.33825	6.50849	0.786787	1.72004	2.85167	1.51362	1.69218	2.50417
XLOC_001913	0	0	0	0	0	0	0	0	0	0	0	0
XLOC_001914	0	0	0	0	0	0	0	0	0	0	0	0
XLOC_001915	2.26256	1.20806	0.453345	0.978301	2.74053	1.05221	2.48242	1.77644	0.991042	2.59967	2.92891	1.4767
XLOC_001916	8.64722	10.122	9.3934	14.7534	12.1783	14.9232	3.15635	3.54274	4.51864	4.08327	3.90413	4.58711
XLOC_001917	12.0383	13.1753	18.196	13.579	13.2285	14.1032	13.6076	17.5116	16.9495	14.67	15.163	15.8964
XLOC_001918	44.6947	64.7432	66.5548	67.495	56.0465	57.1057	23.4323	30.7346	28.335	23.3299	28.4447	21.0084
XLOC_001919	0	0	0	0	0	0	0	0	0	0	0	0
XLOC_001920	85.0904	85.3516	105.102	67.2398	82.6597	78.9874	213.982	206.261	173.787	221.016	197.563	145.97
XLOC_001921	0	0	0	0	0	0	0	0	0	0	0	0.0274537
XLOC_001922	1.56632	1.53736	1.70154	2.21885	1.65991	2.17238	1.7462	1.48267	1.43503	1.30749	1.61837	1.95545
XLOC_001923	16.3468	15.3955	16.9687	14.458	17.1193	24.406	11.856	12.4557	8.5052	10.6992	12.7942	11.0461
XLOC_001924	0.173198	0.15752	0.254728	0.11049	0.405438	0.23899	0.286787	0.392841	0.260117	0.484071	0.107039	0.0511247
XLOC_001925	2.14984	2.04052	2.30924	2.55321	2.35919	2.57997	2.22446	2.05921	1.86013	2.92497	2.11138	1.92473
XLOC_001926	0	0	0	0	0.0288658	0	0	0	0.0677006	0.0329032	0.0642481	0
XLOC_001927	124.458	165.183	124.323	159.646	169.588	123.159	41.4963	54.6744	33.0894	40.3436	56.0301	54.5659
XLOC_001928	0	0	0	0	0	0	0	0	0	0	0	0
XLOC_001929	7.9526	7.87188	8.74554	8.65581	9.08169	8.61893	4.32174	4.61528	4.87419	4.76919	5.2349	5.17217
XLOC_001930	50.4712	53.8845	131.479	68.8881	66.0249	86.5454	17.3095	14.0846	33.1953	27.218	20.3768	37.2169
XLOC_001931	0	0.0866467	0.0453127	0.0222005	0.100429	0.0168066	0	0.0684187	0	0.0146535	0	0.030867
XLOC_001932	0	0	0	0	0	0	0	0	0	0	0	0
XLOC_001933	0.0435549	0.0226109	0.024995	0	0.0213515	0.0213534	0.0218876	0	0	0.0656462	0	0
XLOC_001934	4.94405	3.67483	3.60675	5.57271	2.80224	4.97074	1.47263	0.911703	1.85068	2.46186	2.10511	3.5755
XLOC_001935	5.37266	5.2695	4.82517	2.96391	4.36144	4.60279	5.21278	5.27041	5.98999	5.65394	4.50782	2.87414
XLOC_001936	0.0997498	0.210663	0.111947	0	0.15708	0.191268	2.72635	3.15371	1.08498	2.25679	1.2557	0.389153
XLOC_001937	4.3087	3.30275	2.8644	4.44551	3.95775	4.07561	2.42213	3.04541	3.27659	2.6566	3.73045	4.15322
XLOC_001938	82.2687	97.0227	93.7627	100.387	80.7776	48.2993	116.202	102.5	145.774	105.271	96.7049	109.004
XLOC_001939	0.0560237	0	0	0.0632007	0.111324	0	0.112626	0.347696	0.495842	0.0566402	0	0
XLOC_001940	0	0	0	0	0	0	0	0	0	0	0	0
XLOC_001941	0.332433	0.624097	0.86239	0.657589	0.512823	0.667646	1.37417	1.37647	1.62527	0.940148	1.33621	0.920274
XLOC_001942	0	0.0647356	0.095804	0.0462495	0.020458	0.0809469	0.0413647	0.105452	0	0.020482	0.0905316	0.0426022
XLOC_001943	0.0622045	0.0643696	0.305909	0.188453	0.0821661	0.226533	0.0412218	0.0427624	0.0403611	0.0208694	0.0948417	0.0433667
XLOC_001944	0.0822332	0.332049	0.603709	0.139916	0.0791672	0.395378	0.412712	0.767929	2.99587	0.424518	0.230657	0.550644
XLOC_001945	0	0	0	0	0	0	0	0	0	0	0	0
XLOC_001946	27.8666	23.6749	30.4797	22.6794	24.9633	25.0634	47.4206	42.5859	36.9626	48.5724	39.8288	48.0783
XLOC_001947	0	0	0	0	0	0	0	0	0	0	0	0
XLOC_001948	0.0392479	0.0575	0.0356264	0.0434677	0.0153299	0.0457722	0.130101	0.057615	0.008088	0.136697	0.308387	0.14701
XLOC_001949	15.2546	14.5176	20.6249	15.3495	18.3232	17.2374	11.5724	12.6348	13.5889	13.8947	11.9209	12.8514
XLOC_001950	0	0	0	0	0	0	0	0	0	0	0	0
XLOC_001951	0.142346	0	0	0	0	0	0	0.229163	0.0720353	0.0747379	0.240868	0.381841
XLOC_001952	0	0	0	0	0	0	0	0	0	0	0	0
XLOC_001953	12.6386	14.9977	15.5782	20.6016	14.9555	27.6037	3.21803	4.052	4.21514	4.60384	3.21131	3.84987
XLOC_001954	0.0592965	0.0307848	0	0.0226992	0.105279	0	0.186414	0.0609673	0.321441	0.137958	0.0899755	0.0627041
XLOC_001955	0	0	0	0	0	0	0	0	0	0	0	0
XLOC_001956	23.2572	21.1585	23.1154	19.123	27.1804	19.1122	29.1988	28.6406	32.8646	36.1508	28.1378	24.479
XLOC_001957	0	0	0.0361778	0.0967703	0	0	0	0	0	0	0.0348415	0
XLOC_001958	0	0	0	0	0	0	0	0	0	0	0	0
XLOC_001959	0	0	0	0	0	0	0	0	0	0	0	0
XLOC_001960	0	0	0	0	0	0	0	0	0	0	0	0
XLOC_001961	0	0	0	0	0	0	0	0	0	0	0	0
XLOC_001962	0.0865804	0.091698	0.199829	0.0976707	0.0851278	0	0.175458	0.179661	0.260232	0.259998	0	0
XLOC_001963	1.08357	1.00529	1.01721	0.828942	0.940204	1.59198	1.1132	1.02202	1.61067	1.59604	1.22224	1.187
XLOC_001964	7.1725	7.12644	5.12283	5.80442	4.46063	5.66784	10.1816	8.73457	5.29789	4.99424	11.8777	7.42477
XLOC_001965	0	0	0	0	0	0	0	0	0	0	0	0
XLOC_001966	61.5196	63.516	53.8931	68.282	66.8049	66.5414	43.7697	40.7738	36.1445	42.948	46.7255	43.6315
XLOC_001967	67.307	63.0055	75.4732	65.4302	80.3948	65.1856	103.359	98.2204	63.5134	98.1202	103.273	95.4168
XLOC_001968	1.23479	1.64695	5.36459	1.91901	2.7866	1.15154	2.2117	6.14876	25.685	21.0482	2.57356	7.92513
XLOC_001969	38.3372	71.7975	82.4024	68.0985	58.3344	87.1487	50.0518	52.2928	44.8278	57.3131	63.4832	53.8852
XLOC_001970	0.94432	1.74911	1.22094	1.5635	1.06968	1.69882	1.34236	1.10176	0.764934	1.55031	1.37682	1.12675
XLOC_001971	0	0	0	0	0	0	0	0	0	0	0	0
XLOC_001972	9.91261	14.8413	5.39772	9.65571	4.43397	7.13102	5.36366	3.54607	0.113622	2.04032	7.55683	3.32484
XLOC_001973	8.42439	10.7613	8.17675	11.7974	11.5669	13.576	0.187795	0.370794	0.267628	0.181051	0.2054	0.344996
XLOC_001974	14.0463	15.0543	12.6852	18.8418	15.9527	20.0566	7.0824	7.89023	7.19933	8.01101	9.56585	9.71252
XLOC_001975	7.55611	8.20817	6.86566	7.46765	7.76284	6.63529	7.29894	7.74015	5.45332	6.76885	8.46042	8.32847
XLOC_001976	0.123091	0	0.145047	0	0	0	0.125526	0	0	0.121486	0	0.127773
XLOC_001977	0.037637	0.0152099	0.0336359	0.106169	0.0301665	0.261757	0.20003	0.204657	0.237266	0.0598922	0.391376	0.181422
XLOC_001978	31.2171	30.7236	25.5088	37.6374	33.2659	37.9433	31.966	32.476	32.0285	31.1801	35.145	30.8815
XLOC_001979	0	0	0	0	0	0	0	0	0	0	0	0
XLOC_001980	1.28627	1.82694	1.03783	2.32907	2.63524	2.91361	1.96769	2.5645	0.9699	2.22224	3.54739	1.76874
XLOC_001981	0	0	0	0	0	0	0	0	0	0	0	0
XLOC_001982	0.533664	0.254727	0.551361	1.49009	0.818315	1.09911	0.190332	0.645383	0.300021	0.241691	1.03741	0.518835
XLOC_001983	0.107601	0.119862	0.112829	0.247198	0.106256	0.257773	0.0838971	0.0874885	0.125911	0.119319	0.229267	0.164272
XLOC_001984	30.3374	28.9348	24.0516	26.3764	25.3051	20.5446	27.7314	26.3017	17.3455	21.553	20.3091	19.394
XLOC_001985	1.07769	2.83245	3.29456	7.56742	3.13524	12.6883	2.7139	6.1613	18.9578	7.3004	6.89895	7.93102
XLOC_001986	0	0	0	0.0641288	0	0	0	0	0	0	0	0
XLOC_001987	9.88226	9.93019	10.4237	11.938	11.634	10.8924	11.9834	11.6771	9.44045	10.8441	14.6115	11.5909
XLOC_001988	8.33147	7.52654	7.43385	9.23479	8.00212	7.35936	7.24542	7.83384	8.27588	7.89362	8.66634	8.34113
XLOC_001989	17.4775	15.5037	16.2904	17.4336	15.6237	21.9556	12.9316	13.6481	14.2988	13.7144	17.9727	15.896
XLOC_001990	0.0951325	0.0499638	0.160911	0.129836	0.254394	0.0695772	0.378332	0.27884	0.569853	0.518409	0.446926	0.252718
XLOC_001991	44.3027	45.4436	36.5733	50.2259	42.941	51.3682	27.8617	30.769	24.1496	28.4868	32.5779	29.933
XLOC_001992	6.31179	8.71466	8.87271	10.7931	8.28183	6.1336	9.30808	18.9748	23.7398	14.511	16.113	19.6921
XLOC_001993	0	0	0	0	0	0	0	0	0	0	0	0
XLOC_001994	0	0	0	0	0	0	0.0286159	0	0	0	0.0170223	0.0155477
XLOC_001995	0.0532032	0	0	0	0.0263749	0	0	0	0.0254286	0.0529045	0	0
XLOC_001996	3.02184	2.63049	3.72536	3.37702	2.23089	4.05418	2.00913	3.34463	2.94285	2.60192	4.04689	2.9673
XLOC_001997	0	0	0	0	0	0	0	0	0	0	0	0
XLOC_001998	0.283868	0	0	0	0.315389	0.612227	0	0.29597	0.554418	0	0.795243	0
XLOC_001999	0.0627806	0.163266	0.108744	0.180114	0.219425	0.0630152	0.0306758	0.0318889	0.184087	0.24706	0.285892	0.326537
[truncated: 30,187 more rows]

## Sheet: Sheet3
test_id	gene_id	gene	locus	status	NS	IR	log2(fold_change)	test_stat	p_value	q_value	significant
XLOC_000010	XLOC_000010	PLEKHN1	chr1:966491-975108	OK	0.26872	0.696932	1.37492	1.19816	0.00345	0.0112366	yes
XLOC_000011	XLOC_000011	ISG15	chr1:1013466-1014540	OK	24.8209	617.027	4.63571	9.48204	5e-05	0.000250085	yes
XLOC_000012	XLOC_000012	AGRN	chr1:1020122-1056119	OK	74.6782	186.411	1.31972	2.86837	5e-05	0.000250085	yes
XLOC_000027	XLOC_000027	VWA1	chr1:1430081-1442882	OK	13.317	36.667	1.46121	3.46743	5e-05	0.000250085	yes
XLOC_000029	XLOC_000029	ATAD3B	chr1:1471758-1509472	OK	14.0296	8.53134	-0.71763	-1.52149	0.0005	0.00205747	yes
XLOC_000030	XLOC_000030	ATAD3A	chr1:1512142-1534687	OK	21.4218	12.2053	-0.811576	-1.8968	5e-05	0.000250085	yes
XLOC_000031	XLOC_000031	MIB2	chr1:1614968-1630610	OK	16.5432	23.4014	0.500351	1.26086	0.0021	0.00728122	yes
XLOC_000032	XLOC_000032	MMP23B	chr1:1631680-1634654	OK	0.397657	3.76224	3.24199	2.70226	5e-05	0.000250085	yes
XLOC_000040	XLOC_000040	TNFRSF14	chr1:2555768-2563829	OK	2.03917	6.19848	1.60393	2.22195	5e-05	0.000250085	yes
XLOC_000042	XLOC_000042	FAM213B	chr1:2586459-2633042	OK	18.8596	11.888	-0.665796	-1.53795	0.00035	0.00149369	yes
XLOC_000044	XLOC_000044	PRDM16	chr1:3068496-3438621	OK	9.18994	5.27398	-0.801162	-2.04882	5e-05	0.000250085	yes
XLOC_000047	XLOC_000047	TPRG1L	chr1:3624991-3630131	OK	11.5855	45.6406	1.97799	4.78817	5e-05	0.000250085	yes
XLOC_000069	XLOC_000069	CAMTA1	chr1:6785323-7769706	OK	68.6793	46.9331	-0.54927	-1.1315	0.00645	0.0192441	yes
XLOC_000070	XLOC_000070	VAMP3	chr1:7771268-7781432	OK	65.1268	92.4453	0.505347	1.367	0.00105	0.0039597	yes
XLOC_000072	XLOC_000072	PARK7	chr1:7961653-7985282	OK	301.53	224.926	-0.422852	-1.14973	0.0052	0.0159946	yes
XLOC_000078	XLOC_000078	LOC102724571	chr1:9182203-9193031	OK	1.30377	6.23616	2.25797	2.51846	5e-05	0.000250085	yes
XLOC_000080	XLOC_000080	SPSB1	chr1:9292881-9369532	OK	4.45129	12.35	1.47222	2.91159	5e-05	0.000250085	yes
XLOC_000082	XLOC_000082	TMEM201	chr1:9588873-9614877	OK	9.37245	6.68127	-0.488303	-1.11349	0.0062	0.0186228	yes
XLOC_000089	XLOC_000089	KIF1B	chr1:10210705-10381603	OK	18.3411	12.9943	-0.497197	-1.31433	0.00125	0.00460304	yes
XLOC_000091	XLOC_000091	PGD	chr1:10399027-10420144	OK	122.53	87.4778	-0.486148	-1.28364	0.0016	0.00573405	yes
XLOC_000092	XLOC_000092	APITD1,APITD1-CORT,CORT	chr1:10430101-10452003	OK	10.8389	4.77573	-1.18243	-1.93709	5e-05	0.000250085	yes
XLOC_000094	XLOC_000094	TARDBP	chr1:11012621-11025492	OK	47.1644	34.8981	-0.434553	-1.18229	0.0038	0.0122143	yes
XLOC_000096	XLOC_000096	ANGPTL7	chr1:11106530-11262557	OK	0.0351385	2.32978	6.051	0.724546	0.0144	0.0382829	yes
XLOC_000100	XLOC_000100	FBXO44	chr1:11647867-11663327	OK	8.97887	20.2274	1.1717	1.92425	5e-05	0.000250085	yes
XLOC_000101	XLOC_000101	FBXO6	chr1:11664092-11674354	OK	2.26935	8.1904	1.85166	2.57385	5e-05	0.000250085	yes
XLOC_000102	XLOC_000102	DRAXIN	chr1:11691723-11720279	OK	3.80097	6.80426	0.84007	1.37244	0.001	0.0037896	yes
XLOC_000103	XLOC_000103	AGTRAP	chr1:11736084-11750771	OK	20.5309	30.6862	0.579795	1.24123	0.00265	0.00891512	yes
XLOC_000105	XLOC_000105	CLCN6	chr1:11762213-11847783	OK	9.55267	5.61575	-0.766425	-1.48307	0.0001	0.000478381	yes
XLOC_000107	XLOC_000107	PLOD1	chr1:11934666-11975542	OK	87.5928	242.552	1.46941	3.36517	5e-05	0.000250085	yes
XLOC_000109	XLOC_000109	MIIP	chr1:12019241-12032049	OK	13.3193	8.90367	-0.581051	-1.1859	0.0037	0.0119267	yes
XLOC_000112	XLOC_000112	TNFRSF1B	chr1:12166942-12209220	OK	1.34578	0.549569	-1.29207	-0.744479	0.0075	0.0218973	yes
XLOC_000114	XLOC_000114	VPS13D	chr1:12230055-12512047	OK	2.72259	4.23614	0.637773	1.63758	5e-05	0.000250085	yes
XLOC_000121	XLOC_000121	PRAMEF2	chr1:12857085-12861909	OK	0.00497319	0.532243	6.74177	0.740973	0.0096	0.0270207	yes
XLOC_000137	XLOC_000137	EFHD2	chr1:15405746-15430343	OK	22.8491	10.9778	-1.05754	-2.45393	5e-05	0.000250085	yes
XLOC_000143	XLOC_000143	PLEKHM2	chr1:15684136-15734769	OK	19.3153	26.7527	0.469937	1.25248	0.0018	0.00635485	yes
XLOC_000147	XLOC_000147	FBLIM1	chr1:15756339-15786594	OK	16.8045	76.7718	2.19173	5.19901	5e-05	0.000250085	yes
XLOC_000148	XLOC_000148	SPEN	chr1:15834214-15940455	OK	5.80125	2.99526	-0.953681	-2.39171	5e-05	0.000250085	yes
XLOC_000155	XLOC_000155	NECAP2	chr1:16440671-16460090	OK	32.6529	49.3605	0.596145	1.59079	5e-05	0.000250085	yes
XLOC_000168	XLOC_000168	CROCC	chr1:16914083-16972979	OK	6.48356	3.68613	-0.81468	-1.82449	0.0001	0.000478381	yes
XLOC_000183	XLOC_000183	MRTO4	chr1:19251580-19260128	OK	23.4144	15.188	-0.624465	-1.55767	0.0002	0.00090526	yes
XLOC_000186	XLOC_000186	MINOS1,MINOS1-NBL1,NBL1	chr1:19596976-19658456	OK	39.0338	91.1218	1.22307	3.09541	5e-05	0.000250085	yes
XLOC_000189	XLOC_000189	OTUD3	chr1:19881862-19912945	OK	3.89809	2.45405	-0.667603	-1.34224	0.00115	0.0042787	yes
XLOC_000190	XLOC_000190	PLA2G5	chr1:20059649-20091901	OK	1.35444	3.22856	1.2532	1.25275	0.0018	0.00635485	yes
XLOC_000211	XLOC_000211	EPHB2	chr1:22710769-22915330	OK	29.33	44.5927	0.604431	1.61611	5e-05	0.000250085	yes
XLOC_000213	XLOC_000213	KDM1A	chr1:23019442-23083691	OK	44.9714	29.4701	-0.609759	-1.6504	0.0001	0.000478381	yes
XLOC_000221	XLOC_000221	LYPLA2	chr1:23791122-23795539	OK	36.9454	51.0955	0.467802	1.21992	0.0026	0.00877903	yes
XLOC_000223	XLOC_000223	PNRC2	chr1:23959810-23963462	OK	45.5056	33.9329	-0.42336	-1.13756	0.0046	0.014408	yes
XLOC_000226	XLOC_000226	NIPAL3	chr1:24415749-24472983	OK	5.73365	16.4632	1.52172	3.47144	5e-05	0.000250085	yes
XLOC_000229	XLOC_000229	SRRM1	chr1:24643102-24673281	OK	18.9907	13.8462	-0.455803	-1.16076	0.005	0.015444	yes
XLOC_000230	XLOC_000230	CLIC4	chr1:24745268-24844324	OK	79.8747	132.851	0.734003	1.77911	5e-05	0.000250085	yes
XLOC_000233	XLOC_000233	TMEM50A	chr1:25338297-25420872	OK	37.4128	53.3464	0.51186	1.17534	0.00415	0.013161	yes
XLOC_000235	XLOC_000235	LDLRAP1	chr1:25543579-25591211	OK	5.5292	8.54275	0.627631	1.28656	0.0011	0.0041271	yes
XLOC_000236	XLOC_000236	MAN1C1	chr1:25617467-25786207	OK	17.9326	30.6104	0.771439	1.68792	5e-05	0.000250085	yes
XLOC_000239	XLOC_000239	EXTL1	chr1:26021774-26036464	OK	0.383865	2.91477	2.92471	3.5357	5e-05	0.000250085	yes
XLOC_000240	XLOC_000240	PDIK1L	chr1:26111164-26125548	OK	3.04587	1.51327	-1.00918	-1.58956	0.0003	0.00129915	yes
XLOC_000246	XLOC_000246	CEP85	chr1:26234152-26279038	OK	7.90669	4.14007	-0.933418	-1.94988	5e-05	0.000250085	yes
XLOC_000247	XLOC_000247	SH3BGRL3	chr1:26279721-26281522	OK	196.138	296.592	0.596608	1.59427	5e-05	0.000250085	yes
XLOC_000250	XLOC_000250	DHDDS	chr1:26432281-26471306	OK	15.0715	21.9848	0.544687	1.05152	0.01135	0.0312178	yes
XLOC_000251	XLOC_000251	HMGN2	chr1:26472410-26476642	OK	302.219	67.1877	-2.16933	-5.45565	5e-05	0.000250085	yes
XLOC_000255	XLOC_000255	PIGV	chr1:26787962-26798403	OK	3.81848	9.67246	1.34089	2.46434	5e-05	0.000250085	yes
XLOC_000258	XLOC_000258	NUDC	chr1:26921721-26946871	OK	61.3763	47.7408	-0.362457	-0.980632	0.01635	0.0425823	yes
XLOC_000259	XLOC_000259	TRNP1	chr1:26993697-27000886	OK	13.4381	27.2945	1.02228	2.20684	5e-05	0.000250085	yes
XLOC_000262	XLOC_000262	WDTC1	chr1:27234515-27308633	OK	10.7297	14.0109	0.384942	0.993414	0.0145	0.038507	yes
XLOC_000265	XLOC_000265	SYTL1	chr1:27341991-27353932	OK	1.12782	3.51144	1.63853	1.92379	5e-05	0.000250085	yes
XLOC_000268	XLOC_000268	STX12	chr1:27773182-27824452	OK	26.7059	52.9256	0.986805	2.65388	5e-05	0.000250085	yes
XLOC_000271	XLOC_000271	THEMIS2	chr1:27872542-27886685	OK	0.514235	2.16284	2.07242	1.91416	0.0001	0.000478381	yes
XLOC_000274	XLOC_000274	ATPIF1	chr1:28236090-28238105	OK	171.559	242.188	0.497422	1.22637	0.0026	0.00877903	yes
XLOC_000275	XLOC_000275	SESN2	chr1:28259451-28282491	OK	6.93874	21.8933	1.65774	3.94038	5e-05	0.000250085	yes
XLOC_000278	XLOC_000278	RCC1	chr1:28505942-28539196	OK	36.0294	16.2174	-1.15163	-2.91815	5e-05	0.000250085	yes
XLOC_000282	XLOC_000282	RAB42	chr1:28592199-28594586	OK	1.45919	3.16791	1.11836	1.24194	0.004	0.0127568	yes
XLOC_000287	XLOC_000287	EPB41	chr1:28887090-29123909	OK	2.86471	4.63568	0.694395	1.37399	0.00185	0.00651418	yes
XLOC_000294	XLOC_000294	SERINC2	chr1:31409564-31434680	OK	9.13411	23.5715	1.36771	2.82709	5e-05	0.000250085	yes
XLOC_000297	XLOC_000297	TINAGL1	chr1:31576484-31587689	OK	3.03861	27.3599	3.17058	5.14098	5e-05	0.000250085	yes
XLOC_000300	XLOC_000300	KHDRBS1	chr1:32013693-32060859	OK	86.1244	35.5094	-1.27822	-3.42661	5e-05	0.000250085	yes
XLOC_000301	XLOC_000301	TMEM39B	chr1:32072898-32102866	OK	6.88793	3.93361	-0.808216	-1.28491	0.00235	0.00803444	yes
XLOC_000306	XLOC_000306	IQCC	chr1:32205634-32208687	OK	2.69905	0.970377	-1.47584	-1.96249	5e-05	0.000250085	yes
XLOC_000311	XLOC_000311	HDAC1	chr1:32292106-32333623	OK	44.4571	26.6532	-0.738107	-1.95027	5e-05	0.000250085	yes
XLOC_000313	XLOC_000313	ZBTB8B	chr1:32465056-32487859	OK	0.552899	0.170555	-1.69678	-1.68737	0.0001	0.000478381	yes
XLOC_000314	XLOC_000314	ZBTB8A	chr1:32539170-32605941	OK	1.70101	1.08241	-0.652154	-1.10702	0.0073	0.0214111	yes
XLOC_000315	XLOC_000315	RBBP4	chr1:32651147-32702760	OK	25.8342	15.1556	-0.76943	-1.4857	0.0005	0.00205747	yes
XLOC_000329	XLOC_000329	ZMYM1	chr1:35059785-35115859	OK	4.95443	2.63052	-0.913372	-1.6099	5e-05	0.000250085	yes
XLOC_000330	XLOC_000330	ZMYM4	chr1:35268849-35421944	OK	14.5666	10.91	-0.417004	-1.11574	0.0071	0.020954	yes
XLOC_000331	XLOC_000331	NCDN,TFAP2E	chr1:35557791-35595328	OK	13.1742	19.7137	0.581484	1.46323	0.0003	0.00129915	yes
XLOC_000333	XLOC_000333	AGO1	chr1:35883208-35929610	OK	6.35093	4.27709	-0.570336	-1.36274	0.0008	0.00311841	yes
XLOC_000335	XLOC_000335	TEKT2	chr1:36084074-36088276	OK	0.840652	0.144246	-2.54297	-1.94869	0.00015	0.000693668	yes
XLOC_000338	XLOC_000338	THRAP3	chr1:36224415-36305357	OK	32.3628	24.434	-0.405443	-1.10185	0.0052	0.0159946	yes
XLOC_000341	XLOC_000341	ZC3H12A	chr1:37474517-37484377	OK	1.99369	5.12565	1.36229	2.11268	5e-05	0.000250085	yes
XLOC_000344	XLOC_000344	CDCA8	chr1:37692400-37709719	OK	25.118	1.19575	-4.39273	-7.05107	5e-05	0.000250085	yes
XLOC_000347	XLOC_000347	UTP11L	chr1:38012711-38024825	OK	23.884	16.3786	-0.544228	-1.30347	0.001	0.0037896	yes
XLOC_000356	XLOC_000356	MFSD2A	chr1:39955111-39969968	OK	14.5713	10.4039	-0.486007	-1.0418	0.0106	0.0294134	yes
XLOC_000357	XLOC_000357	CAP1	chr1:40040582-40072649	OK	149.526	200.344	0.42208	0.987277	0.01525	0.0402013	yes
XLOC_000370	XLOC_000370	CTPS1	chr1:40979334-41012565	OK	21.0266	15.73	-0.418703	-1.03473	0.0095	0.0267904	yes
XLOC_000376	XLOC_000376	PPCS	chr1:42456340-42473381	OK	16.0472	23.1603	0.529331	1.13633	0.0062	0.0186228	yes
XLOC_000378	XLOC_000378	PPIH	chr1:42658357-42676758	OK	37.3533	22.2178	-0.749521	-1.46082	0.00055	0.00222832	yes
XLOC_000379	XLOC_000379	YBX1	chr1:42682388-42702353	OK	651.73	364.734	-0.837431	-1.87462	5e-05	0.000250085	yes
XLOC_000391	XLOC_000391	CDC20	chr1:43358954-43363203	OK	73.4115	2.04933	-5.16278	-8.43982	5e-05	0.000250085	yes
XLOC_000398	XLOC_000398	ARTN	chr1:43933319-43937241	OK	7.53736	1.76192	-2.09691	-2.49022	5e-05	0.000250085	yes
XLOC_000399	XLOC_000399	IPO13	chr1:43946805-43968022	OK	13.3131	19.0485	0.516835	1.3597	0.00055	0.00222832	yes
XLOC_000401	XLOC_000401	ATP6V0B	chr1:43974445-43978300	OK	114.444	166.082	0.537244	1.43688	0.00055	0.00222832	yes
XLOC_000409	XLOC_000409	KIF2C	chr1:44739729-44767767	OK	28.3614	0.845557	-5.06788	-7.69633	5e-05	0.000250085	yes
XLOC_000410	XLOC_000410	RPS8	chr1:44775573-44778740	OK	1486.48	1084.96	-0.454253	-1.04213	0.0108	0.0299119	yes
XLOC_000415	XLOC_000415	PLK3	chr1:44799960-44814151	OK	8.82001	19.7231	1.16103	2.42607	5e-05	0.000250085	yes
XLOC_000419	XLOC_000419	HPDL	chr1:45326872-45328675	OK	1.51573	0.329016	-2.20379	-1.99323	0.00025	0.00110672	yes
XLOC_000420	XLOC_000420	TOE1	chr1:45329241-45491168	OK	6.37976	2.31706	-1.46121	-1.926	5e-05	0.000250085	yes
XLOC_000422	XLOC_000422	AKR1A1	chr1:45550782-45570051	OK	45.6755	60.7872	0.412348	1.07626	0.0081	0.0233984	yes
XLOC_000423	XLOC_000423	NASP	chr1:45583987-45618906	OK	58.5916	15.9353	-1.87847	-4.57759	5e-05	0.000250085	yes
XLOC_000429	XLOC_000429	RAD54L	chr1:46247694-46303366	OK	8.16788	0.349052	-4.54845	-1.45	0.0001	0.000478381	yes
XLOC_000431	XLOC_000431	UQCRH	chr1:46303653-46316776	OK	344.359	266.638	-0.369032	-0.990077	0.01415	0.0377205	yes
XLOC_000433	XLOC_000433	FAAH	chr1:46394266-46413848	OK	1.46205	0.6177	-1.24301	-1.34899	0.00085	0.00329238	yes
XLOC_000445	XLOC_000445	CMPK1	chr1:47333796-47378839	OK	54.6628	74.1487	0.439863	1.19119	0.00345	0.0112366	yes
XLOC_000449	XLOC_000449	ELAVL4	chr1:50048013-50203770	OK	0.801704	0.145661	-2.46046	-1.77687	5e-05	0.000250085	yes
XLOC_000450	XLOC_000450	CDKN2C	chr1:50968694-50974637	OK	25.9877	1.07456	-4.59601	-5.8534	5e-05	0.000250085	yes
XLOC_000454	XLOC_000454	RNF11	chr1:51236272-51273447	OK	49.5595	73.6854	0.572218	1.55704	0.00025	0.00110672	yes
XLOC_000459	XLOC_000459	PRPF38A	chr1:52404546-52418320	OK	19.6562	8.65433	-1.18349	-2.83267	5e-05	0.000250085	yes
XLOC_000468	XLOC_000468	PODN	chr1:53062051-53085502	OK	0.394893	2.33069	2.56123	3.02282	5e-05	0.000250085	yes
XLOC_000483	XLOC_000483	PCSK9	chr1:55039475-55064853	OK	3.9367	0.484541	-3.0223	-3.87817	5e-05	0.000250085	yes
XLOC_000497	XLOC_000497	NFIA	chr1:61077273-61462788	OK	5.19686	2.02971	-1.35637	-2.92034	5e-05	0.000250085	yes
XLOC_000503	XLOC_000503	USP1	chr1:62436303-62451804	OK	25.6467	5.49932	-2.22145	-5.1682	5e-05	0.000250085	yes
XLOC_000513	XLOC_000513	ROR1	chr1:63774018-64181498	OK	1.30096	4.29935	1.72455	2.89836	5e-05	0.000250085	yes
XLOC_000518	XLOC_000518	AK4	chr1:65147548-65232145	OK	8.08785	19.4704	1.26746	3.27858	5e-05	0.000250085	yes
XLOC_000519	XLOC_000519	DNAJC6	chr1:65264693-65415869	OK	1.60926	2.3893	0.570194	1.04853	0.00965	0.027151	yes
XLOC_000520	XLOC_000520	LEPR,LEPROT	chr1:65420447-65637493	OK	28.9854	47.6026	0.715713	1.73716	5e-05	0.000250085	yes
XLOC_000521	XLOC_000521	PDE4B	chr1:65792509-66374579	OK	7.88622	2.68087	-1.55663	-3.02749	5e-05	0.000250085	yes
XLOC_000522	XLOC_000522	SGIP1	chr1:66533470-66751139	OK	1.23266	2.43595	0.98271	1.57231	0.00015	0.000693668	yes
XLOC_000529	XLOC_000529	GADD45A	chr1:67685176-67688338	OK	112.77	196.479	0.800983	2.1032	5e-05	0.000250085	yes
XLOC_000536	XLOC_000536	CTH	chr1:70411217-70439851	OK	1.89356	1.06129	-0.83528	-0.995123	0.0174	0.0448958	yes
XLOC_000547	XLOC_000547	ACADM	chr1:75724346-75763679	OK	26.6809	15.1103	-0.82027	-2.02685	5e-05	0.000250085	yes
XLOC_000554	XLOC_000554	ST6GALNAC3	chr1:76074703-76634601	OK	2.4942	1.13995	-1.1296	-1.32282	0.0004	0.00168364	yes
XLOC_000555	XLOC_000555	ST6GALNAC5	chr1:76867440-77067538	OK	13.3628	4.95166	-1.43224	-2.58897	5e-05	0.000250085	yes
XLOC_000557	XLOC_000557	AK5	chr1:77281976-77559969	OK	1.22473	0.591309	-1.05048	-1.22736	0.00315	0.0103882	yes
XLOC_000559	XLOC_000559	NEXN	chr1:77881347-77946324	OK	15.4553	38.0099	1.29827	3.18489	5e-05	0.000250085	yes
XLOC_000560	XLOC_000560	DNAJB4	chr1:77979162-78017964	OK	16.2064	54.1316	1.7399	4.21322	5e-05	0.000250085	yes
XLOC_000564	XLOC_000564	IFI44L	chr1:78620381-78646145	OK	1.54652	31.2718	4.33777	5.6711	5e-05	0.000250085	yes
XLOC_000565	XLOC_000565	IFI44	chr1:78649791-78664078	OK	3.28818	25.0137	2.92736	4.90622	5e-05	0.000250085	yes
XLOC_000575	XLOC_000575	WDR63	chr1:85062297-85133138	OK	0.300978	1.96418	2.7062	2.69452	5e-05	0.000250085	yes
XLOC_000579	XLOC_000579	CLCA2	chr1:86424085-86456558	OK	0.0490405	1.81272	5.20804	4.45312	5e-05	0.000250085	yes
XLOC_000583	XLOC_000583	SH3GLB1	chr1:86704569-86748184	OK	16.9761	22.3904	0.399372	1.09001	0.0087	0.0248825	yes
XLOC_000587	XLOC_000587	LMO4	chr1:87328467-87348923	OK	20.4776	26.4526	0.369364	0.98036	0.01725	0.0445948	yes
XLOC_000589	XLOC_000589	PKN2	chr1:88528861-88836255	OK	11.2161	8.62331	-0.379252	-0.962598	0.0186	0.0476164	yes
XLOC_000592	XLOC_000592	LRRC8B	chr1:89524373-89597861	OK	2.7976	1.70168	-0.717235	-1.37347	0.00105	0.0039597	yes
XLOC_000593	XLOC_000593	LRRC8C	chr1:89633084-89719535	OK	4.08073	0.919513	-2.14989	-3.65674	5e-05	0.000250085	yes
XLOC_000597	XLOC_000597	LRRC8D	chr1:89821013-89936432	OK	12.0855	7.91267	-0.611039	-1.41358	0.0004	0.00168364	yes
XLOC_000598	XLOC_000598	ZNF326	chr1:89995118-90028542	OK	17.3989	10.9854	-0.663408	-1.53235	0.00045	0.00187479	yes
XLOC_000599	XLOC_000599	CDC7	chr1:91500813-91525764	OK	11.0479	0.97414	-3.5035	-5.44449	5e-05	0.000250085	yes
XLOC_000601	XLOC_000601	EPHX4	chr1:92029975-92063536	OK	2.43025	5.34078	1.13595	1.48472	0.00065	0.00259067	yes
XLOC_000609	XLOC_000609	MTF2	chr1:93079234-93139081	OK	6.36528	4.05685	-0.649864	-1.31672	0.00185	0.00651418	yes
XLOC_000610	XLOC_000610	CCDC18	chr1:93149741-93279211	OK	3.83511	0.59071	-2.69875	-1.53577	0.00015	0.000693668	yes
XLOC_000618	XLOC_000618	ABCD3	chr1:94418376-94518663	OK	37.0453	23.5868	-0.651314	-1.72045	5e-05	0.000250085	yes
XLOC_000627	XLOC_000627	PTBP2	chr1:96721604-96815049	OK	9.48374	5.20954	-0.8643	-1.77125	5e-05	0.000250085	yes
XLOC_000634	XLOC_000634	LPPR4	chr1:99264291-99309584	OK	4.41716	1.89171	-1.22343	-2.23107	5e-05	0.000250085	yes
XLOC_000635	XLOC_000635	PALMD	chr1:99645874-99694541	OK	0.451425	3.42799	2.92481	3.60889	5e-05	0.000250085	yes
XLOC_000640	XLOC_000640	RTCA	chr1:100264741-100292769	OK	15.0604	21.3492	0.503427	1.23219	0.0032	0.0105295	yes
XLOC_000644	XLOC_000644	VCAM1	chr1:100719639-100739045	OK	3.52436	9.44739	1.42255	2.38161	5e-05	0.000250085	yes
XLOC_000645	XLOC_000645	SLC30A7	chr1:100896075-101025806	OK	4.12729	6.30067	0.610309	1.1677	0.00485	0.0150406	yes
XLOC_000662	XLOC_000662	FAM102B	chr1:108560348-108639327	OK	2.8575	0.889977	-1.68292	-2.65277	5e-05	0.000250085	yes
XLOC_000663	XLOC_000663	PRPF38B	chr1:108692309-108701803	OK	14.3267	9.31176	-0.621584	-1.53975	0.0004	0.00168364	yes
XLOC_000667	XLOC_000667	GPSM2	chr1:108876217-108963499	OK	9.41691	0.690472	-3.7696	-2.42585	0.01115	0.0307597	yes
[truncated: 32,029 more rows]

## Sheet: Sheet4
test_id	gene_id	gene	locus	status	NS	IR	log2(fold_change)	test_stat	p_value	q_value	significant
[truncated: 5,809 more rows]

[truncated: 3 more sheets: SDE, SDR, SUR]
