# Supplementary material for: Astrocyte senescence promotes glutamate toxicity in cortical neurons
Source: PLoS One. 2020 Jan 16;15(1):e0227887. doi: 10.1371/journal.pone.0227887 (PMC6964973; doi:10.1371/journal.pone.0227887)
Supplement: S4 Table — (XLSX) [file pone.0227887.s009.xlsx]

## Sheet: chart_SUR_GADdiseases
Term	Count	%	PValue	Genes	List Total	Pop Hits	Pop Total	Fold Enrichment	Bonferroni	Benjamini	FDR
ovarian cancer	122	4.40433	2.01701e-17	LTBP1, IL6ST, OSMR, IL18, FST, MMP7, ANKRD1, MMP2, TCEAL1, TGFB2, DAB2, CDKN2A, ST3GAL5, CDKN2B, PLOD1, ISG15, GATA6, CTGF, PLOD2, SERPINE1, IL1B, MX1, IL1A, BCR, BST2, HLA-A, HLA-C, SERPING1, HLA-B, PLAUR, JUN, LAMC1, TNFAIP3, EIF2AK2, MFAP4, WNT5A, IL1R1, CYP1B1, IFITM1, PANX1, TNFRSF12A, ERBB2, OAS3, NFKBIA, CD70, OAS1, BCL2L1, ITGB3, CCNG1, TIMP3, ITGB1, CCNG2, IFI35, TIMP1, VDR, ITGAV, EGF, …	2000	370	12971	2.13846	1.12247e-13	1.12247e-13	3.88175e-14
Type 2 Diabetes| edema | rosiglitazone	450	16.2455	2.62645e-12	MEF2A, CDIPT, L1CAM, RORA, B2M, KIFC3, MAP3K5, APP, ISG15, SERPINE1, BSG, PTPRM, C4A, NCF2, SSPN, PLAUR, BCL2L10, NPC2, TAGLN, ASCC3, BACE2, JUN, ROR1, TFPI, ACAA1, IL1R1, CYP1B1, NFKBIE, GNAI1, NFKBIB, DUSP10, NFKBIA, HSPA1A, PROCR, DIABLO, PLTP, SPP1, MGAT4B, TGFBR1, TGFBR2, TMEM117, APOL1, RGS4, HEBP1, PARP3, BTBD11, CYP2J2, ASAH1, MMP24, NISCH, IL4R, SERPINA5, SERPINA3, SERPINA1, IL13RA1, BHL…	2000	2198	12971	1.32779	1.46162e-08	7.30811e-09	5.05462e-09
PHARMACOGENOMIC	538	19.4224	3.28205e-12	MEF2A, CDIPT, L1CAM, RORA, B2M, KIFC3, MAP3K5, APP, ISG15, SERPINE1, BSG, PTPRM, NCF2, C4A, LIG4, SSPN, BCL2L10, PLAUR, NPC2, TAGLN, ASCC3, TMEM139, BACE2, JUN, TFPI, ROR1, ACAA1, IL1R1, CYP1B1, NFKBIE, GNAI1, NFKBIB, ERBB2, DUSP10, NFKBIA, HSPA1A, HSPA1B, BCL2L1, SULT4A1, PROCR, DIABLO, PLTP, TUBB4A, SPP1, MGAT4B, TGFBR1, TGFBR2, TMEM117, APOL1, RGS4, HEBP1, PARP3, BTBD11, CYP2J2, ASAH1, MMP24, …	2000	2717	12971	1.28421	6.23588e-11	6.23588e-11	2.4597e-09
CARDIOVASCULAR	787	28.4116	2.76632e-11	MEF2A, SCN3B, CRHBP, ITSN2, APP, MAP3K5, DIRAS2, HMCN1, SERPINE2, FOXF1, SERPINE1, TMEFF2, C4A, SCN2B, AIG1, CRTAP, SCN2A, SIPA1L2, VPS41, LIG4, MYH9, MECOM, THY1, JUP, TAGLN, MED15, ASCC3, SIPA1L1, BACE2, JUN, BACE1, TFPI, ROR1, CMIP, EIF2AK2, DCBLD2, DCBLD1, SCN1B, CYP1B1, NFKBIE, HSD17B14, NFKBIB, ARHGEF28, NFKBIA, FAM212B, SGK223, DDX60L, C19ORF24, SPP1, SGIP1, ACER2, SERPINI1, GAS6, TMEM117,…	2000	4266	12971	1.19646	5.25601e-10	2.628e-10	2.0732e-08
Hepatitis C, Chronic|Liver Cirrhosis	34	1.22744	1.3222e-10	LTBP1, LTBP2, LTBP3, MMP7, NFKB1, TLR4, OAS1, TIMP2, MMP2, TIMP3, TGFB1, MMP24, TGFB2, TIMP1, APOE, IL1B, SERPINA1, MX1, IFNGR2, IFNGR1, IL1A, TGFBR1, TGFBR2, CHI3L1, MMP14, STAT1, MMP12, MMP11, STAT2, MMP10, IRF7, JAK1, EIF2AK2, CD14	2000	68	12971	3.24275	7.35803e-07	2.45268e-07	2.54458e-07
atherosclerosis	102	3.68231	1.66513e-10	PDGFA, IL18, TLR2, FOXO1, TLR4, MMP2, CXCL12, TGFB1, TGFB2, DMPK, S1PR2, GSTM3, CDKN2A, HMCN1, CDKN2B, INSIG2, APOE, SERPINE1, SLC2A1, CFH, IL1B, PDGFC, IL1A, PRKAB2, CD40, THBD, CPE, TNFAIP3, CAV2, IL1R1, GCLC, CCL2, ADORA2B, NFKBIE, NFKBIB, NFKBIA, CX3CL1, ABCA1, ITGB3, TIMP2, ITGB1, NR1H2, ECE1, SCARB1, PLTP, SPP1, PLAT, BHMT2, CAMLG, EFEMP1, ITGA2, ABCG1, GAS6, CEL, LAMA4, ALDH2, PON2, PTPN1,…	2000	355	12971	1.86344	9.26643e-07	2.31661e-07	3.20454e-07
hepatitis B	30	1.08303	3.19423e-09	IL1R1, IL18, OAS3, OAS1, OAS2, CCL5, CXCL12, TGFB1, MBP, VDR, APOE, IL4R, TAP2, TAP1, MX1, IFNGR2, IFNGR1, IL6, HLA-A, HLA-C, HLA-B, CD40, STAT1, PSMB8, PSMB9, CD58, IRF1, JAK1, EIF2AK2, GBP2	2000	61	12971	3.18959	1.77757e-05	3.55517e-06	6.14731e-06
Chorioamnionitis|Fetal Membranes, Premature Rupture|Infection of amniotic sac and membranes	60	2.16606	1.59694e-08	IL18, TLR1, MMP7, TLR2, TLR3, TLR4, NFKB1, MMP2, TGFB1, APOE, IL4R, SERPINE1, IL1B, PDGFC, FGF1, ANGPT2, IFNGR2, FGF2, IL1A, IFNGR1, MGP, HLA-E, MMP14, MMP12, PLAUR, MMP11, MMP10, THBD, IGF2R, IL12A, COL1A2, VCAN, PROS1, IL1R1, CCL2, CSF1, OXTR, ITGB3, TIMP2, TIMP1, TNFRSF1A, IGF1R, TAP1, THBS1, FN1, COL4A4, PLAT, COL4A2, IL6, COL4A1, HSPG2, SPARC, COL5A2, COL5A1, SOD3, CD55, SELE, CD14, PLAU, HT…	2000	186	12971	2.0921	8.88655e-05	1.48115e-05	3.07331e-05
Chorioamnionitis|Fetal Membranes, Premature Rupture|Infection of amniotic sac and membranes|Obstetric Labor, Premature|Pre-Eclampsia|Premature Birth	60	2.16606	1.98828e-08	IL18, TLR1, MMP7, TLR2, TLR3, TLR4, NFKB1, MMP2, TGFB1, APOE, IL4R, SERPINE1, IL1B, PDGFC, FGF1, ANGPT2, IFNGR2, FGF2, IL1A, IFNGR1, MGP, HLA-E, MMP14, MMP12, PLAUR, MMP11, MMP10, THBD, IGF2R, IL12A, COL1A2, VCAN, PROS1, IL1R1, CCL2, CSF1, OXTR, ITGB3, TIMP2, TIMP1, TNFRSF1A, IGF1R, TAP1, THBS1, FN1, COL4A4, PLAT, COL4A2, IL6, COL4A1, HSPG2, SPARC, COL5A2, COL5A1, SOD3, CD55, SELE, CD14, PLAU, HT…	2000	187	12971	2.08091	0.000110642	1.58067e-05	3.82645e-05
lung cancer	126	4.54874	6.65694e-08	ALAD, RNASEL, MASP1, IL18, MMP7, TLR2, IL15, MMP2, TGFB1, CLPTM1L, BAK1, GSTM3, CDKN2A, PTGIS, SERPINE2, APOE, CTGF, GATA3, SLC2A1, SERPINE1, CFH, IL15RA, IL1B, MX1, CHRNA1, IL1A, BCR, NCF2, HLA-A, HLA-C, HLA-B, LIG4, CD40, AHR, PLAUR, HSPB8, IL1R1, GCLC, CYP1B1, CCL2, NFKBIE, ERBB2, DRD4, ITGA11, NFKBIA, NINJ1, ABCA1, ITGB3, CCL5, PXN, VDR, SLC30A1, SLC30A4, SCARB1, EGF, COL18A1, TGFBR1, SRA1, M…	2000	516	12971	1.58367	0.00037039	4.63063e-05	0.000128113
multiple myeloma	48	1.73285	1.08681e-07	IL1R1, CYP1B1, NFKBIE, IL6ST, TNFRSF12A, IL18, TLR1, TLR2, NFKBIA, NFKB1, TLR4, CD70, NFKB2, IL15, VCAM1, TNFRSF1A, IGF1R, IL4R, IL1B, IL1A, COL18A1, ICAM1, IL6, LTBR, TNFSF4, ICAM4, RELB, EPHX1, TNFRSF14, CD40, LIG4, TNFSF9, AHR, TANK, TRADD, TNFRSF10A, TNFRSF9, TNFRSF10C, TNFSF10, TNFRSF10B, TNFSF13B, TNFRSF10D, CD81, IL12A, JAK3, IGFBP1, IGFBP2, IGFBP3	2000	142	12971	2.19228	0.000604625	6.71986e-05	0.000209156
CANCER	587	21.1913	1.27008e-07	CTHRC1, LTBP1, MASP1, LTBP2, OSMR, L1CAM, FSTL1, SGMS1, FAM210B, B2M, TVP23B, ACBD3, CLPTM1L, ISG15, SERPINE2, CTGF, SERPINE1, PTPRJ, CLCA2, PTPRM, NCF2, C4A, SERPING1, LIG4, MECOM, BCL2L13, SSPN, PDCD1LG2, TOX2, BCL2L10, PLAUR, NPC2, TAGLN, ASCC3, JUN, EIF2AK2, ACAA1, IL1R1, CYP1B1, MOB2, NFKBIE, NFKBIB, ERBB2, DUSP10, NFKBIA, ACP5, ACP2, HSPA1A, FAM212B, HSPA1B, BCL2L1, CTIF, ADAP1, SULT4A1, SL…	2000	3197	12971	1.1908	2.41315e-06	8.04383e-07	9.51852e-05
Alzheimer's disease	205	7.40072	1.60162e-07	SNCA, POSTN, PDLIM1, SGMS1, MXI1, SHB, CLPTM1L, BDNF, APP, PICALM, TRAK2, APOE, CH25H, SERPINE1, CFH, INA, F10, BCR, PCBD1, CRTAC1, HKDC1, OPTN, BACE2, BACE1, IL1R1, OLAH, HSPA1A, SORCS3, NR1H2, PPP1R3C, SLC29A3, SPP1, BMP4, PLAT, BMP1, CFB, SMAD3, MLYCD, NTRK2, PON2, TLL2, PLAU, LZTS2, NRP1, NFKB1, NFKB2, PTGES, BAG3, CCNY, SERPINA3, VKORC1, PIK3AP1, CHST15, FGF1, MYC, FGF2, GHR, ICAM1, MINPP1, …	2000	950	12971	1.3995	0.000890906	8.91264e-05	0.000308233
UNKNOWN	321	11.5884	1.91827e-07	ALAD, SNCA, GDF5, RORA, AQP3, BAK1, ACTG2, MAP3K5, APP, BDNF, HMCN1, SERPINE2, INSIG2, CTGF, APOE, CD46, SERPINE1, CFH, ERAP2, CFI, TIMMDC1, BCR, C4A, SCN2A, WNK1, SERPING1, OPTN, LIG4, MYH9, BTBD9, PLAUR, KRT19, KRT18, NPC2, TFPI, LAMC1, CHGB, EXT2, ADAMTS5, HS3ST3B1, IL1R1, CYP1B1, ERBB2, CD70, HSPA1A, HSPA1B, POMC, SLC29A3, PROCR, DMD, PLTP, SPP1, PLAT, COL18A1, BMP4, CFB, SMAD7, TGFBR1, TGFBR…	2000	1613	12971	1.29067	3.64471e-06	9.11179e-07	0.000143764
chronic obstructive pulmonary disease	104	3.75451	2.50252e-07	RNASEL, ALAD, MASP1, TLR2, TLR4, IL15, MMP2, TGFB1, BAK1, CDKN2A, SERPINE2, APOE, GATA3, SLC2A1, CFH, IL1B, IL15RA, MX1, IL1A, BCR, NCF2, HLA-B, CD40, AHR, HSPB8, CYP1B1, NFKBIE, ERBB2, DRD4, NINJ1, ABCA1, TIMP2, CCL5, VDR, SLC30A1, SLC30A4, SCARB1, EGF, FN1, COL18A1, TGFBR1, SRA1, MET, EPHX1, ALDH2, IGFBP6, NFKB1, AKR1C3, GPX1, TP53I3, IL4R, HMOX1, GPX4, GPX3, SERPINA3, SERPINA1, LMOD1, IFNGR2, …	2000	414	12971	1.62921	0.00139168	0.000126597	0.00048161
Dengue Hemorrhagic Fever	37	1.33574	5.70054e-07	RARRES3, RNASEL, IL1R1, NRP1, OAS3, TLR3, NFKB1, OAS1, OAS2, ITGB3, TGFB1, VDR, MYD88, TAP2, TICAM1, TAP1, CFH, MX1, IFNGR2, TRAM1, IFNGR1, ICAM1, IL6, EFEMP2, SOCS1, NFASC, STAT1, STAT2, IKBKE, OASL, PRKAR1B, IRF7, CD81, IRF1, JAK1, SPTBN1, EIF2AK2	2000	102	12971	2.35258	0.00316733	0.000264328	0.00109707
Bone Mineral Density	102	3.68231	6.10144e-07	FGF18, MEF2A, LTBP1, LTBP2, IL6ST, LTBP3, CRHBP, GDF5, FST, PDLIM4, POSTN, TLR4, IL15, TGFB1, TGFB2, BDNF, MYD88, APOE, CTGF, RBMS3, IL1B, IL1A, MGP, TANK, TNFAIP3, EXT1, EXT2, TRAF1, WNT5A, IL1R1, WNT5B, CYP1B1, NFKBIB, BMPR2, NFKBIA, POMC, SRC, LIF, VDR, NKX3-1, EGF, RUNX1, SPP1, BMP4, NTF3, MAP2K2, KLF10, TGFBR1, TGFBR2, SMAD3, EN1, TRADD, CDKN1A, TNFSF10, SFRP2, NTRK2, SFRP4, FBXO32, CLCN7, C…	2000	411	12971	1.60954	0.0033897	0.000261155	0.00117422
null	199	7.18412	7.54274e-07	ALAD, SNCA, RORA, BAK1, BDNF, INSIG2, APOE, SERPINE1, CFH, CFI, TIMMDC1, SCN2A, WNK1, CD40, MYH9, TFPI, CHGB, IL1R1, CYP1B1, ERBB2, CD70, HSPA1A, PROCR, PLTP, SPP1, PLAT, SMAD7, TGFBR1, SMAD3, CD55, APOL1, PKP2, NTRK2, PON2, NNMT, CYP2J2, GJA1, NFKB1, NFKB2, GPX1, XYLT2, IL4R, GPX4, SERPINA3, VKORC1, TGFA, SERPINA1, GHR, ICAM1, FLNB, LRPAP1, TNFRSF10A, CCND1, TNFRSF10C, TNFRSF10B, CCND3, TNFRSF10…	2000	936	12971	1.37886	0.00418874	0.000299779	0.00145159
OTHER	312	11.2635	1.57878e-06	CTHRC1, ALAD, MASP1, CRHBP, SNCA, FST, L1CAM, RORA, PRKY, BAK1, BDNF, CRY2, HMCN1, DIRAS2, PLOD1, INSIG2, APOE, CD46, SERPINE1, CFH, PITX2, FTL, TIMMDC1, CLCA2, BCR, NCF2, C4A, VPS41, SERPING1, CD40, SSPN, MYH9, KRT18, TACSTD2, TFPI, EXT2, HS3ST3B1, ACAA1, IL1R1, CYP1B1, NFKBIE, ARHGEF28, ERBB2, NFKBIA, HSPA1A, HSPA1B, POMC, RIMS4, ITGBL1, PROCR, DMD, SPP1, PLAT, COL18A1, BMP4, TRPC1, TGFBR1, TGF…	2000	1595	12971	1.26864	2.99964e-05	5.99935e-06	0.0011832
CHEMDEPENDENCY	649	23.4296	1.84105e-06	TGOLN2, MEF2A, LTBP1, PLEKHM3, CRHBP, RORA, SGMS1, FAM210B, FAH, PGPEP1, APP, MAP3K5, USP53, DIRAS2, FAP, FOXF1, MAP3K9, ZNF106, RAB27B, ITFG1, PTPRJ, PTPRK, TMEFF2, PTPRM, SCN2B, CRTAC1, AIG1, SCN2A, PTPRR, SIPA1L2, VPS41, MECOM, BCL2L13, ERGIC1, BTBD9, TOX2, TAGLN, ASCC3, JUN, ROR1, ATPIF1, UNC13B, GRB14, DCBLD2, DCBLD1, IL1R1, CYP1B1, DUSP10, NFKBIA, ESM1, CTIF, SORCS3, TMEM129, SPP1, SGIP1, N…	2000	3639	12971	1.15666	3.49795e-05	5.82999e-06	0.00137976
Birth Weight|Leukemia|Leukemia, Myeloid, Acute|Precursor Cell Lymphoblastic Leukemia-Lymphoma	59	2.12996	2.23104e-06	MASP1, TOLLIP, STAT5A, TLR1, TLR2, TLR3, TLR4, NFKB1, MBP, DAB2, MYD88, CD46, SERPINE1, TICAM1, CNTNAP1, FGF2, IRAK2, ICAM1, CLCA2, LTBR, ICAM4, NCF2, LY96, SOCS1, SERPING1, ADAM19, ACAA1, GPR108, SLC2A11, CCL2, C3, PFKFB2, FCGRT, C1S, CCL5, ADAP1, VCAM1, STAT6, ABHD16A, CCL20, TNFRSF18, SELPLG, TRAM1, CFB, MAL, SERPINI1, TNFSF9, STAT1, SOD3, STAT3, SOD2, STAT2, CYBA, CD55, GLS, C1RL, JAK3, SELE,…	2000	207	12971	1.84852	0.012339	0.000827373	0.00429355
Hepatitis C|Remission, Spontaneous	38	1.37184	2.50941e-06	RNASEL, IFITM1, STAT5A, TLR3, NFKB1, SP110, CCL5, VDR, TNFRSF1A, MYD88, APOE, TICAM1, TNFRSF18, SCARB1, INPP5D, MX1, MX2, TRAM1, DHX58, IFNGR1, ICAM1, TNFSF4, ICAM4, SOCS1, HLA-A, HLA-C, HLA-B, STAT1, PSMB8, STAT3, TANK, STAT2, IRF9, DDX58, IRF7, CD81, IL12A, EIF2AK2	2000	112	12971	2.20044	0.0138678	0.000872424	0.00482926
ankylosing spondylitis	21	0.758123	3.33592e-06	IL6, IL1R1, NFKBIA, NFKB1, HLA-C, TLR4, HSPA1A, HLA-B, HLA-E, PSMB8, TGFB1, SOD2, TRADD, PSMB9, TAP2, TAP1, IL1B, ERAP2, ANTXR2, CD14, IL1A	2000	45	12971	3.02657	0.0183932	0.00109143	0.00641981
Meningeal Neoplasms|meningioma	59	2.12996	3.66486e-06	MASP1, TOLLIP, STAT5A, TLR1, TLR2, TLR3, TLR4, NFKB1, MBP, DAB2, MYD88, CD46, SERPINE1, TICAM1, CNTNAP1, FGF2, IRAK2, ICAM1, CLCA2, LTBR, ICAM4, NCF2, LY96, SOCS1, SERPING1, ADAM19, ACAA1, GPR108, SLC2A11, CCL2, C3, PFKFB2, FCGRT, C1S, CCL5, ADAP1, VCAM1, STAT6, ABHD16A, CCL20, TNFRSF18, SELPLG, TRAM1, CFB, MAL, SERPINI1, TNFSF9, STAT1, SOD3, STAT3, SOD2, STAT2, CYBA, CD55, GLS, C1RL, JAK3, SELE,…	2000	210	12971	1.82212	0.0201884	0.00113241	0.0070528
NEUROLOGICAL	524	18.917	4.70209e-06	HCCS, LTBP1, PLEKHM1, EHHADH, CRHBP, L1CAM, SGMS1, ITSN2, MXI1, KIAA0319L, FAH, B2M, CLPTM1L, APP, HMCN1, DIRAS2, CH25H, SERPINE1, INA, CRTAC1, PCBD1, CRYAB, SCN2A, PTPRR, SIPA1L2, VPS41, MECOM, MARK4, BTBD9, PDCD1LG2, PLAUR, NPC2, ASCC3, BACE2, JUN, BACE1, TFPI, UNC13B, IL1R1, SCN1B, CYP1B1, DUSP10, NFKBIA, HSPA1A, HSPA1B, BCL2L1, CTIF, SORCS3, PPP1R3C, SLC29A3, PLTP, SPP1, NTF3, FAM131C, HSPA12…	2000	2890	12971	1.17592	8.93358e-05	1.27628e-05	0.00352389
Hodgkin Disease|Leukemia, Lymphocytic, Chronic, B-Cell|Lymphoproliferative Disorders|Waldenstrom Macroglobulinemia	42	1.51625	5.35349e-06	NFKBIE, IL6ST, TNFRSF12A, IL18, TLR1, TLR2, NFKBIA, NFKB1, TLR4, NFKB2, BCL2L1, IL15, VCAM1, GPX1, TP53I3, GPX4, GPX3, TNFRSF18, IL1B, MYC, IL1A, ICAM1, TNFSF4, RELB, TNFRSF14, CD40, LIG4, TNFSF9, TANK, BCL2L10, TRADD, TNFRSF9, TNFRSF10C, CCND1, TNFRSF10B, TNFRSF10D, BAX, CD81, IL12A, MDM2, RIPK2, JAK3	2000	133	12971	2.04805	0.0293529	0.00156679	0.0103023
benzene haematotoxicity	69	2.49097	5.95055e-06	IL6ST, IL18, CLDN6, TLR1, TLR2, VPS37C, TLR4, NFKB1, IL15, NFKB2, ZFYVE21, GPX1, TP53I3, IL4R, GPX4, GPX3, IL1B, MYC, TNIP1, IL1A, ICAM1, LTBR, NOL3, ICAM4, RELB, TNFRSF14, LIG4, CD40, TANK, FRY, BCL2L10, TNFRSF10A, TNFRSF9, CCND1, LOC389641, TNFRSF10C, TNFRSF10B, TNFSF13B, TNFRSF10D, TMEM139, CD81, IL12A, MDM2, RIPK2, KDSR, IL1R1, C3, TNFRSF12A, NFKBIE, NFKBIA, CD70, BCL2L1, VCAM1, TNFRSF1A, KLC…	2000	262	12971	1.70801	0.0325726	0.00165438	0.0114512
kidney aging	34	1.22744	6.93717e-06	RARRES1, C3, OSMR, MMP7, POSTN, LIX1, TIMP3, HIBADH, TGFB2, NOV, IGF1R, GPC6, LACC1, ADRA2A, EGF, GPNMB, LAMB1, SPP1, FN1, MATN2, HAPLN1, GLRB, CFB, MFGE8, LAMA3, PRICKLE1, CXCL14, PLK2, FBLN2, CLIC6, MAP4, ANTXR1, LAMC1, ADAMTS5	2000	99	12971	2.22734	0.0378698	0.00183667	0.0133498
RENAL	277	10	7.51741e-06	ALAD, ADCY2, PDLIM5, PDLIM1, KIAA0319L, CD2AP, HIBADH, B2M, TPK1, BAK1, ACBD3, MAP3K5, CTGF, APOE, SERPINE1, CFH, FAM150B, PTPRJ, PTPRK, C1GALT1C1, F10, PCBD1, PTPRR, WNK1, SERPING1, COLEC11, CD40, WNK2, LIG4, MYH9, ERGIC1, PLAUR, NPC2, JUN, ADAMTS1, ACAA1, DCBLD2, IL1R1, CYP1B1, NFKBIE, ERBB2, ARHGEF28, NFKBIA, ACP5, HSPA1A, HSPA1B, NR1H2, SULT4A1, LAMB2, PROCR, SPP1, SGIP1, PLAT, ZNF622, BMP4, …	2000	1417	12971	1.26781	0.000142821	1.78538e-05	0.00563374
Lymphoma, Non-Hodgkin	66	2.38267	7.7358e-06	TLR1, MITF, TLR2, NFKB1, TLR4, MMP2, AKR1C3, GPX1, ACBD3, BAK1, GSTM3, CDKN2A, CDKN2B, APOE, CD46, IL4R, GPX4, CFH, GHR, ICAM1, C4A, NCF2, HLA-A, HLA-C, SERPING1, HLA-B, LIG4, CD40, AHR, CCND1, NPC2, IGF2R, CCL2, CYP1B1, C3, HSD17B1, NFKBIB, NFKBIA, COMT, BCL2L1, C1S, CCL5, POMC, TIMP3, TIMP1, STAT6, VCAM1, NR1H2, VDR, TNFRSF1A, IGF1R, AKR1A1, BCL6, CFB, EPHX1, SOD3, STAT3, TRADD, SOD2, CYBA, CD5…	2000	249	12971	1.71905	0.0421364	0.0019549	0.0148865
Tuberculosis	34	1.22744	8.84104e-06	WNT5A, IL1R1, CCL3, CCL2, C3, IL18, TLR1, TLR2, TLR4, TERF2IP, SP110, CCL5, TGFB1, MBP, SLC11A2, VDR, TAP2, TAP1, IL1B, SERPINA1, PTX3, IFNGR2, IFNGR1, IL1A, IL6, LY96, HLA-C, CD40, FZD5, STAT1, IRF1, AHCYL2, CD14, RCN1	2000	100	12971	2.20507	0.0480099	0.00213687	0.0170133
Coronary Artery Disease	116	4.18773	9.41505e-06	MEF2A, MMP2, GDNF, CXCL12, TGFB1, FRRS1L, KIAA1462, PGPEP1, CDKN2A, DIRAS2, CDKN2B, APOE, TGFBI, SERPINE1, CFH, RAB23, IL1B, FNDC3B, IL1A, HHIPL1, SCN2A, TANC1, LHFP, TANK, ADAMTS7, THBD, TFPI, ADAMTS2, KALRN, IL1R1, CCL2, MRAS, MRAP2, ASTN2, ABCA1, ITGB3, CCL5, RIMS1, ABI3BP, PPP1R3B, ADRA2A, SCARB1, SUGCT, ANGPTL4, FN1, PLAT, BHMT2, UST, PCDH10, DOCK9, FANK1, SMAD3, ITGA2, ABCG1, CD55, CXCL16, …	2000	510	12971	1.47513	0.0510461	0.00218074	0.0181178
Lung Cancer	131	4.72924	1.10738e-05	TSPO, ALAD, RNASEL, MASP1, TLR2, IL15, MMP2, CXCL12, TGFB1, CLPTM1L, BAK1, GSTM3, CDKN2A, APOE, GATA3, SLC2A1, CFH, IL15RA, IL1B, LOX, MX1, IL1A, FTL, BCR, NCF2, HLA-A, HLA-C, HLA-B, LIG4, CD40, SSPN, AHR, PLAUR, HSPB8, HSPB1, IL1R1, GCLC, CYP1B1, CCL2, NFKBIE, ERBB2, DRD4, NINJ1, NFKBIA, HSPA1A, RRM2B, HSPA1B, ABCA1, CCL5, VDR, SLC29A3, SLC30A1, SCARB1, EGF, FN1, MUC1, COL18A1, MAFG, TGFBR1, SRA…	2000	593	12971	1.43272	0.0597655	0.002462	0.0213094
Alzheimer's Disease	82	2.96029	1.16654e-05	CAST, SNCG, IL18, SNCA, UCHL1, L1CAM, TGFB1, KCNIP3, GPX1, BDNF, APP, GSTM3, PICALM, APOE, CH25H, HMOX1, IL4R, SERPINE1, CFH, SERPINA3, IL1B, FGF1, IL1A, ICAM1, ACTA1, HLA-A, CST3, MARK4, DAPK1, LRPAP1, NPC2, BACE2, BACE1, IL12A, CTSD, PRNP, ADAM12, CXCL1, CCL3, IL1R1, ACHE, CCL2, CSF1, CAMK2G, C1R, ABCA2, COMT, HSPA1B, ABCA1, BICC1, TIMP1, SLC11A2, NR1H2, VDR, BLOC1S3, KLC1, TAP2, ENTPD7, ADRA2A…	2000	333	12971	1.59703	0.0628561	0.00249375	0.0224478
Myocardial Infarction	120	4.33213	1.4091e-05	MEF2A, IL18, LMO4, TLR2, TLR4, LUZP1, MMP2, CXCL12, CRADD, TGFB1, CDKN2A, PTGIS, CDKN2B, PLOD1, APOE, ARL15, SERPINE1, CFH, MTURN, CREB3L1, SCD5, PITX2, F10, CA10, AIG1, NAV3, AHR, PLAUR, THBD, BACE2, LRP12, PCMTD1, ROR1, CMIP, ERC2, GBP4, EXT1, ADAMTSL1, CCL2, HSD17B14, ADAMTSL3, ARHGEF28, ABCA1, ITGB3, TIMP2, CCL5, ABI3BP, METTL24, PROCR, C19ORF24, ANGPTL4, FN1, PLAT, RASEF, UST, CD276, ITGA2, …	2000	536	12971	1.45198	0.0754211	0.00290012	0.0271147
diabetes, type 1	53	1.91336	1.51331e-05	IL18, BTC, TLR2, TLR3, TLR4, NFKB1, CXCL12, TGFB1, B2M, APOE, IL4R, CFH, IL1B, IL1A, ICAM1, SOCS1, HLA-A, HLA-C, HLA-B, PTPRN, GAL, PDCD1LG2, THY1, IL1R1, IFIH1, CCL2, CALD1, OAS3, NFKBIA, OAS1, HSPA1B, OAS2, VDR, TNFRSF1A, TAP2, TAP1, RUNX1, IL6, HSPG2, PSMB8, PSMB9, SOD2, CYBA, CD55, DBP, PYGL, CD274, IRF1, IGFBP2, LRP5, SEL1L, SLC9A1, IGFBP5	2000	190	12971	1.80911	0.0807677	0.00300321	0.0291197
stroke, ischemic	23	0.830325	1.76378e-05	PLAT, ICAM1, IL6, CCL2, OLR1, ITGA2, TLR4, ITGA3, HSPA1A, HSPA1B, HLA-B, ITGA4, NPR3, ITGB3, APOE, GPX3, SERPINE1, PON2, IL1B, SERPINA1, SELE, CD14, SLC9A1	2000	57	12971	2.61696	0.093492	0.00337895	0.0339386
myocardial infarct; atherosclerosis, coronary	15	0.541516	3.18449e-05	MEF2A, OLR1, ITGA2, ITGB3, ITGB1, CYBA, THBD, PROCR, HMOX1, SERPINE1, PON2, SERPINA1, THBS1, THBS2, CD14	2000	29	12971	3.35457	0.162404	0.0058899	0.0612678
periodontitis	33	1.19134	3.79161e-05	IL1R1, IL6ST, CSF1, IL18, TLR2, TLR4, TIMP2, CCL5, MMP2, TGFB1, VDR, SERPINE1, IL1B, SERPINA1, EGF, DPP4, IL1A, IFNGR1, SPP1, PLAT, ICAM1, IL6, COL4A1, HLA-A, HSPG2, HLA-C, HLA-B, MMP12, CYBA, PTGDS, ALDH2, CTSD, CD14	2000	102	12971	2.09825	0.190232	0.00678357	0.0729445
Bronchiolitis, Viral|Respiratory Syncytial Virus Infections	56	2.02166	3.93791e-05	IL27RA, STAT5A, IL18, TLR1, PDLIM4, TLR2, TLR3, TLR4, NFKB2, IL15, TGFB1, IL17RA, TGFB2, P4HA2, GATA3, IL4R, IL1B, IL15RA, IL13RA1, IFNGR2, IL1A, ICAM1, NCF2, CD40, JUN, IL12A, NGFR, CXCL1, IL1R1, CCL2, CXCL5, C3, CXCL3, CXCL2, NFKBIA, CXCL6, CCL5, VCAM1, STAT6, VDR, TNFRSF1A, TAP2, TAP1, MUC1, IL6, TGFBR1, STAT1, PSMB8, STAT3, IRF9, CYBA, CXCL14, CXCL16, IRF1, JAK1, CD14	2000	211	12971	1.72127	0.196798	0.00682501	0.075758
Hypersensitivity	17	0.613718	4.8224e-05	CCL2, LY96, IL18, TLR1, HLA-A, TLR2, TLR3, TLR4, HLA-B, TGFB1, MYD88, FLG, GATA3, IRF1, HCP5, IL1B, CD14	2000	37	12971	2.97982	0.235378	0.00809954	0.0927666
brain aneurysm	11	0.397112	5.0603e-05	LIMK1, SERPINA3, COL1A2, LOXL4, LOX, FGF1, TIMP2, LOXL2, TIMP3, LOXL1, TIMP1	2000	17	12971	4.1965	0.245434	0.00824853	0.0973408
atherosclerosis, coronary	44	1.58845	5.67721e-05	MEF2A, CCL2, CYP2J2, IL18, TLR2, TLR4, ITGB3, ABCA1, CCL5, MMP2, CXCL12, VDR, TNFRSF1A, GPX1, ECE1, PROCR, APOE, HMOX1, SERPINE1, CFH, IL1B, SCARB1, SELPLG, IFNGR2, IL1A, IFNGR1, PLAT, ICAM1, OLR1, CST3, ADIPOR1, ITGA2, ITGA3, CD40, SOD2, CYBA, RENBP, THBD, LRP1, CXCL16, PON2, TNFAIP3, SELE, CD14	2000	155	12971	1.84105	0.270901	0.00898641	0.109202
sepsis	17	0.613718	7.14538e-05	IRAK1, IL1R1, IL6, IL18, CXCL2, TLR4, HSPA1A, HSPA1B, SOD2, MSX2, TNFRSF1A, PROCR, SERPINE1, IL1B, CD14, IL1A, RBMS1	2000	38	12971	2.90141	0.328106	0.0109852	0.137424
VISION	144	5.19856	7.47075e-05	LTBP2, MASP1, NEAT1, IL18, GDF6, TLR2, TLR3, TLR4, EDIL3, RORA, MMP2, CXCL12, TCEAL1, TGFB1, TGFB2, DMPK, APP, GSTM3, BDNF, HMCN1, CDKN2B, ELOVL4, APOE, ARL15, CD46, SERPINE1, TGFBI, CFH, IL1B, CFI, IL1A, PITX2, LRP1B, HLA-A, CST3, HLA-C, SERPING1, HLA-B, OPTN, MYH9, AHR, HLA-F, ADAMTS7, TMEM134, VAMP8, LRP12, VAMP5, MFAP2, LAMC2, LAMC1, DCBLD2, CAV2, IL1R1, GCNT2, CYP1B1, CCL2, RBP1, PFKFB2, DRD…	2000	689	12971	1.35546	0.00141849	0.000157709	0.0559754
Bladder Cancer	115	4.15162	8.22288e-05	TSPO, ALAD, RNASEL, MASP1, MMP7, TLR2, TLR4, IL15, MMP2, TGFB1, CLPTM1L, BAK1, GSTM3, CDKN2A, APOE, GATA3, SLC2A1, CFH, IL15RA, IL1B, MX1, IL1A, BCR, NCF2, LIG4, CD40, AHR, HSPB8, IL1R1, CYP1B1, CCL2, NFKBIE, ERBB2, DRD4, NINJ1, ABCA1, BCL2L1, CCL5, VDR, SLC30A1, SLC30A4, SCARB1, EGF, ARL6IP5, COL18A1, TGFBR1, SRA1, MET, EPHX1, CDKN1A, IFI27, TCTA, ALDH2, PARP3, PLAU, IGFBP6, NFKB1, AKR1C3, GPX1,…	2000	529	12971	1.40989	0.367214	0.012292	0.158131
abdominal aortic aneurysm	16	0.577617	9.39527e-05	LTBP1, LTBP3, TGFBR1, TGFBR2, HSPG2, TIMP2, MMP2, TIMP3, TGFB1, MMP12, TIMP1, MMP10, HMOX1, SERPINE1, VCAN, SPP1	2000	35	12971	2.9648	0.407184	0.0136655	0.180657
Chronic renal failure|Kidney Failure, Chronic	181	6.5343	0.000107133	TSPO, ALAD, ADCY2, IL18, PDLIM5, TLR1, TLR3, PDLIM1, TLR4, IL15, SLC7A5, CXCL12, TGFB1, SLC7A7, B2M, DMPK, TPK1, ACBD3, NLRC5, BAK1, GSTM3, DAB2, KLHL5, PTGIS, CDKN2A, CDKN2B, APOE, SLC2A1, SERPINE1, IL15RA, IL1B, IL1A, PTPRJ, F10, BST1, HLA-A, PTPRR, WNK1, MGP, HLA-C, SERPING1, HLA-B, LIG4, CD40, MYH9, AHR, DDIT3, PLAUR, NPC2, THBD, JUN, PDE5A, ADAMTS1, KDSR, DCBLD2, CAV2, CCL3, CYP1B1, CCL2, NF…	2000	905	12971	1.2971	0.449115	0.0151716	0.205977
Arthritis	22	0.794224	0.000109283	ICAM1, IL6, IL1R1, CCL2, TLR4, HLA-B, IL15, MMP2, MBP, SOD2, TIMP1, STAT6, TNFRSF1A, VDR, IL4R, TAP2, TAP1, IL12A, PYCARD, IRF1, IL1B, IL1A	2000	59	12971	2.41832	0.455667	0.0150898	0.210106
METABOLIC	887	32.0217	0.000114635	MEF2A, OSMR, SCN3B, CRHBP, BTC, AMOTL1, ISG20, CLPTM1L, APP, MAP3K5, TMEM144, ISG15, SERPINE1, ZNF106, FAM150B, TMEFF2, C4A, PCBD1, AIG1, CRTAP, UGCG, SIPA1L2, VPS41, MYH9, MECOM, TMEM133, TAGLN, ASCC3, BACE2, JUN, BACE1, TFPI, ROR1, CMIP, EIF2AK2, DCBLD2, CYP1B1, NFKBIB, ARHGEF28, NFKBIA, DDX60L, SPP1, NTF3, ACER2, TMEM117, APCDD1L, MLYCD, FAM214A, FAM214B, PARP8, PARP3, ZNF536, CYP2J2, ELF3, KC…	2000	5263	12971	1.09303	0.00217583	0.000217796	0.0858808
Tobacco Use Disorder	534	19.278	0.000116366	MEF2A, LTBP1, PLEKHM3, CRHBP, SGMS1, RORA, FAM210B, MAP3K5, APP, PGPEP1, DIRAS2, FAP, MAP3K9, ZNF106, RAB27B, ITFG1, PTPRJ, PTPRK, TMEFF2, PTPRM, SCN2B, CRTAC1, AIG1, SCN2A, PTPRR, SIPA1L2, VPS41, MECOM, BCL2L13, ERGIC1, BTBD9, TOX2, TAGLN, ASCC3, ROR1, ATPIF1, UNC13B, GRB14, DCBLD2, DCBLD1, DUSP10, NFKBIA, ESM1, CTIF, SORCS3, TMEM129, SGIP1, NTF3, TGFBR1, ACER2, PCDH10, TGFBR2, PPFIBP1, FNIP2, A…	2000	3034	12971	1.14148	0.476708	0.0156714	0.223709
respiratory syncytial virus bronchiolitis	53	1.91336	0.000117896	IL27RA, STAT5A, IL18, TLR1, TLR2, TLR3, TLR4, NFKB2, IL15, TGFB1, IL17RA, TGFB2, IL4R, GATA3, IL1B, IL15RA, IL13RA1, IFNGR2, IL1A, ICAM1, NCF2, CD40, JUN, IL12A, NGFR, CXCL1, IL1R1, CCL2, CXCL5, C3, CXCL3, CXCL2, NFKBIA, CXCL6, CCL5, VCAM1, STAT6, VDR, TNFRSF1A, TAP2, TAP1, MUC1, IL6, TGFBR1, STAT1, PSMB8, STAT3, IRF9, CXCL14, CXCL16, IRF1, JAK1, CD14	2000	204	12971	1.68496	0.481145	0.0155008	0.226648
Colorectal Cancer	95	3.4296	0.000142786	RNASEL, MICA, LTBP1, IL18, BTRC, MMP7, RPRM, TLR2, NFKB1, TLR4, MMP2, CXCL12, TGFB1, GPX1, GSTM3, CDKN2A, CDKN2B, APOE, GPX4, IL4R, SERPINE1, IL1B, SERPINA1, MYC, IL1A, PTPRJ, ICAM1, BCR, ADIPOR1, AHR, PDCD1LG2, DAPK1, TNFRSF10A, INHBA, CCND1, XPC, DACT1, TNFRSF10B, ASCC3, IL12A, MDM2, CTSB, PRNP, BID, CCL2, CYP1B1, CXCL5, ERBB2, DRD4, BMPR2, NFKBIA, AKAP9, COMT, BCL2L1, RRM2B, CX3CL1, ITGB3, CDH…	2000	426	12971	1.4463	0.548266	0.0183108	0.274435
Dermatitis, Atopic	14	0.505415	0.00015844	C3, HLA-A, TLR2, HLA-B, PSMB8, MBP, PSMB9, BDNF, FLG, IL4R, GATA3, TAP2, TAP1, TBXA2R	2000	29	12971	3.13093	0.585959	0.0198412	0.304479
juvenile arthritis	14	0.505415	0.00015844	IL6, IL1R1, CCL2, SLC26A2, PSMB8, TGFB1, PSMB9, IL4R, TAP2, TAP1, IRF1, IL12A, IL1B, IL1A	2000	29	12971	3.13093	0.585959	0.0198412	0.304479
antibody response to pertussis vaccination	10	0.361011	0.00019618	IRAK1, MYD88, TNFSF4, TOLLIP, TICAM1, SOCS1, TNFRSF18, TNFRSF14, TLR4, CD14	2000	16	12971	4.05344	0.664405	0.0239713	0.376875
pregnancy loss, recurrent	21	0.758123	0.000197992	IL6, CYP1B1, IL18, HLA-A, HLA-C, HLA-B, ITGB3, HLA-E, TGFB1, VDR, THBD, PROCR, APOE, CD46, HMOX1, SERPINE1, IL1B, KDSR, ANGPT2, IGFBP4, CD14	2000	57	12971	2.38939	0.667773	0.0236705	0.38035
hepatitis C	27	0.974729	0.000201542	CCL2, LTBP2, STAT5A, NFKB1, OAS1, ITGB3, SP110, CCL5, CXCL12, TGFB1, TNFRSF1A, APOE, IL4R, TAP2, IL1B, EGF, MX1, IFNGR1, IL6, HLA-A, EPHX1, HLA-C, HLA-B, IFI27, CD81, IRF1, EIF2AK2	2000	83	12971	2.10974	0.674272	0.0235833	0.387156
Asthma|Bronchiolitis, Viral|Respiratory Syncytial Virus Infections	52	1.87726	0.000228372	IL27RA, STAT5A, IL18, TLR1, TLR2, TLR3, TLR4, NFKB2, IL15, TGFB1, IL17RA, TGFB2, IL4R, GATA3, IL1B, IL15RA, IL13RA1, IFNGR2, IL1A, ICAM1, NCF2, CD40, IL12A, NGFR, CXCL1, IL1R1, CCL2, CXCL5, C3, CXCL3, CXCL2, NFKBIA, CXCL6, CCL5, VCAM1, STAT6, TNFRSF1A, TAP2, TAP1, MUC1, IL6, TGFBR1, STAT1, PSMB8, STAT3, IRF9, CYBA, CXCL14, CXCL16, IRF1, JAK1, CD14	2000	204	12971	1.65317	0.719458	0.0261323	0.438588
myocardial infarct	35	1.26354	0.0002503	MEF2A, CCL2, CYP2J2, TLR4, ABCA1, ITGB3, VCAM1, WARS, VDR, CDKN2A, CDKN2B, APOE, IL4R, SERPINE1, CFH, THBS1, SCN5A, SELPLG, PLAT, ICAM1, IL6, TNFSF4, OLR1, EPHX1, ITGA2, ITGA3, LRPAP1, THBD, LRP1, VAMP8, ALDH2, PON2, SELE, CD14, HTR2A	2000	121	12971	1.87597	0.751694	0.0280301	0.480605
HEMATOLOGICAL	284	10.2527	0.000256562	PRR16, ALAD, PEAR1, CRHBP, CITED2, TPK1, SHB, BAK1, ATP2B4, INSIG2, CHRNA9, APOE, FOXF1, KCNK6, HIST1H2BJ, SERPINE1, FAM150B, GRID1, PTPRJ, SLC12A7, PTPRM, F10, C4A, SSPN, MECOM, MYH9, FRY, TFPI, EXT2, GRB14, DCBLD2, TP53TG1, IL1R1, ARHGEF28, OLAH, NRN1, ANGEL1, ITGBL1, SORCS3, TMEM50A, PROCR, DMD, GALNS, SYBU, EFR3A, SGIP1, BMP4, HPCAL1, PCDH10, PTPN14, NOP10, GAS6, CNIH3, PLAU, ARSB, NRP2, CYP2…	2000	1528	12971	1.20542	0.00486344	0.000443112	0.192119
Premature Birth	30	1.08303	0.000268277	IL1R1, NFKBIE, IL18, CRHBP, NFKBIB, NFKB1, TLR4, HSPA1B, IL15, TIMP3, MMP2, TGFB1, TNFRSF1A, PTGES, IL4R, SERPINE1, PGRMC2, IL1B, IL1A, PLAT, ICAM1, IL6, F10, EPHX1, COL5A2, COL5A1, PLAUR, TFPI, COL1A2, PLA2G4C	2000	98	12971	1.98536	0.775338	0.0294217	0.515038
Pemphigus	13	0.469314	0.000312924	TRAF1, IL6, TNFSF13B, TAP2, IL4R, BAX, HLA-A, IL1B, HLA-C, HLA-B, CD40, TGFB1, IL1A	2000	27	12971	3.12265	0.824777	0.0335743	0.600507
PSYCH	357	12.8881	0.00031954	PDLIM5, CRHBP, SNCA, L1CAM, FSTL1, EDIL3, RORA, AMOTL1, TPK1, KIF13A, MAP3K5, APP, BDNF, PGPEP1, CRY2, INSIG2, CHRNA9, APOE, HOMER3, HIST1H2BJ, SERPINE1, CHRNA1, GRID1, PLD1, BCR, PCBD1, MDGA1, HKDC1, SCN2A, LIG4, MYH9, TOX2, C14ORF37, BTN3A1, RHCG, MED15, NPTN, ROR1, TFPI, ADAMTS1, ADAMTS2, CHGB, IL1R1, CYP1B1, GNAI1, ITGA11, HSPA1A, HSPA1B, NRN1, POMC, UHMK1, LIF, ATP6V0C, SULT4A1, LAMB2, PPP1R…	2000	1974	12971	1.17291	0.00605383	0.000505891	0.239229
kidney failure, chronic	46	1.66065	0.000349491	NAMPT, CYP2J2, GCLC, TLR4, COMT, ABCA1, CCL5, KIAA0319L, MMP2, TGFB1, GPX1, PTGIS, APOE, HMOX1, SERPINE1, SERPINA3, IL1B, PLCD1, THBS2, PLAT, ICAM1, IL6, SGK1, STX1A, TNFSF4, OLR1, TGFBR2, FBN1, HLA-A, MGP, ITGA2, HLA-B, MMP12, CYBA, CCND1, THBD, PTGDS, DBP, CXCL16, IGF2R, COL1A2, ALDH2, PON2, PTPN1, SELE, CD14	2000	177	12971	1.6855	0.857049	0.0367177	0.670457
chronic obstructive pulmonary disease/COPD	20	0.722022	0.000356801	IL6, GCLC, EPHX1, HSPA1A, HSPA1B, TIMP2, MMP14, CCL5, TCEAL1, TGFB1, MMP12, TNFRSF1A, SERPINE2, DBP, APOE, HMOX1, SERPINE1, SERPINA3, IL1B, SERPINA1	2000	55	12971	2.35836	0.86275	0.0367775	0.684435
Bone Density	55	1.98556	0.000358362	PRR16, FAM3C, MITF, PDLIM4, TGFB1, CITED2, SHB, PLOD1, APOE, SERPINE1, P4HA3, ARHGAP1, IL1B, DNAJC6, SEMA3C, RBMS3, IL1A, ICAM1, IRAK1, TANC1, NAV3, COL1A2, NPPB, IL1R1, CCL2, EPDR1, DRD4, KIT, POMC, VDR, SPP1, BMP4, FAM174A, IL6, FOXL1, PCDH10, TGFBR2, CCDC81, SMAD3, SPARC, RASSF3, QPCT, DBP, ALDH2, PON2, FAM155A, IGFBP1, HDAC9, CLCN7, CACNA1D, CD14, PLAU, VLDLR, ARHGAP10, LRP5	2000	223	12971	1.59956	0.863938	0.0362639	0.687419
Connective Tissue Diseases|Fetal Diseases|Inflammation|Musculoskeletal Diseases|Pregnancy Complications, Hematologic|Premature Birth|Skin Diseases	36	1.29964	0.000361572	IL1R1, CCL3, CCL2, NFKBIE, NFKBIB, IL18, CRHBP, TLR2, TLR3, NFKBIA, NFKB1, TLR4, HSPA1A, HSPA1B, NFKB2, IL15, POMC, TIMP3, MMP2, TGFB1, TNFRSF1A, PTGES, IL4R, SERPINE1, PGRMC2, IL1B, IL1A, PLAT, IL6, EPHX1, COL5A2, COL5A1, COL1A2, PON2, IGFBP3, CD14	2000	128	12971	1.82405	0.866347	0.0359298	0.693556
Inflammation|Premature Birth	36	1.29964	0.000361572	IL1R1, CCL3, CCL2, NFKBIE, NFKBIB, IL18, CRHBP, TLR2, TLR3, NFKBIA, NFKB1, TLR4, HSPA1A, HSPA1B, NFKB2, IL15, POMC, TIMP3, MMP2, TGFB1, TNFRSF1A, PTGES, IL4R, SERPINE1, PGRMC2, IL1B, IL1A, PLAT, IL6, EPHX1, COL5A2, COL5A1, COL1A2, PON2, IGFBP3, CD14	2000	128	12971	1.82405	0.866347	0.0359298	0.693556
Nephrolithiasis	8	0.288809	0.000379912	VDR, SLC2A9, HSPG2, IL1B, DGKH, PLAU, SPP1, FN1	2000	11	12971	4.71673	0.87932	0.0370569	0.728615
Endometriosis	30	1.08303	0.000390763	IL1R1, CYP1B1, HSD17B1, IL18, MMP7, NFKB1, COMT, TIMP2, CCL5, RHOU, MMP2, TGFB1, STAT6, TNFRSF1A, VDR, SERPINE1, IL1B, FGF1, IL1A, COL18A1, ICAM1, IL6, BCR, HLA-A, EPHX1, HLA-C, HLA-B, MMP12, AHR, NFE2L3	2000	100	12971	1.94565	0.886394	0.0374394	0.749351
Apoplexy|Cerebral Hemorrhage|Cerebral Hemorrhages|Intracranial Hemorrhages|Stroke|Subarachnoid Hemorrhage	38	1.37184	0.000513229	PXDN, ZNF79, LTBP2, NDST1, TOLLIP, ADAMTSL5, OGDHL, SLC7A8, PML, RABGAP1L, OSGIN1, TSPAN9, CXCL12, WDR37, ACOT7, DIP2C, FOXF1, ACYP2, DNAJC6, F10, NCEH1, COL4A1, LZTR1, SPTBN4, NADSYN1, COLEC11, WNK2, MYH9, ERGIC1, LRPAP1, TMEM39A, MEF2D, PRKCQ, LAMA3, ABCC1, NCOR2, LRP5, PYGB	2000	140	12971	1.76035	0.942551	0.0480626	0.9831
Acute Coronary Syndrome|	24	0.866426	0.000643176	ICAM1, IL6, OLR1, ITGA2, MGP, TLR4, COMT, CD40, ITGB3, ABCA1, GAS6, TNFRSF1A, CYBA, THBD, LRP1, APOE, SERPINE1, TFPI, PON2, IL1B, THBS1, THBS2, SELE, HTR2A	2000	75	12971	2.07536	0.972136	0.0588806	1.23056
COPD | Chronic obstructive Pulmonary Disease	13	0.469314	0.000692225	IL6, EPHX1, TIMP2, MMP2, MMP12, SOD3, TGFB1, TIMP1, VDR, SERPINE2, HMOX1, SERPINA3, IL1B	2000	29	12971	2.90729	0.978796	0.0622071	1.32381
Precursor Cell Lymphoblastic Leukemia-Lymphoma	32	1.15523	0.000718865	IER3, NFKBIB, STAT5A, NFKBIA, NFKB1, IL15, TGFB1, STAT6, VDR, CDKN2A, CDKN2B, IL4R, GATA3, SLCO3A1, RUNX1, SUGCT, PTPRJ, IL6, TGFBR1, ARID5B, TGFBR2, HLA-A, EPHX1, HLA-B, CD40, STAT3, CSGALNACT1, CCND1, IL12A, MDM2, JAK1, NNMT	2000	113	12971	1.8366	0.98172	0.0634995	1.37442
Glaucoma, Open-Angle	18	0.649819	0.000883383	CAV2, CYP1B1, TLR4, OPTN, SPARC, TGFB1, SOD2, TNFRSF1A, CDKN1A, CDKN2B, APOE, PLXDC2, SERPINE1, IL1B, COL8A1, LOXL1, COL8A2, IL1A	2000	50	12971	2.33478	0.992688	0.0762611	1.68644
hypertension	140	5.05415	0.000924828	ALAD, MEF2A, MPZL1, LTBP2, ATP6AP2, IL18, SLC7A8, OSGIN1, TSPAN9, CXCL12, TGFB1, GSTM3, BDNF, ATP2B4, PTGIS, APOE, GATA3, WNK4, FOXF1, SERPINE1, PGRMC2, CFH, IL1B, DNAJC6, IL1A, F10, WNK1, LHFP, WNK2, COLEC11, ARNTL, MYH9, ERGIC1, RENBP, CHGB, KALRN, IL1R1, ZNF79, GCLC, CYP1B1, CCL2, ADAMTSL5, BMPR2, RABGAP1L, ASTN2, HSPA1B, ABCA1, ITGB3, VDR, ADRA2A, ADRA2C, EGF, SPP1, PLAT, HPCAL1, LPP, MYO1D, …	2000	705	12971	1.2879	0.994195	0.0784801	1.7649
Q fever	10	0.361011	0.00102067	ICAM1, VDR, IL1R1, IL6, TLR2, IL1B, TLR4, HLA-B, SELE, TGFB1	2000	19	12971	3.41342	0.996596	0.0849675	1.9461
Irritable Bowel Syndrome	11	0.397112	0.00122445	IL1R1, IL6, ADRA2A, TGFA, IL1B, OXTR, ADRA2C, SCN5A, TGFB1, IL1A, HTR2A	2000	23	12971	3.10176	0.998906	0.0995818	2.33032
prostate cancer	105	3.79061	0.00130177	RNASEL, PDLIM5, IL18, TLR1, MMP7, TLR2, TLR3, TLR4, FSTL1, MMP2, CXCL12, TGFB1, GSTM3, CRY2, APOE, SERPINE1, IL1B, IL1A, RBFOX2, RELB, HLA-A, PSD3, LIG4, ARNTL, BCL2L13, TAGLN, EMP3, KALRN, CAV2, CYP1B1, CCL2, GCNT2, PANX1, ERBB2, ACP2, BCL2L1, ITGB3, POMC, CCL5, ITGB1, EPHB2, VDR, NKX3-1, RUNX1, EGF, SLC30A7, COL18A1, MUC1, PVT1, CPA4, TGFBR1, SMAD3, EPHX1, ITGA2, FOXP4, APOL3, CDKN1A, MYH11, AL…	2000	510	12971	1.33525	0.999289	0.104017	2.47573
Lymphoma, Large B-Cell, Diffuse	19	0.685921	0.00132681	ICAM1, IL6, TLR4, IL15, STAT1, CXCL12, TNFRSF10A, VCAM1, IL4R, IL12A, IL1B, MDM2, IL15RA, JAK3, SELE, IFNGR2, IFNGR1, IL1A, CDC42BPB	2000	56	12971	2.20044	0.999382	0.104415	2.52279
allergic rhinitis	12	0.433213	0.00134444	IL6, IL4R, IL18, GATA3, TAP2, TAP1, TLR2, TLR4, CCL5, TGFB1, CD14, WNT2B	2000	27	12971	2.88244	0.99944	0.104256	2.55589
dementia	21	0.758123	0.00135111	GALNT2, IL6, SNCA, HLA-A, CST3, ABCA2, COMT, ABCA1, SERPINI1, AHR, TGFB1, CHMP2B, APP, LRP1, TOM1L2, APOE, GRN, SCARB1, PRNP, PLTP, VLDLR	2000	65	12971	2.09532	0.99946	0.103309	2.56842
Haemolytic-uraemic syndrome|Hemolytic-Uremic Syndrome	6	0.216606	0.00138267	THBD, C3, CFB, CD46, CFH, CFI	2000	7	12971	5.559	0.999547	0.104164	2.62766
IMMUNE	514	18.556	0.00141433	MASP1, OSMR, EHHADH, CRHBP, BTC, L1CAM, FSTL1, SGMS1, MXI1, B2M, CITED2, MAP3K5, APP, HIST1H2BN, SERPINE2, CTGF, SERPINE1, PTPRK, TMEFF2, PTPRM, NCF2, C4A, CRYAB, SIPA1L2, VPS41, LIG4, PTPRN, MYH9, BTBD9, PDCD1LG2, TOX2, PLAUR, THY1, PTRF, BACE2, JUN, TFPI, WFDC1, UNC13B, DCBLD2, IL1R1, TP53TG1, CYP1B1, NFKBIE, NFKBIB, UBA7, DUSP10, NFKBIA, ACP5, HSPA1A, FAM212B, HSPA1B, BCL2L1, SLC29A3, PPP1R3B,…	2000	2986	12971	1.11639	0.026533	0.00206642	1.05511
Stomach Neoplasms	31	1.11913	0.001538	CYP1B1, HSD17B1, TLR2, NFKB1, TLR4, HSPA1B, COMT, KIT, TIMP2, CCL5, TGFB1, DMRTA1, IGF1R, ECE1, CDKN2A, HMOX1, GPX3, SERPINE1, IL1B, MUC1, IL6, LY96, EPHX1, CYBA, CCND1, ALDH2, MDM2, VCAN, IGFBP1, IGFBP3, CD14	2000	113	12971	1.77921	0.999809	0.113648	2.91872
AGING	180	6.49819	0.00158311	RARRES1, GABRB3, OSMR, IL18, PDLIM5, LMO4, TLR1, MMP7, FOXO1, TLR4, POSTN, ITSN2, HIBADH, TGFB1, CRADD, TGFB2, NOV, GSTM3, APP, BDNF, DIRAS2, CDKN2A, C8ORF46, ST3GAL5, CDKN2B, APOE, SERPINE1, IL1B, IFRD1, IL1A, DNAJC1, FTL, MATN2, PTPRK, CRYAB, HKDC1, LRP1B, HLA-A, TMEM200A, PSD3, SERPING1, MFGE8, DDIT3, JUNB, KRT19, ASCC3, PDE5A, BACE1, RIPK2, LAMC1, TNFAIP3, DST, ADAMTS5, TRAF1, ACTBL2, DCBLD1,…	2000	948	12971	1.23142	0.0296543	0.0021479	1.18037
Osteoarthritis	21	0.758123	0.00166252	IL6, IL1R1, IGFBP7, GDF5, MMP2, SLC26A2, TGFB1, TNFRSF1A, VDR, COG5, DIO2, COMP, IL4R, SERPINA3, IL1B, ADAM12, PAPSS2, NCOR2, ADAMTS5, IL1A, LRP5	2000	66	12971	2.06357	0.999905	0.120679	3.15145
Head and Neck Neoplasms|Neoplasm Recurrence, Local|Neoplasms, Second Primary	36	1.29964	0.00179974	CAV2, FGF5, TNFRSF21, IL1R1, NFKBIB, TLR2, FOXO1, TLR4, RRM2B, SUFU, VDR, SULT4A1, GSTM3, CDKN2A, BAG3, PGRMC2, PDGFC, FGF2, SPP1, COL18A1, ICAM1, SMAD7, SMAD3, ARNTL, RICTOR, WNT2B, ATP6V1C1, TNFSF10, TNFRSF10D, HSPB8, BAX, BNIP3L, ERN1, DDB2, IGFBP2, IGFBP5	2000	139	12971	1.6797	0.999956	0.128311	3.40732
thrombosis	14	0.505415	0.00188099	PLAT, ICAM1, ITGA2, EPHX1, ITGB3, TGFB1, VCAM1, PROCR, APOE, SERPINE1, VKORC1, TFPI, SELE, CD14	2000	36	12971	2.52214	0.999972	0.132022	3.55853
Sepsis|Systemic infection	12	0.433213	0.00190938	IRAK1, IL6, MYD88, APOE, IL4R, IL18, CXCL2, TLR1, TLR2, IL1B, TLR4, CD14	2000	28	12971	2.7795	0.999976	0.132215	3.6113
Duodenal Ulcer|Helicobacter Infections	9	0.32491	0.00206349	IL6, HLA-A, TLR2, MMP7, IL1B, TLR4, HLA-B, TIMP2, TIMP1	2000	17	12971	3.4335	0.99999	0.140369	3.89731
Glomerulonephritis, IGA	31	1.11913	0.00206713	CCL2, CYP2J2, IL18, TLR2, MMP7, ABCA1, CCL5, TGFB1, APOE, HMOX1, IL4R, SLC2A1, SERPINE1, CFH, IL1B, IL1A, ICAM1, IL6, C1GALT1C1, ITGA2, HLA-B, ST6GALNAC2, MMP12, PSMB8, SOD2, CYBA, THBD, LRP1, SELE, CD14, HTR2A	2000	115	12971	1.74827	0.99999	0.138906	3.90407
REPRODUCTION	181	6.5343	0.00211398	MEF2A, MICA, CHMP5, IL18, CRHBP, TLR1, MMP7, TLR2, TLR3, TLR4, IL15, MMP2, CXCL12, TGFB1, GSTM3, BDNF, PTGIS, PAPPA, APOE, CD46, SERPINE1, PGRMC2, CFH, IL1B, PDGFC, FAM150B, IL1A, F10, BCR, TAF4B, LRP1B, HLA-A, MGP, HLA-C, HLA-B, HLA-E, AHR, PLAUR, REC8, THBD, TFPI, COL1A2, KDSR, EIF2AK2, NFE2L3, TNFAIP3, SLC40A1, TRAF1, ACHE, IL1R1, CCL3, CYP1B1, CCL2, NFKBIE, NFKBIB, DRD4, NFKBIA, HSPA1A, ITGB3…	2000	960	12971	1.22279	0.0394105	0.00267695	1.57348
Asthma|Bronchial Hyperreactivity|Hypersensitivity, Immediate	26	0.938628	0.00220582	CCL2, C3, IL18, TLR2, TLR4, IL15, CCL5, CXCL12, TGFB1, STAT6, VCAM1, VDR, PTGDS, FLG, GATA3, TAP1, SERPINE1, CYFIP2, IRF1, TBXA2R, SERPINA3, IL1B, IFNGR2, IL1A, IFNGR1, CD14	2000	91	12971	1.853	0.999995	0.145767	4.16077
stomach cancer	27	0.974729	0.00226677	IL6, IL18, BTRC, ERBB2, TGFBR2, EPHX1, TLR4, KIT, TIMP2, MMP2, TGFB1, SOD2, TNFRSF10A, CCND1, GSTM3, CDKN1A, CDKN2A, IL4R, IL12A, ALDH2, IL1B, MDM2, EGF, MYC, IFNGR2, IL1A, CD14	2000	96	12971	1.82405	0.999997	0.147736	4.27336
Rheumatoid spondylitis|Spondylitis, Ankylosing	10	0.361011	0.00242634	TNFRSF1A, MICA, HLA-A, IL1B, HLA-C, HLA-B, TGFB1, IL1A, STAT3, TRADD	2000	21	12971	3.08833	0.999999	0.15548	4.56757
Encephalitis, Tick-Borne|Tick-Borne Encephalitis	5	0.180505	0.00246708	OASL, OAS3, TLR3, OAS1, OAS2	2000	5	12971	6.4855	0.999999	0.156088	4.64255
Scleroderma, Systemic|Skin Ulcer|Systemic Scleroderma	8	0.288809	0.00257726	IL1R1, IL6, IL4R, IL12A, IL1B, HLA-B, TGFB1, IL1A	2000	14	12971	3.706	0.999999	0.160655	4.84504
Uterine Cervical Neoplasms	8	0.288809	0.00257726	GSTM3, CCND1, IL18, TAP2, TAP1, IL1B, PSMB8, PSMB9	2000	14	12971	3.706	0.999999	0.160655	4.84504
Melanoma|Skin Neoplasms	20	0.722022	0.00278757	BMP4, ICAM1, IL6, ATRN, MITF, HLA-A, HPS1, HLA-C, HLA-B, KIT, ZFYVE21, VDR, XPC, CDKN2A, MGRN1, CDKN2B, KLC1, IL4R, MDM2, EGF	2000	64	12971	2.02672	1	0.170691	5.23044
hepatitis C, chronic	24	0.866426	0.00287904	IL6, CCL2, DDRGK1, HLA-A, TLR2, MAPKAPK3, TLR3, HLA-C, TLR4, IFI44, HLA-B, C20ORF194, CCL5, CPT1A, TGFB1, OASL, APOE, TAP2, TAP1, IRF1, IL1B, FGF1, MX1, SPP1	2000	83	12971	1.87533	1	0.173877	5.39758
Sarcoidosis	21	0.758123	0.00298432	IL6, IL1R1, CCL3, CCL2, IL18, HLA-A, TLR2, CHI3L1, NFKB1, HLA-C, TLR4, HLA-B, CCL5, TGFB1, ANXA11, IL12A, IL1B, CD24, SELE, CD14, IL1A	2000	69	12971	1.97385	1	0.177723	5.58963
systemic lupus erythematosus	36	1.29964	0.00299779	CCL2, C3, IL18, TLR2, TLR4, CXCL12, TGFB1, TGFB2, MBP, VDR, TNFRSF1A, CD46, TAP2, IL4R, TAP1, SERPINE1, IL1B, IFNGR2, TNIP1, IFNGR1, IL1A, GHR, SPP1, IL6, CEBPB, TNFSF4, C4A, CFB, TRIM21, SOD2, TNFSF13B, DUSP1, BANK1, TNFAIP3, SLC15A4, SELE	2000	143	12971	1.63271	1	0.176569	5.61417
subarachnoid hemorrhage	9	0.32491	0.00321685	IL6, BDNF, APOE, HMOX1, SERPINA3, IL1B, ITGB3, MMP12, IL1A	2000	18	12971	3.24275	1	0.186247	6.01248
Respiratory Syncytial Virus Infections	9	0.32491	0.00321685	IFI27, ISG15, IL18, TLR1, TLR2, TLR3, TLR4, IFI44, IFNGR1	2000	18	12971	3.24275	1	0.186247	6.01248
Pseudoxanthoma Elasticum	6	0.216606	0.00321856	ICAM1, GPX1, CFH, SELE, SPP1, SOD2	2000	8	12971	4.86412	1	0.184428	6.01558
Hepatopulmonary Syndrome|Liver Cirrhosis	26	0.938628	0.00354787	COL18A1, CAV2, C4A, BMPR2, SMAD3, NFKB1, NFKB2, CELA1, MMP2, TGFB1, SOD2, PTGIS, THBD, CDKN2A, ECE1, APOE, BAX, HMOX1, PI3, SERPINE1, PDE5A, NPPB, ANGPT1, RUNX1, THBS1, CD14	2000	94	12971	1.79386	1	0.199274	6.61135
Erythema Nodosum|Sarcoidosis	10	0.361011	0.00355088	VCAM1, ICAM1, VDR, IL6, CXCL5, C3, CCL5, SELE, CD14, IL1A	2000	22	12971	2.94795	1	0.197444	6.61678
Abortion, Spontaneous	29	1.04693	0.00362662	STEAP3, SLC39A14, IER3, MICA, NFKB1, HSPA1A, HSPA1B, TGFB1, SLC11A2, LIF, IGF1R, HMOX1, TAP2, SLC39A7, IL1B, EGF, IL6, HIST1H1C, CFB, HLA-C, HLA-E, LCN2, CYBRD1, MDM2, UBD, HEPH, EIF2AK2, SLC40A1, IGFBP3	2000	109	12971	1.7255	1	0.199233	6.75328
heart disease, ischemic	15	0.541516	0.00387131	MEF2A, IL6, CYP2J2, ITGB3, ABCA1, APOE, HMOX1, SERPINE1, CFH, VKORC1, PON2, THBS2, SELE, SELPLG, FN1	2000	43	12971	2.26238	1	0.209134	7.19299
thyroid cancer	32	1.15523	0.00407161	SNX19, CTHRC1, ACHE, IL6ST, MMP7, KIT, CCL5, SRC, KCNIP3, LGALS3BP, PAX8, PLA2R1, MYC, GHR, FN1, MATN2, PTPRJ, PLAT, BCR, SMAD7, ITGA3, ITPR1, STAT3, STAT2, CSGALNACT1, NCOA4, JAK1, GFRA1, IGFBP1, PLAU, NCOR2, SEL1L	2000	125	12971	1.66029	1	0.21662	7.55149
restenosis	20	0.722022	0.00407556	ICAM1, IL6, IL1R1, ITGA2, HSPA1A, HSPA1B, ITGB3, TIMP1, TNFRSF1A, APOE, HMOX1, IL4R, SERPINE1, TFPI, PON2, IL1B, MDM2, SELE, CD14, IL1A	2000	66	12971	1.9653	1	0.214767	7.55853
Oral Submucous Fibrosis	8	0.288809	0.00419448	MICA, CST3, HLA-A, COL1A2, HLA-C, LOX, HLA-B, TGFB1	2000	15	12971	3.45893	1	0.218254	7.77075
Exfoliation Syndrome|Glaucoma, Open-Angle	8	0.288809	0.00419448	LTBP2, APOE, FBN1, TGM2, MFAP2, MMP2, LOXL1, TGFB1	2000	15	12971	3.45893	1	0.218254	7.77075
metabolism disorders	8	0.288809	0.00419448	IL1R1, IL6, GBE1, ITGB3, THBS1, SELE, COL5A2, TGFB1	2000	15	12971	3.45893	1	0.218254	7.77075
Arthritis, Rheumatoid|Rheumatoid Arthritis|Anti-TNF Response	11	0.397112	0.00502096	IRAK1, MYD88, NFKBIE, NFKBIB, RELB, TLR1, TLR2, NFKBIA, NFKB1, TLR4, NFKB2	2000	27	12971	2.64224	1	0.253076	9.23278
Sleep Disorders	11	0.397112	0.00502096	NPAS2, CRY2, NR1D1, APOE, DBP, BHLHE40, RORA, ARNTL, COMT, BHLHE41, HTR2A	2000	27	12971	2.64224	1	0.253076	9.23278
Puerperal Disorders|Sepsis|Streptococcal Infections|Systemic infection	10	0.361011	0.00504644	IL6, TLR1, SERPINE1, TLR2, IL1B, TLR4, HSPA1B, CD14, MYLK, IL1A	2000	23	12971	2.81978	1	0.251926	9.27751
multiple system atrophy	10	0.361011	0.00504644	ICAM1, IL6, SQSTM1, UCHL1, SNCA, SERPINA3, IL1B, TGFB1, IL1A, GBA	2000	23	12971	2.81978	1	0.251926	9.27751
Crohn's disease	22	0.794224	0.00524884	ICAM1, IL1R1, CCL2, IL18, TLR2, NFKBIA, EPHX1, PDLIM1, NFKB1, TLR4, HSPA1B, HLA-B, ZNF365, STAT3, TNFRSF1A, VDR, P4HA2, IL4R, SERPINE1, IRF1, ORMDL3, CD14	2000	77	12971	1.853	1	0.258325	9.63202
pneumoconiosis	7	0.252708	0.00530833	PLAT, IL6, SERPINE1, IL1B, TGFB1, PLAU, IL1A	2000	12	12971	3.78321	1	0.258579	9.73597
Schizophrenia	148	5.34296	0.00552182	TSPO, MPZL1, PDLIM5, CRHBP, GRIK5, JAG2, L1CAM, TLR4, FSTL1, EDIL3, GDNF, DMPK, NRCAM, PGPEP1, BDNF, CDKN2A, INSIG2, HOMER3, APOE, HIST1H2BJ, IL1B, NALCN, DAP, IL1A, GRID1, PLXNB1, MDGA1, HLA-A, FBP1, HLA-B, CERCAM, MYH9, BTN3A1, NDEL1, MED15, NPTN, VAMP2, CHGB, TRAF1, IL1R1, STX7, GCLC, CCL2, DRD4, NINJ2, MAPKAPK3, HSPA1A, ASTN2, HSPA1B, ST8SIA2, ABCA1, NRN1, TIMP3, UHMK1, LIF, SULT4A1, LAMB2, A…	2000	785	12971	1.22274	1	0.265188	10.1081
Asthma|	30	1.08303	0.00611786	IL1R1, CCL2, CYP1B1, C3, TLR1, TLR2, TLR4, ITGB3, CCL5, TGFB1, VDR, BDNF, CTTN, IL4R, SERPINE1, IL1B, IL1A, IL6, CHI3L1, EPHX1, CD40, STAT2, CYBA, CYP27A1, TBXA2R, IL12A, PON2, ORMDL3, CD14, MYLK	2000	118	12971	1.64886	1	0.286893	11.1393
HIV	47	1.69675	0.00622889	TRAF1, CCL3, CCL2, NFKBIE, NFKBIB, CXCL3, IL18, CXCL2, TLR2, TLR3, NFKBIA, TLR4, POSTN, APOBEC3G, CCL5, CXCL12, SRC, TGFB1, VCAM1, TNFRSF1A, PLCB4, APOE, TAP2, IL4R, IL1B, SERPINA1, PLCD1, RHOC, IFNGR1, IL1A, SPP1, TRAF3, IRAK2, ICAM1, IRAK1, IL6, NCF2, HLA-A, HLA-C, MAPK11, HLA-B, HLA-E, TNFSF10, CXCL14, MAPK13, IL12A, PLA2G4C	2000	208	12971	1.46547	1	0.288873	11.3301
breast cancer	102	3.68231	0.00627382	RNASEL, LMO4, IL18, TLR2, MMP7, TLR3, TLR4, MMP2, CXCL12, TGFB1, GSTM3, CDKN2A, PTGIS, CDKN2B, APOE, GATA3, IL1B, IL1A, PTPRJ, CLCA2, NCF2, HLA-A, HLA-C, HLA-B, LIG4, AHR, JUN, CYP1B1, ERBB2, ITGB5, NFKBIA, ITGB3, TIMP2, TIMP3, VDR, ITGAV, EGF, FN1, MUC1, SMAD7, TGFBR1, SRA1, EPHX1, ITGA3, CDKN1A, TNFSF10, ALDH2, NCOR2, GRIP1, TERF2IP, MBP, AKR1C3, KISS1, GPX1, PTGES, HMOX1, CNTNAP1, RHOC, SHC1, …	2000	518	12971	1.27707	1	0.288256	11.4073
Respiratory Distress Syndrome, Adult	6	0.216606	0.00632554	IL6, HMOX1, PI3, EGF, ANGPT2, PLAU	2000	9	12971	4.32367	1	0.287911	11.496
HIV; tuberculosis; cleft lip with cleft palate; cleft lip without cleft palate	6	0.216606	0.00632554	IL1R1, IL6, IL4R, IL12A, TGFA, IL1A	2000	9	12971	4.32367	1	0.287911	11.496
Arthritis, Rheumatoid|	34	1.22744	0.0063602	TRAF1, NFKBIE, NFKBIB, IL18, NFKBIA, NFKB1, NFKB2, TGFB1, ABHD16A, HMOX1, ITGAV, IL4R, TAP2, SERPINE1, CFH, IL1B, IL1A, ICAM1, IL6, RELB, TNFRSF14, CD40, TAX1BP1, DNASE2, IKBKE, PRKCQ, CD58, MDM2, NHLH2, ABCC1, BANK1, TNFAIP3, CD14, PIP4K2C	2000	139	12971	1.58638	1	0.286924	11.5554
Graft vs Host Disease|Hematologic Diseases	5	0.180505	0.00649555	IL1R1, HLA-A, IL1B, HLA-B, IL1A	2000	6	12971	5.40458	1	0.289743	11.7869
Bacteremia|Gram-Negative Bacterial Infections	5	0.180505	0.00649555	SERPINE1, IL1B, TLR4, CD14, PLAU	2000	6	12971	5.40458	1	0.289743	11.7869
kidney transplant	11	0.397112	0.00674961	IL6, CCL2, IL4R, HMOX1, SERPINE1, TLR4, HSPA1A, HSPA1B, CCL5, MYC, TGFB1	2000	28	12971	2.54787	1	0.296884	12.22
ovarian cancer	35	1.26354	0.00693196	NMI, CYP1B1, NFKBIB, ERBB2, IL18, IGFBP6, NFKBIA, L1CAM, COMT, ITGB3, TCEAL7, TIMP2, MMP2, TGFB1, VDR, IGF1R, GSTM3, CDKN2A, CDKN2B, SERPINE1, EGF, FGF2, PLAT, LIG4, SOD2, CCND1, CDKN1A, CCND3, CCND2, CTSD, IGFBP1, FILIP1L, IGFBP3, PLAU, IGFBP5	2000	145	12971	1.56547	1	0.301229	12.5297
Aortic Aneurysm, Abdominal	9	0.32491	0.00695425	IL6, LRP1, TGFBR1, FBLN5, TGFBR2, SERPINE1, IL1B, TIMP2, TIMP1	2000	20	12971	2.91847	1	0.29973	12.5674
Brucellosis	9	0.32491	0.00695425	IL6, MICA, TAP2, TAP1, TLR4, TGFB1, CD14, PSMB8, PSMB9	2000	20	12971	2.91847	1	0.29973	12.5674
Behcet's disease	13	0.469314	0.00751662	CCL2, IL18, HLA-A, TLR2, ITGA2, HLA-C, HLA-B, HLA-E, SOD3, SOD2, TAP2, TAP1, IL1A	2000	37	12971	2.27869	1	0.317306	13.5154
Infection|Inflammation|Premature Birth	31	1.11913	0.00766059	IL1R1, CCL3, CCL2, NFKBIE, IL18, CRHBP, TLR2, TLR3, NFKB1, HSPA1A, HSPA1B, IL15, POMC, TIMP3, MMP2, TGFB1, TNFRSF1A, PTGES, IL4R, SERPINE1, PGRMC2, IL1B, IL1A, PLAT, IL6, EPHX1, COL5A2, COL5A1, PON2, IGFBP3, CD14	2000	125	12971	1.6084	1	0.319919	13.7565
Brain Ischemia|Inflammation|Stroke	12	0.433213	0.00823461	VCAM1, ICAM1, VDR, IL6, C3, IL4R, IL1B, CXCL12, SELE, TGFB1, CD14, IL1A	2000	33	12971	2.35836	1	0.336914	14.7116
Inflammation|Venous Thromboembolism	12	0.433213	0.00823461	VCAM1, ICAM1, VDR, IL6, C3, IL4R, IL1B, CXCL12, SELE, TGFB1, CD14, IL1A	2000	33	12971	2.35836	1	0.336914	14.7116
esophageal adenocarcinoma	72	2.59928	0.00849284	TLR1, NFKB1, IL15, MMP2, TGFB1, AKR1C3, BAK1, TP53I3, PTGIS, CDKN2A, CDKN2B, PTGES, CTGF, IL4R, TGFA, IL15RA, IL1B, LOX, IFNGR2, IL1A, IFNGR1, GHR, LIG4, CDK7, MMP14, AHR, TNFRSF10A, MMP10, CCND1, THBD, XPC, CCND3, ASCC3, IGF2R, IL12A, MDM2, FOXC1, BID, CYP1B1, HSD17B1, ACCS, ERBB2, NFKBIA, AKAP9, COMT, BCL2L1, CCL5, VDR, TNFRSF1A, IGF1R, AKR1A1, TAP2, MSLN, BCL6, EGF, THBS1, SPP1, HAPLN1, IL6, T…	2000	351	12971	1.33036	1	0.342979	15.1379
Coronary Disease	52	1.87726	0.00855304	NDST1, IL6ST, TLR2, TLR4, CXCL12, TGFB1, KLHL29, NLRC5, GSTM3, MYD88, CDKN2A, CDKN2B, APOE, HMOX1, CFH, IL1B, SIK2, IL1A, RBMS1, ICAM1, ACTN1, CTSS, ARRDC2, WDR86, LAMC2, ASB2, EXT2, GCLC, C3, ITGA11, ITGB3, ABCA1, SORCS3, TIMP1, PPP1R3B, FNDC1, PLEKHO2, PAPSS1, COBLL1, IL6, CACNA2D1, EPAS1, CFB, ITGA2, SMAD3, DOCK6, SOD2, RASSF3, CYBA, LRP1, SELE, LRP5	2000	239	12971	1.41107	1	0.342506	15.237
desensitization in solid organ transplant recipients	7	0.252708	0.00858525	IL1R1, IL6, IL4R, IL12A, IL1B, TGFB1, IL1A	2000	13	12971	3.49219	1	0.341141	15.29
Giant Cell Arteritis|Temporal Arteritis	7	0.252708	0.00858525	MICA, IL18, TLR4, BANK1, HLA-B, TNFAIP3, IFNGR1	2000	13	12971	3.49219	1	0.341141	15.29
Asthma	91	3.2852	0.00867798	ADCY2, CYP2J2, ELF3, PDGFA, IL18, TLR2, TLR3, TLR4, IL15, TGFB1, CITED2, TGFB2, GPX1, BDNF, GSTM3, LBH, ANK1, GATA3, GPX4, HMOX1, IL4R, SERPINE1, SERPINA3, IL1B, SERPINA1, IL13RA1, IFNGR2, TNIP1, IFNGR1, IL1A, ICAM1, C10ORF54, MICAL2, SOCS1, HLA-A, HERC5, SIPA1L2, HLA-C, HLA-B, NAV3, MMP12, TNFRSF10A, MAN2A1, TNFRSF10B, IL12A, ORMDL3, LYRM9, PRNP, PMEPA1, CCL2, HS3ST4, C3, DUSP10, OXTR, HSPA1B, C…	2000	460	12971	1.283	1	0.341727	15.4424
glaucoma, primary open-angle	11	0.397112	0.00890562	GSTM3, CDKN1A, CYP1B1, VAMP8, APOE, TAP2, TAP1, VAMP5, PON2, OPTN, TCEAL1	2000	29	12971	2.46002	1	0.346547	15.8153
graft-versus-host disease	15	0.541516	0.00927625	IL1R1, IL6, CCL2, HLA-A, HLA-C, TLR4, HLA-B, HLA-E, TGFB1, TGFB2, VDR, IL4R, IRF1, IL1B, IFNGR2	2000	47	12971	2.06984	1	0.355654	16.4191
Pancreatitis	13	0.469314	0.0094776	IL6, GSTM3, CCL2, SERPINE1, ALDH2, IL1B, TLR4, HSPA1B, CCL5, CD14, TGFB1, IL1A, SOD2	2000	38	12971	2.21872	1	0.359388	16.7454
Hepatitis B, Chronic	20	0.722022	0.00953846	IL6, CCL2, IL18, OAS3, HLA-A, OAS1, HLA-C, HLA-B, OAS2, CCL5, TGFB1, VDR, OASL, IL1B, JAK1, MX1, THBS2, SELE, CD14, IFNGR1	2000	71	12971	1.8269	1	0.358835	16.8438
Tumor Necrosis Factor-alpha	8	0.288809	0.00956381	ACTBL2, EMC7, RNF144B, GLRB, TMEM117, AVEN, POU3F1, AHCYL2	2000	17	12971	3.052	1	0.357233	16.8847
respiratory syncytial virus	8	0.288809	0.00956381	VCAM1, ICAM1, IL6, IL4R, TLR4, SELE, TGFB1, CD14	2000	17	12971	3.052	1	0.357233	16.8847
Multiple Sclerosis, Relapsing-Remitting	9	0.32491	0.00974066	APOE, KLC1, CD58, OAS3, HLA-A, HLA-C, HLA-B, TGFB1, STAT3	2000	21	12971	2.7795	1	0.360133	17.1699
Alcoholism	99	3.57401	0.0100334	TGOLN2, PRR16, ALAD, TSPAN2, GABRB3, CRHBP, FAH, TGFB2, BDNF, DAB2, USP53, CRY2, APOE, IL1B, CFI, CHRNA1, IL1A, RBMS1, KIF13B, PITX2, SATB1, PTPRM, ACTN4, PTPRR, ARNTL, PDE5A, ERC2, IL1R1, DRD4, CSMD2, ENTPD7, ENTPD4, EMB, LAMB1, EGF, SGIP1, KLF10, ITGA2, ALDH2, CHRD, FGF5, HLF, LZTS2, NRP1, ARSJ, NFKB1, SYNGR1, RHOU, AKR1C3, PLCB4, TGFA, SEC24D, DLG1, DYNC1I1, ACTA1, ERMN, TIFA, MBNL2, GAL, DDO,…	2000	509	12971	1.26142	1	0.366339	17.6398
heart disease	12	0.433213	0.0105131	IL6, CDKN2A, CDKN2B, INSIG2, APOE, VKORC1, TLR2, IL1B, IL15, ITGB3, CXCL12, IL1A	2000	34	12971	2.289	1	0.37769	18.4046
nephropathy, IgA	12	0.433213	0.0105131	CYBA, IL1R1, IL6, CCL2, C1GALT1C1, SERPINE1, IL1B, NEU1, SELE, TGFB1, ST6GALNAC2, MBP	2000	34	12971	2.289	1	0.37769	18.4046
Graves Disease|Graves' Disease	12	0.433213	0.0105131	ICAM1, VDR, IL1R1, IL6, MICA, IL4R, HLA-A, IL12A, IL1B, HLA-B, CD40, IL1A	2000	34	12971	2.289	1	0.37769	18.4046
normal variation	59	2.12996	0.0107904	RNASEL, ALAD, MICA, CYP2J2, FAM3C, IL18, MMP7, GJA1, ATP10D, TLR4, NFKB1, NFKB2, MMP2, CXCL12, TGFB1, GPX1, GSTM3, APOE, IL4R, GPX4, SERPINE1, GPX3, IL1B, SERPINA1, IL1A, RELB, HLA-A, HLA-C, HLA-B, LRPAP1, XPC, ULBP1, ULBP2, IL12A, COL1A2, BCAT1, IL1R1, CYP1B1, DRD4, NR3C2, NFKBIA, COMT, ITGB3, CCL5, VDR, DMD, SPP1, IL6, RMDN2, EPHX1, ITGA2, SPARC, CYBA, RGS4, SFRP4, IRF1, PON2, PLAU, HTR2A	2000	281	12971	1.36172	1	0.383069	18.8434
Epidermal Necrolysis, Toxic|Stevens-Johnson Syndrome	6	0.216606	0.0110578	IL4R, HLA-A, TLR2, TLR3, HLA-C, HLA-B	2000	10	12971	3.8913	1	0.38805	19.2646
Hepatitis B, Chronic|Viremia	6	0.216606	0.0110578	IRF9, IRF1, JAK1, STAT1, IFNGR2, IFNGR1	2000	10	12971	3.8913	1	0.38805	19.2646
carbamazepine	4	0.144404	0.0129347	HLA-A, EPHX1, HLA-C, HLA-B	2000	4	12971	6.4855	1	0.434746	22.1629
interferon response	4	0.144404	0.0129347	TAP2, TAP1, PSMB8, PSMB9	2000	4	12971	6.4855	1	0.434746	22.1629
Penile Induration|Peyronie Disease	4	0.144404	0.0129347	HLA-A, HLA-C, HLA-B, TGFB1	2000	4	12971	6.4855	1	0.434746	22.1629
Urinary Calculi	4	0.144404	0.0129347	VDR, IL1R1, IL1B, PLAU	2000	4	12971	6.4855	1	0.434746	22.1629
adenoviral infection and decreased lung function	4	0.144404	0.0129347	HLA-A, ITGB5, HLA-B, CXADR	2000	4	12971	6.4855	1	0.434746	22.1629
Choroidal Neovascularization|Macular Degeneration	9	0.32491	0.0132777	IL6, CFB, IL18, EFEMP1, CFH, TLR3, IL1B, SERPING1, RORA	2000	22	12971	2.65316	1	0.440736	22.6818
Arthritis, Reactive|Campylobacter Infections|Salmonella Infections	5	0.180505	0.0133127	VDR, JUN, IL1B, TLR4, STAT1	2000	7	12971	4.6325	1	0.439072	22.7347
colorectal cancer; Tourette syndrome; bone density; pregnancy loss, recurrent; cleft lip without cleft palate; juvenile polyposis; cleft palate	5	0.180505	0.0133127	SMAD7, TGFBR1, TGFBR2, SMAD3, TGFB1	2000	7	12971	4.6325	1	0.439072	22.7347
Hemorrhagic Fever with Renal Syndrome	5	0.180505	0.0133127	IL1R1, IL1B, HLA-B, ITGB3, IL1A	2000	7	12971	4.6325	1	0.439072	22.7347
cervical intraepithelial neoplasia grade 3	15	0.541516	0.0136111	IL6, TGFBR1, TLR2, TLR4, STAT1, TGFB1, SOD2, GPX1, CYBA, IRF1, IL12A, IL1B, JAK3, IFNGR2, IL1A	2000	49	12971	1.98536	1	0.443819	23.1831
hepatocellular carcinoma	15	0.541516	0.0136111	LTBP2, BTRC, STAT5A, IL18, EPHX1, NFKB1, SPARC, STAT3, TGFB1, IFI27, CCND1, CD81, IL1B, EGF, MX1	2000	49	12971	1.98536	1	0.443819	23.1831
Lupus Erythematosus, Systemic|Systemic lupus erythematosus	36	1.29964	0.0137744	CCL2, MICA, C3, STAT5A, IL18, HSPA1A, HSPA1B, CCL5, CXCL12, TGFB1, TGFB2, STAT6, VDR, TNFRSF1A, IL4R, CD24, IRAK1, IL6, TNFSF4, PTPRM, C4A, CFB, TGFBR1, TGFBR2, HLA-A, HLA-B, IFI16, TRADD, MAN2A1, CDKN1A, TNFSF10, TNFSF13B, PPM1H, IRF7, BANK1, TNFAIP3	2000	157	12971	1.48712	1	0.445237	23.4274
Coronary Artery Disease|Inflammation	13	0.469314	0.0145671	ICAM1, IL6, CCL2, C3, TLR4, CXCL12, TGFB1, VCAM1, VDR, IL4R, IL1B, SELE, IL1A	2000	40	12971	2.10779	1	0.461331	24.6033
Multiple Sclerosis	110	3.97112	0.0146652	PVR, MICA, TLR1, MMP7, TLR2, TLR3, TLR4, L1CAM, PMAIP1, MXI1, MMP2, CXCL12, TGFB1, BDNF, DAB2, INSIG2, APOE, SERPINE1, IL1B, MX1, IL1A, CRYAB, HLA-A, HLA-C, HLA-B, LIG4, CD40, DCTN1, HLA-F, HSPB1, TNFAIP3, GBP1, IL1R1, CCL3, IFIH1, CCL2, ST8SIA1, OAS1, HSPA1A, HSPA1B, BCL2L1, CCL5, SESN3, LIF, VDR, SLC30A7, SPP1, CFB, MET, EN1, ITGA4, PSMB8, PSMB9, TMEM39A, DDX58, TNFSF10, CD58, CD274, ODF3B, PLA…	2000	581	12971	1.22789	1	0.46107	24.7477
H. pylori infection	11	0.397112	0.0147501	IL6, CCL2, IL4R, HLA-A, IL12A, IL1B, HLA-C, TLR4, HLA-B, IL1A, IFNGR1	2000	31	12971	2.30131	1	0.460511	24.8723
NORMALVARIATION	99	3.57401	0.015345	FGF5, ALAD, CYP2J2, FAM3C, IL18, TLR2, GJA1, NFKB1, ATP10D, TLR4, NFKB2, CXCL12, TGFB1, ZBTB38, GPX1, GSTM3, BDNF, APOE, GPX4, IL4R, SLC2A1, SERPINE1, GPX3, IL1B, SERPINA1, CABLES1, IL1A, GHR, ICAM1, RELB, HLA-A, MGP, HLA-C, TNFRSF14, HLA-B, CD40, HLA-E, AHR, LRPAP1, TNFRSF10A, TNFRSF9, CCND1, TNFRSF10C, XPC, TNFRSF10B, TNFRSF10D, ULBP1, IGF2R, ULBP2, IL12A, COL1A2, NGFR, EXT1, PROS1, BCAT1, TNFR…	2000	517	12971	1.2419	0.254586	0.0181959	10.943
nasopharyngeal cancer	12	0.433213	0.0164819	CCND1, IL18, TAP1, HLA-A, MMP7, MDM2, TLR4, HSPA1B, HLA-B, HLA-E, MMP2, MMP12	2000	36	12971	2.16183	1	0.495951	27.3733
Celiac disease	35	1.26354	0.0173018	CCL2, MICA, IL18, NFKB1, TLR4, CCL5, TGFB1, TGFB2, DMPK, ZFP36L1, TGM2, IL1B, FGF1, IL1A, ICAM1, PTPRK, IL6, TNFSF4, LPP, SOCS1, HLA-A, HLA-C, TNFRSF14, HLA-B, ITGA4, POGLUT1, THY1, ARHGAP31, TNFRSF9, IL12A, IRF1, YIPF5, TNFAIP3, SELE, CD14	2000	154	12971	1.47398	1	0.510401	28.5296
Rheumatic Heart Disease	9	0.32491	0.0176677	TRAF1, HLA-A, TLR2, IL1B, HLA-C, TLR4, HLA-B, TNFAIP3, TGFB1	2000	23	12971	2.5378	1	0.515231	29.04
Occupational Diseases	6	0.216606	0.0177314	GPX1, CDKN1A, CDKN2A, ALDH2, MDM2, GADD45A	2000	11	12971	3.53755	1	0.513955	29.1286
Arthritis, Psoriatic|Psoriasis|Psoriatic arthropathy	6	0.216606	0.0177314	RNF114, IL1R1, NFKBIA, IL1B, HLA-C, IL1A	2000	11	12971	3.53755	1	0.513955	29.1286
spondyloarthropathies	6	0.216606	0.0177314	HLA-C, HSPA1A, HSPA1B, HLA-B, PSMB8, PSMB9	2000	11	12971	3.53755	1	0.513955	29.1286
renal transplantation, rejection after	6	0.216606	0.0177314	IL1R1, IL6, IL4R, IL1B, TGFB1, IL1A	2000	11	12971	3.53755	1	0.513955	29.1286
Psoriasis	38	1.37184	0.0183289	CAST, IER3, HCG22, IFIH1, CCL2, MICA, NFKBIA, NFKB1, CX3CL1, IL15, SDC4, MMP2, TGFB1, VDR, APOE, TAP2, IL4R, TAP1, SERPINA1, RUNX1, TNIP1, SATB1, IL6, HLA-A, HLA-C, HLA-B, HLA-E, PSMB8, PSMB9, STAT2, RNF114, COG6, FLG, PI3, IL12A, ABCC1, TNFAIP3, HTR2A	2000	171	12971	1.44122	1	0.523183	29.9536
Alzheimer Disease|Alzheimer's Disease|Amnesia	7	0.252708	0.0190224	IL6, LRP1, APOE, BACE1, CST3, BCL2L1, APBA1	2000	15	12971	3.02657	1	0.533933	30.8999
periodontal disease	7	0.252708	0.0190224	IL6, IL4R, TLR2, IL1B, TLR4, CD14, IL1A	2000	15	12971	3.02657	1	0.533933	30.8999
Tuberculosis|Tuberculosis, Pulmonary	7	0.252708	0.0190224	VDR, CCL2, TLR2, IL1B, SP110, IL1A, IFNGR1	2000	15	12971	3.02657	1	0.533933	30.8999
biliary atresia	7	0.252708	0.0190224	ICAM1, CTGF, HLA-A, IL1B, HLA-B, IL1A, CALCOCO1	2000	15	12971	3.02657	1	0.533933	30.8999
Cholesterol, HDL	84	3.03249	0.0196835	ZNF536, KYNU, SCN3B, OSMR, RAB3GAP1, LMO7, RASSF8, GDNF, WDR81, CITED4, CITED2, FAH, TPK1, KLHL29, APP, PSKH1, APOE, PLOD2, CTGF, ARL15, CCNY, GIT2, RBMS3, SLC1A1, SAMD4A, PLS3, GRID1, DLG1, PID1, SQRDL, SATB1, SGK1, PTPRM, ARID5B, TANC1, NCOA7, IRF2BP2, VPS41, PALLD, SLC7A14, AHR, ZFAND2A, KDSR, CMIP, ERC2, SNX19, ABCA8, GALNT2, OAS3, NINJ2, EEA1, ABCA1, RIMS1, TPM1, CTIF, CALCOCO1, PAQR5, ITGBL…	2000	434	12971	1.25526	1	0.543706	31.7906
Apoplexy|Stroke	12	0.433213	0.0202749	IL6, BDNF, CYP2J2, APOE, SERPINE1, TFPI, IL1B, ITGA2, ANGPT1, SERPINI1, MMP2, TGFB1	2000	37	12971	2.10341	1	0.551901	32.5781
cervical cancer	22	0.794224	0.0216737	PPP2R1B, IL6, SMAD7, ERBB2, IL18, HLA-A, TLR2, MMP7, EPHX1, HLA-C, TLR4, HLA-B, TCEAL1, TGFB1, SOD2, CDKN1A, CCND1, TAP2, TAP1, IRF1, IL12A, IL1B	2000	87	12971	1.64001	1	0.573751	34.4068
Cleft Lip|Cleft Palate	77	2.77978	0.0217301	PVR, FGF5, GABRB3, SUSD1, GDF6, FST, JAG2, GJA1, ZEB2, FGF12, MMP2, SLC26A2, TGFB1, VCL, TGFB2, GSTM3, PAPPA, APOE, PAX8, TGFA, PDGFC, SCD5, FGF1, FGF2, PITX2, LIMK1, ACTN1, MECOM, MYH9, MMP14, MARK4, FLNB, AHR, INHBA, TNFRSF10B, KRT18, ROR1, DSP, NPPB, FRAS1, WNT5A, CYP1B1, ASS1, CRELD1, BMPR2, ITGB3, ABCA1, TIMP2, TIMP3, EPHB2, MSX2, ALDH1A1, FOLR3, CRISPLD2, BCL3, DMGDH, EGF, FN1, TBC1D2, SPP1…	2000	395	12971	1.26426	1	0.572173	34.4796
rheumatoid arthritis	41	1.48014	0.022461	TRAF1, IFIH1, IL18, TLR2, MMP7, NFKBIA, NFKB1, TLR4, FSTL1, NFKB2, IL15, CCL5, MMP2, TGFB1, TNFRSF1A, VDR, TAP2, ITGAV, IL4R, TAP1, SERPINE1, IL1B, SERPINA1, RUNX1, IFNGR1, SPP1, PLAT, IL6, TNFSF4, PRKCH, CD40, MMP12, PSMB9, PRKCQ, TNFSF13B, CD274, TNFAIP3, SELE, PLAU, CD14, HTR2A	2000	190	12971	1.3995	1	0.58183	35.4153
bone marrow transplantation	9	0.32491	0.0230079	ICAM1, IL6, IL18, HLA-A, ITGA2, HLA-C, HLA-B, HLA-E, TGFB1	2000	24	12971	2.43206	1	0.588203	36.1071
Behcet Syndrome|	9	0.32491	0.0230079	IL6, CCL2, TGFBR1, HLA-A, TLR2, NFKB1, HLA-C, HLA-B, TGFB1	2000	24	12971	2.43206	1	0.588203	36.1071
Chlamydia Infections|Inflammation|Trachoma	11	0.397112	0.0230559	ICAM1, VDR, IL6, C3, IL4R, IL1B, CXCL12, SELE, TGFB1, CD14, IL1A	2000	33	12971	2.16183	1	0.58648	36.1674
Carcinoma, Hepatocellular|LCC - Liver cell carcinoma|Liver neoplasms	11	0.397112	0.0230559	IGF1R, GSTM3, CCND1, XPC, IGF2R, ALDH2, MDM2, IL1B, SERPINA1, STAT1, IGFBP3	2000	33	12971	2.16183	1	0.58648	36.1674
Cardiovascular Diseases|	18	0.649819	0.0230776	PLAT, TXNIP, ICAM1, IL6, F10, ITGA2, ITGB3, VCAM1, THBD, APOE, SERPINE1, PON2, IL1B, SCARB1, EGF, SELE, CD14, IL1A	2000	67	12971	1.74237	1	0.584353	36.1947
Tuberculosis, Pulmonary	16	0.577617	0.0231114	CTSZ, IL6, CCL2, IL18, HLA-A, TLR2, TLR4, HLA-B, CCL5, TGFB1, VDR, IRF1, IL12A, IL1B, CD14, IFNGR1	2000	57	12971	1.82049	1	0.582436	36.2372
oral cancer	12	0.433213	0.0246738	GSTM3, CDKN1A, CCND1, XPC, IGF2R, HMOX1, SERPINE1, TGFA, ITGA2, NFKB1, TIMP2, PLAU	2000	38	12971	2.04805	1	0.604213	38.1714
Helicobacter Infections|Stomach Neoplasms	13	0.469314	0.0257628	MUC1, IL6, HLA-A, TLR2, HLA-C, HLA-B, TGFB1, CCND1, IL4R, IL12A, IL1B, MDM2, IL1A	2000	43	12971	1.96073	1	0.61784	39.4866
macular degeneration	52	1.87726	0.026024	MASP1, TLR3, TLR4, EDIL3, GPX1, APP, HMCN1, ELOVL4, APOE, ARL15, CD46, SERPINA3, CFH, IL1B, CFI, KLHL20, HLA-A, CST3, SERPING1, HLA-B, AHR, TNFRSF10A, ADAMTS7, TMEM134, CCL2, C3, PFKFB2, ABCA1, TIMP3, ZNF330, C1QTNF5, BEST1, PLA2G12A, C1QTNF1, SCARB1, COL8A1, HERPUD1, IL6, CAP2, RMDN2, CFB, EFEMP1, EPHX1, SOD2, STAT2, ATXN1, CD55, FBLN5, ANTXR1, SELE, CDH11, PLEKHA1	2000	254	12971	1.32774	1	0.61917	39.798
psoriatic arthritis	10	0.361011	0.0261123	TNFRSF1A, HLA-A, IL1B, HLA-C, HLA-B, FGF1, EGF, FGF2, IL1A, SOD2	2000	29	12971	2.23638	1	0.618022	39.903
cleft lip with cleft palate; cleft lip without cleft palate	10	0.361011	0.0261123	LIF, CLPTM1, MSX2, GABRB3, JAG2, TGFA, BCL3, EPHX1, TGFB2, DMPK	2000	29	12971	2.23638	1	0.618022	39.903
Adenoma|Colorectal Neoplasms	14	0.505415	0.0264353	IL6, CYP1B1, TGFBR1, TGFBR2, EPHX1, TGFB1, VDR, GPX1, PTGES, APOE, GPX4, GPX3, ALDH2, TXNRD1	2000	48	12971	1.8916	1	0.620207	40.2854
pemphigus vulgaris	7	0.252708	0.0265506	IL1R1, IL6, IL4R, IL12A, IL1B, TGFB1, IL1A	2000	16	12971	2.83741	1	0.619449	40.4214
common variable immunodeficiency	7	0.252708	0.0265506	IL1R1, IL6, IL12A, IL1B, HLA-B, TGFB1, IL1A	2000	16	12971	2.83741	1	0.619449	40.4214
Hepatitis C, Chronic|Neutropenia|Thrombocytopenia	6	0.216606	0.0266051	DDX58, IRF9, IRF7, JAK1, STAT1, STAT2	2000	12	12971	3.24275	1	0.617849	40.4855
arthritis; asthma; diabetes, type 1; pemphigus; IL-1RI	6	0.216606	0.0266051	IL1R1, IL6, IL4R, IL1B, TGFB1, IL1A	2000	12	12971	3.24275	1	0.617849	40.4855
alpha 1-Antitrypsin Deficiency|Lung Neoplasms|Neoplasm of lung |Pulmonary Disease, Chronic Obstructive	6	0.216606	0.0266051	IL6, SERPINE2, SERPINA3, EPHX1, SERPINA1, TGFB1	2000	12	12971	3.24275	1	0.617849	40.4855
Spinal Diseases	6	0.216606	0.0266051	VDR, IGF1R, IL6, IL1B, MMP2, IL1A	2000	12	12971	3.24275	1	0.617849	40.4855
Aggressive Periodontitis|Periodontitis, Juvenile	6	0.216606	0.0266051	CYBA, IL6, CCL2, IL1B, TGFB1, IL1A	2000	12	12971	3.24275	1	0.617849	40.4855
interstitial lung diseases	6	0.216606	0.0266051	IL1R1, IL6, IL4R, IL12A, TGFB1, IL1A	2000	12	12971	3.24275	1	0.617849	40.4855
Carcinoma|Nasopharyngeal Neoplasms	6	0.216606	0.0266051	MICA, HLA-A, NFKB1, HLA-C, HLA-B, HLA-F	2000	12	12971	3.24275	1	0.617849	40.4855
Spondylitis, Ankylosing	17	0.613718	0.0267581	LTBR, TLR2, HLA-C, TLR4, HLA-B, PSMB8, TIMP1, PSMB9, MSX2, TNFRSF1A, DAB2, TAP2, TAP1, IL1B, ANTXR2, B3GNT2, IL1A	2000	63	12971	1.75006	1	0.617637	40.6653
Recurrence|Venous Thromboembolism	16	0.577617	0.0268696	ICAM1, IL6, C3, ITGA2, ITGB3, CXCL12, TGFB1, VDR, APOE, IL4R, SERPINE1, PON2, IL1B, SELE, CD14, IL1A	2000	58	12971	1.7891	1	0.616852	40.796
Cerebral Palsy	11	0.397112	0.028282	PLAT, IL6, THBD, PROCR, APOE, SERPINE1, TFPI, IL1B, TLR4, ITGB3, SELE	2000	34	12971	2.09825	1	0.63364	42.428
Burns|Infection|Wounds and Injuries	4	0.144404	0.028636	IL6, SERPINE1, TLR4, CD14	2000	5	12971	5.1884	1	0.635976	42.8303
Nasal Polyps|Rhinitis|Sinusitis	4	0.144404	0.028636	MET, IL1B, SERPINA1, IL1A	2000	5	12971	5.1884	1	0.635976	42.8303
Arrhythmogenic Right Ventricular Dysplasia|Death, Sudden, Cardiac|Sudden Cardiac Death	4	0.144404	0.028636	JUP, DSG2, PKP2, DSP	2000	5	12971	5.1884	1	0.635976	42.8303
Lewy Body Disease	4	0.144404	0.028636	APOE, SNCA, SPP1, GBA	2000	5	12971	5.1884	1	0.635976	42.8303
appendicitis	4	0.144404	0.028636	IL6, IL1B, TLR4, CD14	2000	5	12971	5.1884	1	0.635976	42.8303
Apoplexy|Atherosclerosis|Coronary Disease|Coronary heart disease|Stroke	4	0.144404	0.028636	SNX19, VAMP8, KIF6, PALLD	2000	5	12971	5.1884	1	0.635976	42.8303
Muscular Dystrophy, Duchenne	4	0.144404	0.028636	DMD, HLA-A, HLA-B, SPP1	2000	5	12971	5.1884	1	0.635976	42.8303
age-related maculopathy	4	0.144404	0.028636	ELOVL4, C3, CFH, PLEKHA1	2000	5	12971	5.1884	1	0.635976	42.8303
HTLV-I Infections|Paraparesis, Tropical Spastic|Tropical Spastic Paraparesis	4	0.144404	0.028636	VDR, HLA-A, HLA-C, HLA-B	2000	5	12971	5.1884	1	0.635976	42.8303
Epilepsy|Mental Retardation	4	0.144404	0.028636	STX1A, STXBP1, VAMP2, SNAP25	2000	5	12971	5.1884	1	0.635976	42.8303
acute pancreatitis	4	0.144404	0.028636	IL6, TLR2, IL1B, TLR4	2000	5	12971	5.1884	1	0.635976	42.8303
Burns|Shock, Septic	4	0.144404	0.028636	IL6, IL1B, TLR4, CD14	2000	5	12971	5.1884	1	0.635976	42.8303
Angina Pectoris	4	0.144404	0.028636	ICAM1, IL6, APOE, ALDH2	2000	5	12971	5.1884	1	0.635976	42.8303
stroke, lacunar	4	0.144404	0.028636	PLAT, IL6, ALDH2, ITGB3	2000	5	12971	5.1884	1	0.635976	42.8303
Amyotrophic Lateral Sclerosis|Anoxia|	9	0.32491	0.0293877	RECK, WNT5A, INHBA, STC2, SERPINE1, MMP12, TGFB1, SPP1, ANGPTL4	2000	25	12971	2.33478	1	0.643356	43.6757
Albuminuria|Inflammation|Kidney Diseases	9	0.32491	0.0293877	VDR, APOE, IL4R, SERPINE1, IL1B, TLR4, ITGB3, CCL5, TGFB1	2000	25	12971	2.33478	1	0.643356	43.6757
Brain Ischemia|Hypertension|Osteoporosis|Stroke	17	0.613718	0.0307393	ICAM1, IL6, C3, ITGA2, ITGB3, CXCL12, TGFB1, VCAM1, VDR, APOE, IL4R, SERPINE1, PON2, IL1B, SELE, CD14, IL1A	2000	64	12971	1.72271	1	0.657855	45.1661
Migraine Disorders	22	0.794224	0.03085	ICAM1, IL6, STX1A, TRPM8, C3, CPQ, DRD4, ITGA2, COMT, ITGB3, CXCL12, TGFB1, VCAM1, VDR, BDNF, LRP1, IL4R, SERPINE1, IL1B, SELE, CD14, IL1A	2000	90	12971	1.58534	1	0.656937	45.2865
Cystic Fibrosis	16	0.577617	0.0310624	IL1R1, IL6, GCLC, TLR4, CXCL6, TGFB1, CDH8, TNFRSF1A, GSTM3, TAP2, TAP1, IL1B, ABCC1, SERPINA1, CD14, IL1A	2000	59	12971	1.75878	1	0.657251	45.5169
Parkinson's Disease	43	1.55235	0.0322598	CAST, SNCG, CYP1B1, WFS1, SNCA, DRD4, UCHL1, NFKB1, HSPA1B, COMT, POMC, FTH1, VDR, TNFRSF1A, GSTM3, BDNF, APOE, SERPINA3, CFH, ADRA2A, IL1B, SPR, NEFL, IL1A, NEFM, GBA, FTL, BMP4, IL6, PDXK, ACTA1, BST1, EPHX1, ATP13A2, SOD2, ATXN1, CYP27A1, ALDH2, CTSD, PRNP, CACNA1A, CD14, HTR2A	2000	206	12971	1.35377	1	0.669111	46.7981
lymphoproliferative disorders	8	0.288809	0.0327348	TNFRSF1A, BAK1, IL1R1, IL6, HLA-A, HLA-B, ITGB3, IL1A	2000	21	12971	2.47067	1	0.672337	47.2984
Lymphoma, B-Cell|Lymphoma, Follicular|Lymphoma, Large B-Cell, Diffuse	8	0.288809	0.0327348	TP53I3, CCND1, BAX, RIPK2, BCL6, BCL2L1, MYC, BCL2L10	2000	21	12971	2.47067	1	0.672337	47.2984
Leukemia, Lymphocytic, Chronic, B-Cell	44	1.58845	0.0330404	BID, CCL2, CYP1B1, IL6ST, IL18, PML, CPEB1, SP110, CXCL12, VCAM1, BAK1, GSTM3, N4BP1, APOE, IL4R, IL1B, BCL6, EGF, SELPLG, IL1A, TRAF3, ICAM1, IL6, CLMP, SMAD7, EPHX1, RCAN1, ITGA3, LIG4, ITGA4, MMP14, CAPN2, NLRP1, SOD2, TNFRSF10A, PRKD2, CCND1, XPC, TNFRSF10B, TNFSF13B, IGF2R, BAX, IL12A, MDM2	2000	212	12971	1.34605	1	0.673595	47.618
Brain Ischemia|Stroke	23	0.830325	0.0333007	ICAM1, IL6, IL1R1, CCL2, ICAM4, ITGA2, TLR4, CX3CL1, ASTN2, ITGB3, ITGB1, VCAM1, VDR, PARP12, APOE, IL4R, SERPINE1, VKORC1, IL1B, IGFBP3, SELE, CD14, IL1A	2000	96	12971	1.55382	1	0.67433	47.8887
lymphoma	18	0.649819	0.0344301	TLR1, HLA-A, TLR2, HLA-C, TLR4, HLA-B, CCL5, CXCL12, AHR, TNFRSF1A, CDKN1A, MYD88, CDKN2A, CDKN2B, IL1B, MDM2, BCL6, MYC	2000	70	12971	1.6677	1	0.684541	49.0479
cognitive trait	27	0.974729	0.0348686	GCLC, PRDX4, HSPA1A, GPX1, GSTM3, APP, HMOX1, GPX4, IL1B, FTL, GLRX, CTSZ, CRYAB, CTSS, SOD3, DDIT3, JUNB, SOD2, HSPA12A, BACE1, CTSD, PON2, TXNRD1, DNAJB1, CTSH, PLAU, HTR2A	2000	118	12971	1.48397	1	0.68708	49.4914
Hypertension/complications*	9	0.32491	0.0368857	IRAK1, IL6, VAMP8, APOE, HMOX1, SERPINE1, COL1A2, COMT, THBS2	2000	26	12971	2.24498	1	0.705685	51.4847
Choroidal Neovascularization|Geographic Atrophy	5	0.180505	0.037072	C3, CFB, CFH, CFI, TIMP3	2000	9	12971	3.60306	1	0.705433	51.6649
urolithiasis	5	0.180505	0.037072	VDR, IL1B, PLAU, SPP1, SOD2	2000	9	12971	3.60306	1	0.705433	51.6649
Hodgkin Disease|Lymphoma|Lymphoma, Non-Hodgkin	5	0.180505	0.037072	IL6, IL4R, IL18, IL12A, CD14	2000	9	12971	3.60306	1	0.705433	51.6649
Stomatitis, Aphthous	5	0.180505	0.037072	IL6, HLA-A, IL1B, HLA-B, IL1A	2000	9	12971	3.60306	1	0.705433	51.6649
Cystitis|Pyelonephritis|Urinary Tract Infections	5	0.180505	0.037072	MYD88, TICAM1, TLR1, TLR2, TLR4	2000	9	12971	3.60306	1	0.705433	51.6649
Pregnancy Complications, Infectious|Vaginosis, Bacterial	5	0.180505	0.037072	LY96, TLR1, TLR2, TLR4, CD14	2000	9	12971	3.60306	1	0.705433	51.6649
Endometriosis|	6	0.216606	0.0378674	CYP1B1, SERPINE1, HLA-A, HLA-B, TIMP2, MMP2	2000	13	12971	2.99331	1	0.711127	52.4276
Infection|Postoperative Complications	6	0.216606	0.0378674	IL1R1, IL6, IL4R, IL1B, TGFB1, IL1A	2000	13	12971	2.99331	1	0.711127	52.4276
Macular Degeneration|Vision, Low	6	0.216606	0.0378674	APOE, C3, CFB, FBLN5, TLR4, VLDLR	2000	13	12971	2.99331	1	0.711127	52.4276
Lymphadenitis|Mycobacterium Infections|Periodontitis	6	0.216606	0.0378674	VDR, IL18, IL1B, TLR4, PTX3, IFNGR1	2000	13	12971	2.99331	1	0.711127	52.4276
rhinitis	6	0.216606	0.0378674	IL18, TAP2, TAP1, IL1B, CD14, IL1A	2000	13	12971	2.99331	1	0.711127	52.4276
Aging/ Telomere Length	27	0.974729	0.0383019	GCLC, PRDX4, HSPA1A, GPX1, GSTM3, APP, HMOX1, GPX4, IL1B, FTL, GLRX, CTSZ, CRYAB, CTSS, SOD3, DDIT3, JUNB, SOD2, HSPA12A, BACE1, CTSD, PON2, TXNRD1, DNAJB1, CTSH, PLAU, HTR2A	2000	119	12971	1.4715	1	0.713231	52.8393
Intervertebral Disk Displacement	10	0.361011	0.0395538	VDR, IL1R1, COL1A2, IL1B, KIAA1217, THBS2, MMP2, COL5A2, IL1A, COL5A1	2000	31	12971	2.0921	1	0.722896	54.0069
Pulmonary Disease, Chronic Obstructive	21	0.758123	0.0398243	IL6, CCL2, GCLC, CYP1B1, TLR2, SMAD3, EPHX1, TLR4, CD40, FLCN, TGFB1, MMP12, SOD3, SOD2, GPX1, VDR, SERPINE2, IL12A, IL1B, ABCC1, SERPINA1	2000	87	12971	1.56547	1	0.723343	54.2555
Retinopathy of Prematurity	8	0.288809	0.0418148	IGF1R, EPAS1, CFH, ALDH2, IL1B, ANGPT2, TGFB1, IL1A	2000	22	12971	2.35836	1	0.738929	56.0464
rubella vaccine	8	0.288809	0.0418148	DDX58, VDR, HLA-A, TLR3, HLA-C, TLR4, HLA-B, TRIM22	2000	22	12971	2.35836	1	0.738929	56.0464
cerebrovascular disease; sickle cell anemia	8	0.288809	0.0418148	VCAM1, ICAM1, THBD, APOE, SERPINE1, ITGA2, ITGB3, SELE	2000	22	12971	2.35836	1	0.738929	56.0464
brain hemorrhage	8	0.288809	0.0418148	APOE, LIMK1, SERPINE1, TFPI, ITGA2, VCAN, ITGB3, MMP2	2000	22	12971	2.35836	1	0.738929	56.0464
thromboembolism, venous	12	0.433213	0.0419638	PLAT, IL1R1, IL6, THBD, LRP1, PROCR, SERPINE1, TFPI, IL1B, ITGA2, ITGB3, SELE	2000	41	12971	1.8982	1	0.738228	56.1778
Magnesium	24	0.866426	0.0435053	MUC1, SBNO2, HPCAL1, TM7SF3, YPEL2, MYO1D, TLR4, PI4KB, NAV3, TERF2IP, MECOM, SLIT3, SESN3, TGFB2, TNFRSF10B, RASGRF2, SLC37A1, BAG3, PRICKLE2, SYTL2, RBM47, MX2, SEC24D, CDH11	2000	104	12971	1.49665	1	0.749139	57.5151
melanoma	23	0.830325	0.0453573	IL6, SGK1, BCR, HLA-A, NFKBIA, NFKB1, HLA-C, HLA-B, KIT, POMC, MMP2, TGFB1, VDR, CLPTM1L, CDKN1A, XPC, CDKN2A, CDKN2B, HMOX1, IL12A, IL1B, EGF, MX2	2000	99	12971	1.50673	1	0.761907	59.0705
Pulmonary Fibrosis	9	0.32491	0.0455681	IL1R1, IL6, IL18, IL12A, IL1B, HLA-B, TGFB1, IL1A, SOD2	2000	27	12971	2.16183	1	0.761636	59.2441
Hodgkin Disease|Inflammation	7	0.252708	0.0469228	IL6, IL4R, IL18, TLR3, IL1B, NFKB1, TLR4	2000	18	12971	2.52214	1	0.769962	60.3431
lymphoma, Non-Hodgkin's	7	0.252708	0.0469228	GPX1, GSTM3, NPAS2, CYP1B1, EPHX1, AHR, SOD2	2000	18	12971	2.52214	1	0.769962	60.3431
cognitive function	10	0.361011	0.047767	ATXN1, APP, BDNF, CHRNA9, APOE, DRD4, SNCA, COMT, SNAP25, HTR2A	2000	32	12971	2.02672	1	0.774272	61.0137
Coronary Artery Disease|	14	0.505415	0.0484325	ICAM1, IL6, CYP2J2, PEAR1, OLR1, ARID5B, ITGB3, BLVRA, VDR, APOE, HMOX1, SERPINE1, PON2, SELE	2000	52	12971	1.7461	1	0.7772	61.5347
dermatitis and eczema	11	0.397112	0.0488798	STAT6, FLG, TOLLIP, IL4R, IL18, IL1B, NFKB1, CCL5, NLRP1, CD14, SOD2	2000	37	12971	1.92812	1	0.778539	61.8812
DEVELOPMENTAL	255	9.20578	0.050231	PVR, LTBP1, LTBP2, SCN3B, GDF6, FST, GDF5, RNF217, CITED2, ISG20, KIF13A, BDNF, APP, INSIG2, APOE, SERPINE1, GXYLT2, SCD5, PITX2, BCR, STC2, MECOM, MYH9, MARK4, C6ORF1, TMEM27, RND3, KRT18, ROR1, CMIP, EXT1, CYP1B1, CRELD1, ENPP2, ERBB2, DUSP10, POMC, EPHB2, ITGBL1, LIF, SGK223, PPP1R3B, DMD, SERINC1, TMED10, LAMB1, SPP1, BMP4, BHMT2, CAMLG, MAP2K2, TGFBR1, TGFBR2, SMYD3, S100A11, NDFIP2, SMAD3, …	2000	1502	12971	1.10107	0.624386	0.0559721	32.039
Lymphoma, Non-Hodgkin|Lymphoma, Non-Hodgkin's	25	0.902527	0.0502575	BID, IL6, CYP1B1, HLA-A, EPHX1, HLA-C, HLA-B, BCL2L1, LIG4, BCL2L13, BIRC3, TGFB1, BCL2L10, CYBA, BAK1, VDR, GPX1, GSTM3, TNFSF13B, BAX, BAG3, GPX4, GPX3, MDM2, IFNGR2	2000	111	12971	1.4607	1	0.786213	62.9299
Carcinoma|Prostatic Neoplasms	4	0.144404	0.0507765	CDKN1A, CCND1, CDKN2A, MDM2	2000	6	12971	4.32367	1	0.787919	63.3178
Focal segmental glomsclerosis|Glomerulosclerosis, Focal Segmental	4	0.144404	0.0507765	IL6, APOL1, MYH9, TGFB1	2000	6	12971	4.32367	1	0.787919	63.3178
Atrial Fibrillation|Inflammation	4	0.144404	0.0507765	IL6, IL18, IL1B, IL1A	2000	6	12971	4.32367	1	0.787919	63.3178
diabetes, type 1 diabetic nephropathy	4	0.144404	0.0507765	ICAM1, TGFBR1, TGFBR2, TGFB1	2000	6	12971	4.32367	1	0.787919	63.3178
Osteitis Deformans	4	0.144404	0.0507765	VDR, SQSTM1, CSF1, OPTN	2000	6	12971	4.32367	1	0.787919	63.3178
Lymphoma, B-Cell|Lymphoma, T-Cell	4	0.144404	0.0507765	PTGES, PTP4A1, IL1B, IL1A	2000	6	12971	4.32367	1	0.787919	63.3178
Critical Illness|Sepsis	4	0.144404	0.0507765	IL6, MDM2, IL1B, CD14	2000	6	12971	4.32367	1	0.787919	63.3178
lead toxicity	4	0.144404	0.0507765	VDR, ALAD, ARSA, MGP	2000	6	12971	4.32367	1	0.787919	63.3178
Cervical Neoplasm|Papillomavirus Infections|Tumor Virus Infections|Uterine Cervical Neoplasms	4	0.144404	0.0507765	MICA, HLA-A, HLA-C, HLA-B	2000	6	12971	4.32367	1	0.787919	63.3178
keloid disease	4	0.144404	0.0507765	TGFBR1, TGFBR2, TGFB1, TGFB2	2000	6	12971	4.32367	1	0.787919	63.3178
Graves Disease|Graves Ophthalmopathy|Graves' Disease|Thyroid associated opthalmopathies	4	0.144404	0.0507765	IFIH1, IL1B, NFKB1, IL1A	2000	6	12971	4.32367	1	0.787919	63.3178
Epilepsy, Temporal Lobe|Sclerosis	4	0.144404	0.0507765	APOE, IL1B, PRNP, IL1A	2000	6	12971	4.32367	1	0.787919	63.3178
Arrhythmogenic Right Ventricular Dysplasia	4	0.144404	0.0507765	JUP, DSG2, PKP2, DSP	2000	6	12971	4.32367	1	0.787919	63.3178
aneurysm	4	0.144404	0.0507765	SERPINE1, MMP2, MMP12, TIMP1	2000	6	12971	4.32367	1	0.787919	63.3178
Coronary Disease|Coronary heart disease	17	0.613718	0.0510691	SNX19, ICAM1, IL6, IL18, ABCA1, PALLD, MMP2, TGFB1, CYBA, VAMP8, APOE, KIF6, CFH, ALDH2, IL1B, ADAMTS1, SELPLG	2000	68	12971	1.62138	1	0.788106	63.5348
Total IgE	6	0.216606	0.051632	STAT6, IL1R1, IL13RA1, TGFB1, CD14, IL1A	2000	14	12971	2.7795	1	0.790059	63.9488
Carcinoma, Transitional Cell|Urinary Bladder Neoplasms	6	0.216606	0.051632	GSTM3, CCND1, CCL2, MDM2, CXCL12, TCEAL1	2000	14	12971	2.7795	1	0.790059	63.9488
Otitis Media|Recurrence	6	0.216606	0.051632	IL6, TLR2, IL1B, SERPING1, TLR4, IL1A	2000	14	12971	2.7795	1	0.790059	63.9488
Dystonic Disorders	6	0.216606	0.051632	GABRB3, PCBD1, APOE, TOR1A, TOR1B, SPR	2000	14	12971	2.7795	1	0.790059	63.9488
hypertrophic cardiomyopathy	6	0.216606	0.051632	ACTC1, DES, TNNC1, PRKAG2, HLA-B, TPM1	2000	14	12971	2.7795	1	0.790059	63.9488
Inflammation|Myocardial Infarction	6	0.216606	0.051632	IL6, APOE, IL1B, ITGB1, TGFB1, IL1A	2000	14	12971	2.7795	1	0.790059	63.9488
Insulin Resistance|Obesity	8	0.288809	0.0523792	CYBA, INSIG2, APOE, SERPINE1, TLR2, TLR4, PNPLA2, STAT3	2000	23	12971	2.25583	1	0.793158	64.4915
liver transplant	8	0.288809	0.0523792	VDR, IL6, CCL2, HLA-A, HLA-C, HLA-B, CCL5, TGFB1	2000	23	12971	2.25583	1	0.793158	64.4915
Sleep Apnea, Obstructive	15	0.541516	0.0541453	IL6, NDN, TGFBR1, GDNF, MSX2, CYBA, BDNF, ECE1, INSIG2, APOE, SERPINE1, ADRA2A, ADRA1B, IL1B, HTR2A	2000	58	12971	1.67728	1	0.802477	65.7437
hematopoietic stem cell transplantation	5	0.180505	0.0544148	IL4R, HLA-A, IL1B, HLA-C, HLA-B	2000	10	12971	3.24275	1	0.80244	65.9311
paratyphoid feber typhoid fever	5	0.180505	0.0544148	TNFRSF1A, IL1R1, IL1B, IL1A, IFNGR1	2000	10	12971	3.24275	1	0.80244	65.9311
Atherosclerosis|Inflammation|Retinal Vein Occlusion	5	0.180505	0.0544148	IL6, CCL2, IL18, IL1B, CCL5	2000	10	12971	3.24275	1	0.80244	65.9311
arthritis; diabetes, type 1; pregnancy loss, recurrent; juvenile arthritis; pemphigus; IL-1RI	5	0.180505	0.0544148	IL1R1, IL12A, IL1B, TGFB1, IL1A	2000	10	12971	3.24275	1	0.80244	65.9311
Uveitis, Anterior	5	0.180505	0.0544148	ICAM1, IL6, CCL2, CCL5, SOD2	2000	10	12971	3.24275	1	0.80244	65.9311
dyspepsia	5	0.180505	0.0544148	ADRA2A, IL1B, ADRA2C, CD14, HTR2A	2000	10	12971	3.24275	1	0.80244	65.9311
Apoplexy|Brain Ischemia|Stroke	14	0.505415	0.0554694	GALNT2, IL6, BHMT2, WNK1, NINJ2, CD40, ABCA1, CYBA, APOE, IL1B, PON2, SELE, NNMT, KALRN	2000	53	12971	1.71315	1	0.807081	66.6549
lung function	9	0.32491	0.0554865	IL4R, HMOX1, IL1B, SERPINA1, IL13RA1, MMP12, TGFB1, SOD3, SOD2	2000	28	12971	2.08462	1	0.805539	66.6665
Acute Coronary Syndrome	13	0.469314	0.056554	IL6, CYP2J2, CXCL5, ITGA2, TLR4, CD40, ITGB3, PSMB8, PSMB9, THBD, APOE, ADRA2A, IL1B	2000	48	12971	1.75649	1	0.810127	67.3842
liver cancer	13	0.469314	0.056554	IL6, CCND1, CYP1B1, MOB2, IL18, IL12A, SMYD3, NFKBIA, EPHX1, MDM2, IL1B, COMT, TGFB1	2000	48	12971	1.75649	1	0.810127	67.3842
Osteoporosis, Postmenopausal	12	0.433213	0.0572906	VDR, TNFRSF1A, ARHGEF3, IL6, CYP1B1, APOE, HLA-A, IL1B, HLA-C, HLA-B, TGFB1, IL1A	2000	43	12971	1.80991	1	0.81271	67.8707
preterm delivery	11	0.397112	0.0575248	TNFRSF1A, IL6, ALDH2, TLR2, PON2, EPHX1, IL1B, TLR4, TGFB1, CD14, IL1A	2000	38	12971	1.87738	1	0.812432	68.0241
diabetes, type 2	81	2.92419	0.0587853	NAMPT, WFS1, IL18, BTC, RRAD, FOXO1, TLR4, TGFB1, C4ORF32, GPX1, CDKN2A, CDKN2B, APOE, HMOX1, IL4R, SLC2A1, SERPINE1, IL1B, SHC1, RAPGEF1, FGF2, IL1A, ICAM1, STX1A, SGK1, PRKAB2, ADIPOR1, DDIT3, LRPAP1, CCND2, NPPB, VAMP4, EXT2, SLC2A10, CCL2, WNT5B, FN3K, HSPA1A, COMT, ITGB3, ABCA1, HSPA1B, CCL5, TIMP3, VCAM1, NR1H2, IGF1R, TNFRSF1A, VDR, TSC22D3, EGF, THBS2, SDF2, ANGPTL4, PVT1, IL6, CFB, PDK4,…	2000	439	12971	1.19664	1	0.817823	68.8371
Stroke	98	3.53791	0.0590404	CMAHP, HLF, LTBP1, ADCY2, ARSJ, JAG2, TLR3, MMP2, UXS1, FAM63B, DSE, TPK1, SHB, CTTN, HMCN1, TRIM8, GATA6, APOE, GATA3, BAG3, SERPINE1, VKORC1, RBMS3, ANGPT2, CABLES1, DNAJC1, IL1A, PITX2, ANO10, RBMS1, PID1, ICAM1, CA10, MICAL2, PSD3, PRKCH, PCDH7, PALLD, NLRP1, PLAUR, ATP6V1C1, PRKCQ, RND3, PPM1K, ASCC3, HSPB8, ULBP2, TFPI, COL1A2, ERN1, IFFO2, VAMP3, PMEPA1, BCAT1, GCLC, HS3ST4, NINJ2, NFKBIA,…	2000	542	12971	1.17265	1	0.817645	68.9993
Hemochromatosis	7	0.252708	0.0599351	SLC11A2, BMP4, IL6, HLA-A, SERPINA1, HLA-B, SLC40A1	2000	19	12971	2.38939	1	0.820891	69.5616
seizures, febrile	7	0.252708	0.0599351	HCN2, IL1R1, IL6, BDNF, SCN2A, IL1B, IL1A	2000	19	12971	2.38939	1	0.820891	69.5616
Blood Proteins	7	0.252708	0.0599351	PRKCQ, PTPRM, CRHBP, IFI16, PALLD, ANXA3, CDH11	2000	19	12971	2.38939	1	0.820891	69.5616
Waist-Hip Ratio	37	1.33574	0.0609206	MYL4, GRIP1, KCNAB1, PAMR1, BBX, LMO7, ITGB3, ITGBL1, DAB2, NISCH, RSPO3, GPC6, SCG5, LYPLAL1, PLA2R1, GRID1, RNF13, KIF13B, EVA1A, SQRDL, IL6, COL4A1, PRKAB2, LRP1B, PTPRR, SIPA1L2, BPGM, PCDH7, SSPN, PLAUR, SH3BP5, CCND3, ZFAND2A, LRP12, IL12A, NPTN, GRB14	2000	181	12971	1.32577	1	0.824523	70.1699
Esophageal Neoplasms|Head and Neck Neoplasms|Laryngeal Neoplasms|Mouth Neoplasms|Pharyngeal Neoplasms	15	0.541516	0.0613266	IL1R1, LTBP1, ERBB2, TGFBR2, EPHX1, ITGA3, COMT, TGFB1, SOD2, CDKN1A, GSTM3, CDKN2A, ALDH2, MDM2, CDH11	2000	59	12971	1.64886	1	0.825101	70.4171
Leprosy	18	0.649819	0.0616541	IL6, ARHGEF28, TLR1, HLA-A, TLR2, HLA-C, TLR4, HLA-B, TGFB1, PRKCQ, CYLD, VDR, CDC42BPG, TAP2, LACC1, RIPK2, IFNGR1, ALS2CL	2000	75	12971	1.55652	1	0.825271	70.6151
preeclampsia	18	0.649819	0.0616541	IL6, DRD4, NR3C2, HLA-A, EPHX1, HSPA1A, HSPA1B, ITGB3, TGFB1, SOD2, THBD, APOE, IL4R, TAP2, SERPINE1, TAP1, CD14, IL1A	2000	75	12971	1.55652	1	0.825271	70.6151
Periodontal Pocket|Periodontitis	3	0.108303	0.063911	ALDH2, IL1B, IL1A	2000	3	12971	6.4855	1	0.834975	71.9458
Conjunctivitis|Epidermal Necrolysis, Toxic|Stevens-Johnson Syndrome|Toxic Epidermal Necrolysis	3	0.108303	0.063911	HLA-A, HLA-C, HLA-B	2000	3	12971	6.4855	1	0.834975	71.9458
melphalan pharmacokinetics melphalan side effects	3	0.108303	0.063911	SLC7A8, SLC3A2, SLC7A5	2000	3	12971	6.4855	1	0.834975	71.9458
estrogens	3	0.108303	0.063911	CYP1B1, HSD17B1, COMT	2000	3	12971	6.4855	1	0.834975	71.9458
cirrhosis, biliary primary; diabetes, gestational	3	0.108303	0.063911	HLA-A, HLA-B, HLA-E	2000	3	12971	6.4855	1	0.834975	71.9458
Alzheimer's disease; dementia, vascular	3	0.108303	0.063911	APOE, CST3, PON2	2000	3	12971	6.4855	1	0.834975	71.9458
HTLV-I Infections|Spinal Cord Diseases	3	0.108303	0.063911	HLA-A, HLA-C, HLA-B	2000	3	12971	6.4855	1	0.834975	71.9458
arthritis lupus erythematosus	3	0.108303	0.063911	CDKN1A, IFNGR2, IFNGR1	2000	3	12971	6.4855	1	0.834975	71.9458
Arrhythmogenic Right Ventricular Dysplasia|Tachycardia, Ventricular	3	0.108303	0.063911	DSG2, PKP2, DSP	2000	3	12971	6.4855	1	0.834975	71.9458
Pulmonary Emphysema	3	0.108303	0.063911	SERPINE2, SERPINA3, SERPINA1	2000	3	12971	6.4855	1	0.834975	71.9458
Epstein-Barr Virus Infections|Hematologic Diseases	3	0.108303	0.063911	IL1B, TGFB1, IL1A	2000	3	12971	6.4855	1	0.834975	71.9458
hepatitis C; hepatitis B	3	0.108303	0.063911	HLA-A, HLA-C, HLA-B	2000	3	12971	6.4855	1	0.834975	71.9458
thrombosis, deep vein; Behcet's disease	3	0.108303	0.063911	TNFRSF1A, SERPINE1, ITGA2	2000	3	12971	6.4855	1	0.834975	71.9458
pneumococcal empyema pneumonia	3	0.108303	0.063911	NFKBIE, NFKBIB, NFKBIA	2000	3	12971	6.4855	1	0.834975	71.9458
Alcoholism|Diabetes mellitus type II|Diabetes Mellitus, Type 2|pancreatic neoplasm|Pancreatic Neoplasms	3	0.108303	0.063911	HLA-A, HLA-C, HLA-B	2000	3	12971	6.4855	1	0.834975	71.9458
HIV Infections|Viremia	3	0.108303	0.063911	HLA-A, HLA-C, HLA-B	2000	3	12971	6.4855	1	0.834975	71.9458
Epstein-Barr Virus Infections|Nasopharyngeal Neoplasms	3	0.108303	0.063911	TAP1, HLA-A, HLA-B	2000	3	12971	6.4855	1	0.834975	71.9458
Esophageal Neoplasms|Neoplasms, Second Primary|Oesophageal neoplasm	3	0.108303	0.063911	HLA-A, ALDH2, HLA-B	2000	3	12971	6.4855	1	0.834975	71.9458
Carcinoma, Renal Cell	3	0.108303	0.063911	EPAS1, CEP85L, SSPN	2000	3	12971	6.4855	1	0.834975	71.9458
diabetes, neurological manifestations	3	0.108303	0.063911	TLR4, SOD3, SOD2	2000	3	12971	6.4855	1	0.834975	71.9458
Epstein-Barr Virus Infections|Infectious mononucleosis	3	0.108303	0.063911	HLA-A, HLA-C, HLA-B	2000	3	12971	6.4855	1	0.834975	71.9458
Blood Coagulation Disorders|Inflammation|Nervous System Diseases	3	0.108303	0.063911	IL6, IL4R, IL1B	2000	3	12971	6.4855	1	0.834975	71.9458
Pulmonary Fibrosis|Sarcoidosis, Pulmonary	3	0.108303	0.063911	IL1R1, IL1B, IL1A	2000	3	12971	6.4855	1	0.834975	71.9458
Brain Injuries|Nerve Degeneration	3	0.108303	0.063911	APOE, IL1B, IL1A	2000	3	12971	6.4855	1	0.834975	71.9458
Marfan Syndrome	3	0.108303	0.063911	TGFBR1, TGFBR2, FBN1	2000	3	12971	6.4855	1	0.834975	71.9458
cerebral amyloid angiopathy; senile plaques	3	0.108303	0.063911	LRP1, OLR1, APOE	2000	3	12971	6.4855	1	0.834975	71.9458
Arthritis, Rheumatoid|Rheumatoid Arthritis	36	1.29964	0.0639948	TRAF1, CCL3, IL1R1, IL6ST, IL18, TLR2, TLR3, NFKBIA, MKNK1, TLR4, MAPKAPK2, TGFB1, TIMP1, VDR, TNFRSF1A, HMOX1, IL4R, IL1B, IL1A, ICAM1, IRAK1, IL6, MAP2K3, SOCS1, CD99, TNFRSF14, CD40, PRKCQ, DUSP1, MAPK13, FLG, CD58, WFDC1, TNFAIP3, PIP4K2C, HTR2A	2000	176	12971	1.32658	1	0.833923	71.9941
Severe Acute Respiratory Syndrome	8	0.288809	0.0644732	CCL2, CXCL5, HLA-A, OAS1, HLA-B, CCL5, MX1, CD14	2000	24	12971	2.16183	1	0.834767	72.2684
Coronary Aneurysm|Mucocutaneous Lymph Node Syndrome	8	0.288809	0.0644732	ABHD16A, TAP2, HLA-A, MMP7, HLA-C, HLA-B, HLA-E, MMP12	2000	24	12971	2.16183	1	0.834767	72.2684
Carcinoma, Squamous Cell|Esophageal Neoplasms	13	0.469314	0.0648203	IL18, TGFBR2, PSD3, SMYD3, TGFB1, CCND1, XPC, CDKN2A, ACYP2, EPG5, ALDH2, EGF, UBE2E2	2000	49	12971	1.72064	1	0.834978	72.4657
Parkinson's disease	30	1.08303	0.064851	CAST, MRAS, UCHL1, DRD4, SNCA, COMT, EPHB2, B2M, BDNF, APOE, HMOX1, TOR1A, IL1B, IL1A, GBA, PDXK, HIST1H1C, BST1, EN1, CAPN2, HS1BP3, ATP13A2, SLIT3, RNF114, RRAS2, BAX, GRN, CACNA1A, HTR2A, RNF41	2000	142	12971	1.37018	1	0.833689	72.4831
mood disorders	12	0.433213	0.0661837	TSPO, IL6, BDNF, CCL2, NR1D1, APOE, WFS1, DRD4, IL1B, COMT, IL1A, HTR2A	2000	44	12971	1.76877	1	0.838506	73.2281
cardiovascular	12	0.433213	0.0661837	CYBA, IL6, PTGIS, APOE, FBN1, KCNE1, PON2, IL1B, ITGB3, TPM1, TGFB1, C9ORF3	2000	44	12971	1.76877	1	0.838506	73.2281
skin cancer, non-melanoma	9	0.32491	0.0666766	GSTM3, IL6, CCND1, XPC, BCR, RNH1, MDM2, IL1B, SOD2	2000	29	12971	2.01274	1	0.839361	73.4987
Sjogren's syndrome	11	0.397112	0.0671106	IL1R1, IL6, TNFSF13B, APOE, TAP2, HLA-A, HLA-C, HLA-B, FLNB, TGFB1, TRIM21	2000	39	12971	1.82924	1	0.839938	73.7349
Mental Disorders	11	0.397112	0.0671106	PGPEP1, COL4A2, COL4A1, MRVI1, TLR4, ADAM19, NALCN, CLDN11, ERC2, NTM, PAQR5	2000	39	12971	1.82924	1	0.839938	73.7349
Glioblastoma	6	0.216606	0.0679368	CCL2, APOE, HLA-A, NFKBIA, HLA-C, HLA-B	2000	15	12971	2.5942	1	0.84226	74.1789
cerebral infarct, atherothrombotic	6	0.216606	0.0679368	CYBA, IL6, TNFSF4, APOE, COMT, CCL5	2000	15	12971	2.5942	1	0.84226	74.1789
Cellulitis|Obesity	6	0.216606	0.0679368	APOE, ADIPOR1, TLR4, TGFB1, IL1A, TGFB2	2000	15	12971	2.5942	1	0.84226	74.1789
Socioeconomic Factors	17	0.613718	0.0714538	COL18A1, CTHRC1, NAMPT, CLCA2, GABRB3, CLSTN2, ABLIM3, ARHGEF28, ENDOD1, VPS41, RIMS4, ITGBL1, C4ORF22, FAM114A1, GFRA1, NCOR2, FN1	2000	71	12971	1.55287	1	0.855851	75.9908
Mucocutaneous Lymph Node Syndrome	13	0.469314	0.0738405	IL6, IL18, HLA-A, MMP7, HLA-C, CD40, ITPKC, HLA-B, TGFB1, MMP12, MMP11, IL1B, IL1A	2000	50	12971	1.68623	1	0.863957	77.151
Graft vs Host Disease|Hematologic Neoplasms|Neoplasm Recurrence, Local	7	0.252708	0.0748773	VDR, IL6, IL4R, IL15RA, IL1B, TGFB1, IL1A	2000	20	12971	2.26993	1	0.866613	77.6383
Scleroderma, Systemic|Systemic Scleroderma	7	0.252708	0.0748773	IL6, CTGF, HLA-C, MMP14, MMP2, MMP12, TGFB1	2000	20	12971	2.26993	1	0.866613	77.6383
Chagas Cardiomyopathy	5	0.180505	0.0753767	HLA-A, IL1B, HLA-C, HLA-B, IL1A	2000	11	12971	2.94795	1	0.867223	77.8695
subacute sclerosing panencephalitis	5	0.180505	0.0753767	IFIH1, CD274, TLR3, TNFRSF14, PDCD1LG2	2000	11	12971	2.94795	1	0.867223	77.8695
Bronchiolitis Obliterans	5	0.180505	0.0753767	TLR1, TLR2, MMP7, TLR3, TLR4	2000	11	12971	2.94795	1	0.867223	77.8695
Osteolysis|Prosthesis Failure	5	0.180505	0.0753767	IL1R1, IL6, IL1B, TGFB1, IL1A	2000	11	12971	2.94795	1	0.867223	77.8695
Endometriosis|Uterine Diseases	5	0.180505	0.0753767	IL6, CCL2, IL1B, TIMP2, MMP2	2000	11	12971	2.94795	1	0.867223	77.8695
Optic Disk	5	0.180505	0.0753767	CDKN2B, NEAT1, BCAS3, DCLK1, CARD10	2000	11	12971	2.94795	1	0.867223	77.8695
Graves Ophthalmopathy	5	0.180505	0.0753767	IL1R1, IL6, IL12A, IL1B, IL1A	2000	11	12971	2.94795	1	0.867223	77.8695
Attention Deficit Disorder with Hyperactivity	31	1.11913	0.076663	ITGA11, NT5DC3, ASTN2, CSMD2, TGFB2, MMP24, TPK1, MAP3K5, KIF6, GPC6, ADRA2A, C8ORF4, ANGPT1, SLCO3A1, DCLK1, RNF144B, MAP1A, MAP1B, KCTD1, PTPN14, IGIP, REEP5, NUCB1, C14ORF37, RDH10, SULF2, SH3BGRL2, ADAMTS1, TLL2, ADAMTS2, DNAJB6	2000	150	12971	1.34034	1	0.870682	78.4545
ADHD	11	0.397112	0.0776555	BDNF, NTF3, HKDC1, PPM1H, DRD4, ADRA2A, COMT, FLNC, GDNF, SNAP25, HTR2A	2000	40	12971	1.78351	1	0.872998	78.8959
alopecia areata	8	0.288809	0.0781176	TRAF1, VDR, CCL2, HLA-A, IL1B, HLA-C, HLA-B, IL1A	2000	25	12971	2.07536	1	0.873418	79.0984
Pancreatitis, Chronic	8	0.288809	0.0781176	ICAM1, TPST2, IL6, CCL2, SERPINA3, IL1B, TGFB1, SOD2	2000	25	12971	2.07536	1	0.873418	79.0984
Brain Neoplasms|Glioblastoma	8	0.288809	0.0781176	CDKN2A, IL4R, HLA-A, CHI3L1, MDM2, HLA-C, HLA-B, EGF	2000	25	12971	2.07536	1	0.873418	79.0984
Brain Ischemia|Cerebral Hemorrhage|Stroke	4	0.144404	0.0788743	IRAK1, LIMK1, PRKCH, ABCA1	2000	7	12971	3.706	1	0.87485	79.4261
Asthma|Nasal Polyps	4	0.144404	0.0788743	HLA-A, HLA-C, HLA-B, IL1A	2000	7	12971	3.706	1	0.87485	79.4261
Geographic Atrophy|Macular Degeneration	4	0.144404	0.0788743	APOE, C3, CFH, TLR3	2000	7	12971	3.706	1	0.87485	79.4261
adenocarcinoma	4	0.144404	0.0788743	IL6, IL18, IL1B, NFKB1	2000	7	12971	3.706	1	0.87485	79.4261
Coronary Disease|Coronary heart disease|Diabetic Angiopathies|Myocardial Infarction	4	0.144404	0.0788743	TIMP2, TIMP3, MMP2, TIMP1	2000	7	12971	3.706	1	0.87485	79.4261
Aggressive Periodontitis|	4	0.144404	0.0788743	IL18, IL1B, TLR4, IL1A	2000	7	12971	3.706	1	0.87485	79.4261
Bleeding After Cardiac Surgery	4	0.144404	0.0788743	ICAM1, IL6, IL1B, SELE	2000	7	12971	3.706	1	0.87485	79.4261
Osteoarthritis, Hip|Osteoarthritis, Knee	4	0.144404	0.0788743	COG5, IL6, GDF5, SMAD3	2000	7	12971	3.706	1	0.87485	79.4261
maculopathy	4	0.144404	0.0788743	HMCN1, ELOVL4, LAMC2, LAMC1	2000	7	12971	3.706	1	0.87485	79.4261
memory impairment	4	0.144404	0.0788743	BDNF, APOE, PRNP, HTR2A	2000	7	12971	3.706	1	0.87485	79.4261
Moyamoya Disease	4	0.144404	0.0788743	HLA-B, TIMP2, MMP2, RNF213	2000	7	12971	3.706	1	0.87485	79.4261
B-Cell Lymphomas|Lymphoma, B-Cell|Lymphoma, Non-Hodgkin|Lymphoma, Non-Hodgkin's	4	0.144404	0.0788743	HLA-A, HLA-C, HLA-B, TGFB1	2000	7	12971	3.706	1	0.87485	79.4261
Papillomavirus Infections|Uterine Cervical Neoplasms	4	0.144404	0.0788743	TAP2, TAP1, PSMB8, PSMB9	2000	7	12971	3.706	1	0.87485	79.4261
inflammatory bowel disease	13	0.469314	0.0836264	ICAM1, IL1R1, APOE, C3, IL4R, SERPINE1, IL1B, NFKB1, TLR4, ITGB3, CD14, TGFB1, IFNGR1	2000	51	12971	1.65317	1	0.889095	81.3755
Metabolic Syndrome X	15	0.541516	0.0865986	GALNT2, HERPUD1, IL6, IL6ST, ABCA1, TPM1, C1QTNF5, C2ORF16, PPP1R3B, APOE, ADRA2A, ALDH2, IL1B, LRP5, HTR2A	2000	62	12971	1.56907	1	0.896751	82.5043
breast cancer|prostate cancer	15	0.541516	0.0865986	CYP1B1, HSD17B1, IGFBP6, COMT, POMC, AKR1C3, INHBA, IGF1R, IGF2R, IGFBP1, IGFBP2, IGFBP3, IGFBP4, GHR, IGFBP5	2000	62	12971	1.56907	1	0.896751	82.5043
Adenocarcinoma|pancreatic neoplasm|Pancreatic Neoplasms	6	0.216606	0.0867487	IGF1R, IGF2R, IGFBP1, IGFBP3, SELE, IGFBP5	2000	16	12971	2.43206	1	0.896122	82.5595
fetal loss, late	6	0.216606	0.0867487	THBD, PROCR, APOE, SERPINE1, ITGA3, ANGPT2	2000	16	12971	2.43206	1	0.896122	82.5595
recurrent pregnancy loss	6	0.216606	0.0867487	IL6, APOE, SERPINE1, IL1B, ITGB3, HLA-E	2000	16	12971	2.43206	1	0.896122	82.5595
meningioma	6	0.216606	0.0867487	CCND1, CDKN2A, NF2, TGFBR2, HLA-A, TGFB1	2000	16	12971	2.43206	1	0.896122	82.5595
alcohol abuse; smoking behavior	6	0.216606	0.0867487	ALDH1A1, GSTM3, CYP1B1, ALDH2, EPHX1, COMT	2000	16	12971	2.43206	1	0.896122	82.5595
Leukocyte Count	17	0.613718	0.0876909	CLMP, CALD1, CXCL2, BFSP1, PCDH7, FIG4, COL5A2, PLEKHA4, DACT1, PLCB4, CHRNA9, GPC6, GFRA1, GALNT18, ORMDL3, AFAP1, FNDC3B	2000	73	12971	1.51032	1	0.897723	82.9026
Nasopharyngeal Neoplasms	11	0.397112	0.089169	CDKN2A, CDKN2B, IL18, HLA-A, IL12A, TLR3, MDM2, IL1B, HLA-C, HLA-B, MECOM	2000	41	12971	1.74001	1	0.900743	83.4278
epithelial ovarian cancer	34	1.22744	0.0916472	IL1R1, IL18, ERBB2, COMT, FAM210B, TGFB1, VDR, IGF1R, TP53I3, CDKN2A, PTGIS, EGF, GHR, MUC1, ICAM1, IL6, SRA1, EPHX1, SMAD3, MAL, LIG4, FUCA1, INHBA, CCND1, CDKN1A, IGF2R, TBXA2R, DDB2, MDM2, IGFBP1, GADD45B, IGFBP2, GADD45A, IGFBP3	2000	170	12971	1.2971	1	0.90623	84.2744
Biliary Tract Neoplasms|Inflammation	7	0.252708	0.0917343	VCAM1, RNASEL, IL6, IL1B, TGFB1, IL1A, SOD2	2000	21	12971	2.16183	1	0.905469	84.3034
atopic dermatitis	7	0.252708	0.0917343	FLG, IL4R, IL18, TLR2, IL12A, CCL5, TGFB1	2000	21	12971	2.16183	1	0.905469	84.3034
Diabetes Mellitus, Type 1|Diabetes Mellitus, Type 2|Diabetic Retinopathy	7	0.252708	0.0917343	ICAM1, VDR, APOE, SLC2A1, PON2, ITGA2, FGF2	2000	21	12971	2.16183	1	0.905469	84.3034
Metabolism	23	0.830325	0.0922899	SLC2A9, SH3PXD2A, HPS5, SDK2, NTN4, PHF23, LMO7, BICC1, SORCS3, CHMP2B, KIFC3, SLIT3, ATXN1, AKR1C3, PPM1K, SLC2A1, CMIP, SCD5, EIF2AK2, LAMB1, EGF, CACNA1D, LACTB	2000	107	12971	1.39408	1	0.905902	84.4872
Nephrotic Syndrome	8	0.288809	0.0933083	STAT6, IL6, LAMB2, APOE, IL4R, HLA-A, IL1B, TGFB1	2000	26	12971	1.99554	1	0.907485	84.8187
Cholesterol	77	2.77978	0.096338	KYNU, LTBP1, PDLIM5, RAB3GAP1, MRVI1, SLC7A8, BBX, WWC2, LMO7, FSTL1, PHF20, RASSF8, ZEB2, CITED2, SHB, FRMD6, EVI5, APOE, FAP, RBMS3, SQRDL, CA10, CHODL, MBNL2, IRF2BP2, PCDH7, NAV3, PALLD, MMP12, SLIT3, MAST4, LIMCH1, FER1L4, PDE5A, HHAT, ROR1, RBM38, MOSPD1, DCBLD2, CYP2U1, SNX19, IFIH1, GCNT2, ADAMTSL1, SSH1, C3, STK10, PAMR1, OXTR, EEA1, ASTN2, ABCA1, SESN3, PPP1R3B, TMED3, SYBU, ADAMTS12, S…	2000	427	12971	1.16952	1	0.913794	85.7658
Breast Cancer	105	3.79061	0.0973024	RNASEL, MICA, STAT5A, TLR1, MMP7, POSTN, MMP2, CXCL12, TGFB1, TGFB2, GSTM3, CDKN2A, CRY2, CDKN2B, INSIG2, APOE, GATA3, SERPINE1, SLC2A1, IL1B, LOX, IL1A, PLD3, RECK, PTPRJ, CLCA2, HLA-C, HLA-B, LIG4, TACC1, DCTN1, AHR, SLC40A1, NEK7, CYP1B1, NFKBIE, ERBB2, RABGAP1L, NFKBIA, ITGB3, TIMP2, TIMP3, VDR, EGF, COL18A1, TGFBR1, TGFBR2, SMAD3, EPHX1, ITGA2, ITGA3, CDKN1A, PLK3, PLK2, ALDH2, PON2, ARHGAP1…	2000	598	12971	1.13876	1	0.915087	86.0553
mamographic density	5	0.180505	0.0997626	CYP1B1, HSD17B1, IGFBP1, COMT, IGFBP3	2000	12	12971	2.70229	1	0.919618	86.7688
Aneurysm, Ruptured|Intracranial Aneurysm|Stroke|Subarachnoid Hemorrhage	5	0.180505	0.0997626	APOE, SERPINE1, SERPINA3, ITGA2, ITGB3	2000	12	12971	2.70229	1	0.919618	86.7688
Prion Diseases	5	0.180505	0.0997626	PARM1, ADAMTS14, APOE, PRNP, ZBTB38	2000	12	12971	2.70229	1	0.919618	86.7688
graft-versus-host disease; longevity; spondyloarthropathies; aphthous stomatitis	5	0.180505	0.0997626	IL6, IL12A, IL1B, TGFB1, IL1A	2000	12	12971	2.70229	1	0.919618	86.7688
Brain Infarction	5	0.180505	0.0997626	CYBA, THBD, APOE, PRKCH, TLR4	2000	12	12971	2.70229	1	0.919618	86.7688
lupus erythematosus; rheumatoid arthritis	5	0.180505	0.0997626	TNFRSF1A, TNFSF13B, TLR2, NFKB1, TLR4	2000	12	12971	2.70229	1	0.919618	86.7688
