# Supplementary material for: Astrocyte senescence promotes glutamate toxicity in cortical neurons
Source: PLoS One. 2020 Jan 16;15(1):e0227887. doi: 10.1371/journal.pone.0227887 (PMC6964973; doi:10.1371/journal.pone.0227887)
Supplement: S5 Table — (XLSX) [file pone.0227887.s010.xlsx]

## Sheet: chart_SDR_GADdiseases
Term	Count	%	PValue	Genes	List Total	Pop Hits	Pop Total	Fold Enrichment	Bonferroni	Benjamini	FDR
Breast Cancer	153	5.55354	3.29719e-13	XRCC5, XRCC4, RAD51B, XRCC2, GRIK1, ATP1B2, XRCC6, TTK, AURKA, PTTG1, AURKB, XRCC1, ANKLE1, AGTR1, MUTYH, PPP1R1B, CDKN2C, H2AFX, LSM2, TUBG1, NQO1, ASPM, MTUS1, EGFR, ROCK2, LIG1, POLE, SKP2, LIG3, ESPL1, TOPBP1, TACC3, TOX3, NCAPD2, TACC2, DCLRE1C, MAD2L1, RFC1, SPAG5, VEGFA, CNTROB, SNRPB, RAD18, MAD2L2, FGFR2, FGFR4, BLM, NEK2, STIP1, CHEK1, CNTRL, CHEK2, TUBB, KRAS, NPM1, GLO1, DNMT3B, LPL, …	1874	598	12971	1.7709	1.02614e-09	1.02614e-09	5.96168e-10
CHEMDEPENDENCY	620	22.5045	1.63839e-07	XRCC5, SC5D, RPL22L1, XRCC1, CTTNBP2, CDH20, PPP1R1B, INTS7, CDCA2, PTBP2, CDCA5, MAGI3, MAGI1, PTPRG, RXRA, C10ORF107, KIF5C, TMEM132B, MTPAP, LIG3, PTPRS, COLEC12, SPIRE1, PCM1, LPCAT2, TOX3, TMEM132D, NCAPD3, AQR, ABAT, TGIF1, HLA-DRA, MGAT5B, GNAI3, CHCHD3, SORCS1, CACNB2, GSTCD, C3ORF14, CNTRL, DAAM1, PUS7, ACSBG1, KIAA1549L, JRK, NPHP4, LPCAT1, CCDC102B, GCSH, FAM162B, TCF4, DNMT3B, PHYHIPL…	1874	3639	12971	1.17927	2.9491e-06	2.9491e-06	0.000120769
Tobacco Use Disorder	517	18.7659	3.50243e-06	XRCC5, SC5D, RPL22L1, XRCC1, CTTNBP2, CDH20, INTS7, CDCA2, PTBP2, CDCA5, MAGI3, MAGI1, PTPRG, RXRA, KIF5C, C10ORF107, TMEM132B, MTPAP, LIG3, COLEC12, SPIRE1, LPCAT2, PCM1, TOX3, TMEM132D, NCAPD3, AQR, ABAT, MGAT5B, GNAI3, CHCHD3, SORCS1, CACNB2, C3ORF14, CNTRL, DAAM1, PUS7, ACSBG1, JRK, NPHP4, CCDC102B, FAM162B, TCF4, PHYHIPL, LAPTM4B, ACER3, ZC3H18, MGAT4C, ACACA, ACACB, GAS7, TRPS1, PKP4, PARPB…	1874	3034	12971	1.17945	0.0108404	0.00543496	0.00633228
plasma HDL cholesterol (HDL-C) levels	63	2.28675	7.66306e-06	MEF2C, SC5D, LDLR, HMGCR, LSS, ACSS2, FDFT1, EDNRA, EDNRB, AGTR1, EIF4EBP1, ELOVL5, ELOVL2, INSIG1, ELOVL6, DHCR24, PRKCA, ACADM, SOCS3, RXRA, FLOT1, ADIPOR2, G6PD, ARHGAP33, CAMK4, SQLE, MVK, SMARCA4, MVD, CYP51A1, HMGCS1, ACAT2, TFAM, SORBS1, DHCR7, AGT, FASN, ABCD3, HSD17B7, NSDHL, SREBF1, EBP, LPL, KAT2B, MSMO1, FADS1, SCD, CREB1, CBL, FDPS, ACACA, ACLY, SIRT1, AGER, SREBF2, NRF1, SP1, UCP2, …	1874	249	12971	1.75124	0.0235654	0.00791767	0.0138541
Adenocarcinoma|Pancreatic Neoplasms	21	0.76225	2.35774e-05	EXO1, MSH6, MSH2, USP1, SHFM1, BRIP1, MLH1, BRCA2, CHEK1, TOPBP1, BRCA1, RAD51, RBBP8, FANCL, FANCM, FANCD2, MDC1, FANCE, FANCG, FANCA, FANCC	1874	53	12971	2.7425	0.0707465	0.0181762	0.0426199
PSYCH	341	12.3775	0.00010603	LDHB, LDHA, ADCY1, A2M, TMEM18, VAPA, PTGS1, AQP4, SELENBP1, XRCC1, MEGF10, ADORA1, SYP, AGTR1, PPP1R1B, INTS7, RAPGEF6, CHRNA5, H2AFY, RAPGEF4, PTBP2, CRY1, PLD2, PTPRG, RAN, RXRA, EFNB2, EMX2, WNK3, TC2N, PCM1, TOX3, DEPDC5, LHFPL3, HES1, GLUL, VEGFA, PDGFRA, ABAT, TGIF1, SCAF8, NEK4, TMX1, GNAI3, MME, PPT1, ACAT2, EPHB1, ACSBG1, RIMS3, KIAA1549L, ARX, SEMA5A, GAD2, KRAS, ATN1, PBRM1, TCF4, DNM…	1874	1974	12971	1.19567	0.00190682	0.000953863	0.0781306
Colorectal Neoplasms	30	1.08893	0.000220479	XRCC5, XRCC4, XRCC2, RHPN2, MLH1, CHEK2, XRCC1, TYMS, MUTYH, KRAS, CASP8AP2, FANCG, NQO1, APC, MSH6, TP53BP2, MSH2, LIG1, LIG3, PTPN13, BRCA2, BRCA1, RAD51, FANCD2, TRPS1, PCNA, GNB4, PARP1, CBS, BARD1	1874	103	12971	2.01599	0.496518	0.12824	0.397882
Brain Neoplasms|Glioma	22	0.798548	0.000258533	EGFR, XRCC5, XRCC4, RAD51B, XRCC2, GEN1, LIG1, XRCC6, EME1, SHFM1, PRKDC, BRCA2, XRCC1, RAD54L, BRCA1, RAD51, DCLRE1C, IDH2, IDH1, NQO1, PARP1, CHAF1A	1874	66	12971	2.30719	0.55276	0.125506	0.466404
Body Weights and Measures	38	1.37931	0.000342488	MEF2C, FUT9, GDAP1, SOBP, AASS, ZEB1, MEGF10, CCNE1, PLCL1, EDNRB, RGMA, GAD2, RNF165, ZFYVE16, SLC35F1, CAMSAP1, GCSH, UNC5D, FBN2, BRINP3, ITPK1, ELP4, CENPM, ST6GAL2, SLC12A2, NEIL3, C18ORF54, C8ORF37, THSD7A, EPB41L3, RFC3, RFC1, TXNDC16, H2AFY2, MIS18BP1, ZNF438, TCF12, MELK	1874	146	12971	1.8015	0.655619	0.141258	0.617419
breast cancer	102	3.70236	0.000788568	MEF2C, XRCC5, XRCC4, RAD51B, XRCC2, PTGS1, XRCC6, AURKA, PTTG1, XRCC1, MUTYH, GSTM4, CDKN2C, PPP1R1B, H2AFX, NQO1, NQO2, EGFR, LIG1, USP1, PTPRN2, LIG3, SKP2, ESPL1, PPP1CB, TOX3, RAD1, ZWINT, VEGFA, SMARCA4, FGFR2, BLM, NEK2, CHEK1, CHEK2, GLO1, POLQ, DNMT3B, SETDB1, SREBF1, ODC1, DHX9, BRIP1, BRCA2, BRCA1, HDAC2, DHFR, PLK1, POLD1, PCNA, DNMT1, PARP1, E2F5, ECHDC1, MLH1, FANCL, MTHFD1, FANCM, C…	1874	518	12971	1.36293	0.914136	0.264257	1.41619
Alcoholism	100	3.62976	0.000964679	XRCC5, MTSS1, GRIK1, GRIK3, RBM6, TTK, FDFT1, ELOVL5, CCBE1, PDE4B, CHRNA5, H2AFY, ROBO2, ELOVL6, PTPRG, PTPRN2, HNRNPA2B1, TMEM132B, PTPRS, PLCE1, MAD2L1, RFC1, CAMK4, TIMELESS, TGIF1, LCLAT1, DRD1, GLUD1, SOX5, CACNB2, GSTCD, CXXC4, KIAA1549L, GAD2, LPCAT1, ZNF326, CNR1, PRKRA, GLO1, HIP1, OSBPL5, MAOB, TET2, HOMER2, EPHA7, DHFR, NPY, FAAH, MYO16, NRG3, GAR1, DPH6, SIMC1, GLI2, NAP1L4, ST6GALNA…	1874	509	12971	1.35983	0.950388	0.28375	1.72987
epithelial ovarian cancer	41	1.4882	0.00100194	E2F1, XRCC5, XRCC4, XRCC2, XRCC6, PTGS1, MLH1, CHEK1, CHEK2, XRCC1, CCNE1, TRDMT1, FANCE, FANCG, FANCA, DNMT3B, HELLS, APC, FANCC, EXO1, EGFR, MSH6, MSH2, LIG1, LIG3, BRIP1, BRCA2, BRCA1, RAD51, INHBB, AMH, HDAC2, DHFR, HDAC1, FANCD2, VEGFA, GADD45G, DNMT1, PARP1, PARP2, BARD1	1874	170	12971	1.66932	0.955825	0.267989	1.79611
1-carbon metabolism	8	0.290381	0.00174638	MTHFD1, TYMS, SHMT2, CTH, DHFR, FOLR1, SLC19A1, CBS	1874	14	12971	3.95518	0.995658	0.390123	3.11084
Neural Tube Defects	15	0.544465	0.00335812	SHMT1, CHKA, SHMT2, SLC19A1, ZIC1, ZIC3, ZIC2, MTHFD1, TYMS, DHFR, RFC1, UCP2, FOLR1, PDGFRA, CBS	1874	45	12971	2.30719	0.999972	0.582027	5.90054
Hematologic Neoplasms	15	0.544465	0.00335812	UNG, LIG1, POLE, LIG3, XRCC1, RFC5, RFC3, MUTYH, RFC4, RFC1, RFC2, POLD1, POLD2, PCNA, FEN1	1874	45	12971	2.30719	0.999972	0.582027	5.90054
Schizophrenia	141	5.11797	0.00382874	GRIK1, GRIK3, PTGS1, AQP4, CBX2, SELENBP1, XRCC1, MEGF10, ADORA1, ROBO1, PPP1R1B, PDE4B, CHRNA5, RAPGEF6, ROBO2, OLIG2, PTBP2, NQO1, ASPM, NQO2, PTPRG, SPARCL1, MAGOH, EFNB2, TC2N, PCM1, ASCL1, GLUL, ARRB2, VSNL1, ASB1, ABAT, FGFR2, TMX1, DRD1, ENPP1, GLUD1, PPT1, GAD2, ATN1, CNR1, TCF4, DNMT3B, RPS24, SREBF1, LPL, ST6GAL2, MLC1, PCNT, MAOB, CELSR1, CPS1, HOMER2, SREBF2, C8ORF37, HDAC4, NOTCH1, D…	1874	785	12971	1.24324	0.999993	0.600803	6.70068
Spinal Dysraphism	18	0.653358	0.00390031	SHMT1, CUBN, GGH, SLC19A1, GART, MTHFD1, COQ3, TYMS, PRMT1, CTH, DHFR, RFC1, FOLR1, TRDMT1, PDGFRA, DNMT1, AMD1, CBS	1874	60	12971	2.07647	0.999995	0.580494	6.82179
Cholesterol, LDL	92	3.33938	0.00401564	NRG3, LDLR, LMO3, HMGCR, GRIK3, TSPAN5, SOBP, JAG1, ZNF518A, ABHD17C, BBOX1, FRMD3, DGCR5, TMEM108, SLC1A3, DAB1, UBXN2B, RAPGEF6, ETAA1, CNTNAP2, ROBO2, SULT1E1, BRINP3, MTUS1, ZNF43, AADAT, RSBN1L, MRPL3, SCUBE1, SOX11, PCDH9, MMP16, TLE2, ALK, TTF2, RFC3, ARHGAP32, LARP7, ADK, FRMD4B, RASSF10, TGIF1, MAPRE2, ADAMTS3, CPSF2, MELK, SMARCA4, HLA-DRA, SMARCAD1, COBL, RALYL, TICRR, DIAPH3, APOC1, S…	1874	483	12971	1.31839	0.999996	0.566034	7.01666
Leukemia, Lymphocytic, Chronic, B-Cell	46	1.66969	0.00445949	XRCC5, E2F2, XRCC4, XRCC2, RAP1GAP, XRCC6, EZH2, PRKDC, AURKB, XRCC1, CDC45, TNFRSF1B, RAD21, NOD1, CXCR4, MDC1, BCL2, P2RY1, GSTZ1, NQO1, TOP2A, CASP2, ORC3, EXO1, EGFR, CDC6, CARD8, MSH2, GMNN, POLE, TNFRSF13C, CENPF, BIRC5, CDC25C, ALK, MCM4, MCM5, ESCO2, RAD51, RAD1, DCLRE1C, VEGFA, PDGFRA, PDGFRB, PTCH1, PARP1	1874	212	12971	1.50185	0.999999	0.580759	7.76301
Cleft Lip|Cleft Palate	77	2.79492	0.00473484	SC5D, LDLR, ARNT2, PAX6, JAG1, GLI2, XRCC1, GLI3, SDC2, MTHFD1, SPRY2, SLC25A25, NQO1, DHCR24, EGFR, NRXN2, EMX2, INHBB, SH2D3C, CTH, RFC1, PDGFRA, TGIF1, FGFR2, CHKA, FGFR4, FGFR3, SOX1, TNC, SOX5, COL2A1, EPHB3, SLC19A1, PRDM16, ASL, PIPOX, TYMS, STK32B, GAD2, CHD7, NIPBL, SET, CRB2, FOLR1, DHCR7, LEFTY2, IDH1, ETV5, SHMT1, LPL, FZD8, SHMT2, BMP2, GSTA4, FZD1, SMAD4, WHSC1, FZD2, SMAD1, GART, S…	1874	395	12971	1.34927	1	0.580551	8.22317
breast cancer|ovarian cancer	5	0.181488	0.00509384	FGFR2, BRCA2, TOX3, BRCA1, RAD51	1874	6	12971	5.76797	1	0.586426	8.81987
Breast Neoplasms|	10	0.362976	0.00614425	TYMS, XRCC4, XRCC2, LIG1, XRCC6, BRCA2, MLH1, NQO1, BRCA1, RAD51	1874	25	12971	2.76862	1	0.635587	10.5448
Brain Neoplasms|Glioma|Meningeal Neoplasms|meningioma|Neuroma, Acoustic|Neuromas, Acoustic	10	0.362976	0.00614425	XRCC4, MUTYH, XRCC2, MSH2, LIG1, PCNA, BRIP1, PARP1, XRCC1, RAD51	1874	25	12971	2.76862	1	0.635587	10.5448
Leukemia, Myeloid, Acute|Myelodysplastic Syndromes|Preleukemia	7	0.254083	0.00619826	KRAS, ASXL1, CBL, NPM1, IDH2, IDH1, TET2	1874	13	12971	3.72699	1	0.619949	10.6326
Creatinine	36	1.30672	0.00769295	FUT9, KIAA1958, E2F7, SORL1, PREX2, CCT2, ACSS3, ZNRF3, TRIB2, CDH6, KIAA1549L, SPRY2, TUBG1, FBN2, CRY1, ARGLU1, EFCAB11, FMNL2, PHACTR1, RSBN1L, PTPRD, CEP192, SETBP1, SOX11, PCDH9, ELAVL4, CPS1, FEZF1, HSDL2, DOK5, ST8SIA4, TRPS1, MYO16, MRPL48, PSAT1, MPHOSPH6	1874	161	12971	1.54768	1	0.681595	13.0318
Head and Neck Neoplasms|Neoplasm Recurrence, Local|Neoplasms, Second Primary	32	1.16152	0.00801697	XRCC5, E2F2, XPO5, E2F7, AURKA, RPA1, DROSHA, KRAS, CDKN2C, AGO1, NQO1, BMF, CASP2, DNMT3B, GEMIN4, FEN1, CDC7, RAN, RXRA, NDUFA6, BIRC5, FZD3, SMAD1, SMO, NOTCH1, SP1, FANCD2, PLK1, RRM1, VEGFA, ATP5A1, MDM4	1874	139	12971	1.59345	1	0.679735	13.5439
Leukemia, Myelomonocytic, Chronic	7	0.254083	0.00953717	KRAS, ASXL1, CBL, NPM1, IDH2, IDH1, TET2	1874	14	12971	3.46078	1	0.726544	15.9083
Stroke	99	3.59347	0.00976046	SC5D, ZAK, VAPA, SRCIN1, HMGCR, PTGS1, SHF, RFXAP, BBOX1, AGTR1, TAF5L, NUDCD1, STARD9, INTS7, PDE4B, BTBD3, PELI2, BRINP3, DTL, CA12, RMI1, TMEM132E, LHFPL3, RFC3, PLCE1, TFAP2C, KIF26A, SPATA13, KIF26B, RALYL, CAMTA1, ELN, CACNB2, DAAM1, DERL3, EPHB1, TEK, GPR156, LPL, TAF4, BMP2, NUF2, AK5, CELSR1, C18ORF54, AGER, PCDH19, SFMBT2, NPY, CADPS2, TRPS1, EBF1, MYO16, SRSF1, IMPA2, LZTS1, COL21A1, S…	1874	542	12971	1.26427	1	0.71968	16.2503
LDL cholesterol	12	0.435572	0.0103019	LDLR, HMGCR, FADS1, PSRC1, APOC1, TOMM40, PCSK9, FADS2, CELSR2, DOCK7, NCAN, PBX4	1874	36	12971	2.30719	1	0.724464	17.0745
Adenomatous Polyposis Coli	5	0.181488	0.01053	MSH6, MUTYH, NUDT1, MSH2, APC	1874	7	12971	4.94397	1	0.718338	17.4194
Colorectal Neoplasms, Hereditary Nonpolyposis	4	0.145191	0.0107263	MSH6, MUTYH, MSH2, MLH1	1874	4	12971	6.92156	1	0.711477	17.715
Lymphoma, Follicular|Lymphoma, Large B-Cell, Diffuse	12	0.435572	0.0127921	TYMS, SHMT1, XRCC4, XRCC2, MSH2, GGH, BRCA2, MLH1, SLC19A1, XRCC1, BRCA1, CBS	1874	37	12971	2.24483	1	0.760912	20.7669
Carcinoma, Non-Small-Cell Lung|Lung Neoplasms|Neoplasm of lung	7	0.254083	0.0196899	MTHFD1, EGFR, TYMS, SHMT1, DHFR, SLC19A1, CBS	1874	16	12971	3.02818	1	0.881639	30.201
Graft vs Host Disease	17	0.61706	0.0203053	UNG, LIG1, POLE, LIG3, XRCC1, RFC5, TNFRSF1B, RFC3, MUTYH, RFC4, RFC1, RFC2, POLD1, POLD2, PCNA, PARP1, FEN1	1874	65	12971	1.81025	1	0.880927	30.989
Bladder Cancer	94	3.41198	0.02311	XRCC5, XRCC4, XRCC2, LDLR, ATP1B2, HMGCR, XRCC6, PTGS1, MLH1, AURKA, XRCC1, FOS, CCNE1, MUTYH, GSTZ1, H2AFX, FANCG, NQO1, FANCA, CCNA2, NQO2, FANCC, EGFR, EFNB3, SCUBE2, LIG1, RXRA, POLE, LIG3, PIM1, TACC3, RAD51, RFC5, SMO, CTH, RFC3, RFC4, RFC1, FANCD2, RFC2, VEGFA, DRD1, FGFR4, FGFR3, ENPP1, HSD17B2, BLM, UNG, PRKDC, CHEK1, POLA2, CHEK2, POLR2D, MYBL2, SLC19A1, RPA3, RPA1, TYMS, RPA2, EZR, KRA…	1874	529	12971	1.22992	1	0.904361	34.475
Cholesterol, total	8	0.290381	0.0236486	LDLR, HMGCR, LIPG, TOMM40, FADS2, CELSR2, DOCK7, NCAN	1874	21	12971	2.63678	1	0.902457	35.1251
Adenomatous Polyposis Coli|Colorectal Neoplasms|Microsatellite Instability	4	0.145191	0.0239388	MUTYH, KRAS, SMAD4, APC	1874	5	12971	5.53725	1	0.898222	35.4729
breast cancer, male	4	0.145191	0.0239388	SHFM1, BRCA2, CHEK2, BRCA1	1874	5	12971	5.53725	1	0.898222	35.4729
Body Mass Index	86	3.1216	0.0240225	ADCY3, RAB3GAP2, STK33, SEPHS1, TMEM18, GRIK1, VAPA, ATP10B, BORA, PAX6, IQGAP2, MEGF11, ACSS3, GLI3, SDC2, ZIC3, DGCR5, SLC1A3, CDCA7, CCBE1, CNTNAP2, FAM53B, HHIP, DOCK11, POC5, CDC7, MRPL1, C15ORF59, SOX11, LDB2, MMP16, ALK, ELMO1, PRKD1, KIF1B, SERBP1, FRMD4B, STC1, FAIM2, SRI, TRA2B, FAM69C, CTNND2, SOX5, NUP93, ANLN, SLC19A1, CDKAL1, CDH6, GAD2, MEIS2, CHD1L, CRISPLD1, CCDC102B, SMOC1, PLCH…	1874	479	12971	1.2427	1	0.891998	35.5728
esophageal adenocarcinoma	65	2.35935	0.0268727	XRCC5, XRCC4, XRCC2, GRIK1, XRCC6, PTGS1, MLH1, AURKA, XRCC1, MTHFD1, CCNE1, MUTYH, NOD1, GSTZ1, COL12A1, NQO1, CASP2, FANCA, CCNA2, PRKCA, EGFR, NUDT1, LIG1, RBL1, LIG3, RB1, RAD51, VEGFA, RRM1, PDGFRA, RAD18, PDGFRB, FGFR4, HSD17B2, TNC, CHEK1, CHEK2, TYMS, KRAS, CHD1L, BCL2, DNMT3B, APC, EXO1, MSH6, SHMT1, CARD8, MSH2, ZNF24, GGH, BRCA2, PTPN13, BIRC5, CDC25C, BRCA1, CDC25A, CCNB1, NPY, RGS2, …	1874	351	12971	1.28177	1	0.911261	38.891
Chronic renal failure|Kidney Failure, Chronic	152	5.51724	0.0271434	XRCC5, XRCC4, A2M, XRCC2, PRPF4B, LTBP4, DBF4, PTGS1, XRCC6, PASK, XRCC1, FDFT1, AGTR1, MUTYH, DDX18, GSTM4, NQO1, CCNA2, RDM1, ZC3HC1, PTPRG, ROCK2, SPARCL1, PTPRN2, RXRA, NEIL3, LIG1, POLE, LIG3, TACC3, TRERF1, NCAPD2, RAD1, DCLRE1A, RFC3, F3, PSMA4, VEGFA, RAD18, PDGFRB, PRDM1, NEK4, FGFR4, BLM, TICRR, CYP51A1, NEK2, CHEK1, CHEK2, ZMYND8, KRAS, MEIS2, TEK, GCSH, RHNO1, POLQ, LPL, BMP2, EME1, S…	1874	905	12971	1.16252	1	0.907341	39.1977
QT interval	10	0.362976	0.0271751	SNN, NPHP4, PTPRG, GINS3, SLC35F1, LIG3, PDE3A, KCNH2, ASF1A, ELMO1	1874	31	12971	2.23276	1	0.901458	39.2335
obesity|Type 2 diabetes	9	0.326679	0.0397784	ADCY3, LPL, TMEM18, ENPP1, UCP2, DOK5, KCTD15, ETV5, FAIM2	1874	28	12971	2.22479	1	0.963999	51.9966
HDL cholesterol	10	0.362976	0.0398909	LPL, LDLR, FADS1, LIPG, NUP93, TOMM40, FADS2, MVK, CTCF, MMAB	1874	33	12971	2.09744	1	0.961161	52.0982
Heart Defects, Congenital|Spinal Dysraphism	6	0.217786	0.0403723	MTHFD1, TYMS, DHFR, RFC1, FOLR1, CBS	1874	14	12971	2.96638	1	0.959487	52.5305
RENAL	228	8.27586	0.0408103	XRCC5, XRCC4, A2M, XRCC2, LTBP4, PTGS1, XRCC6, XRCC1, SHF, ZNRF3, AGTR1, CDH20, DDX18, CDCA2, CCNA2, PLD2, ZC3HC1, GATM, PTPRG, ROCK2, RXRA, LIG1, EFNB2, POLE, LIG3, NCAPD2, RAD1, ZNF236, RFC3, DCLRE1A, F3, VEGFA, PDGFRB, STC1, PRDM1, NEK4, ENPP1, TICRR, CYP51A1, NEK2, ELN, CHEK1, CHEK2, NPHP4, KRAS, GCSH, POLQ, BMP2, TRPC6, PCNT, SMAD5, EME1, DDX1, PTPN13, ALMS1, CDC20, NDC80, AGER, NOTCH1, NPY,…	1874	1417	12971	1.1137	0.527631	0.221198	26.4447
Waist-Hip Ratio	36	1.30672	0.0413044	SMARCAD1, MTSS1, DPH6, PKMYT1, ANLN, GNG11, DPY19L2, FAM13A, PAQR4, ZNRF3, FRMD3, SLC1A3, TMEM108, CRISPLD1, BCHE, INTS4, PWWP2A, CNTNAP2, RAMP1, NRG2, ZNF43, DNM3, VAV3, OPA1, HMBOX1, ZNF521, SMC2, SEMA6D, TAF15, STXBP6, ZBED5, DOK5, FREM2, VEGFA, PSAT1, SMARCA4	1874	181	12971	1.37666	1	0.959307	53.3573
Respiratory Function Tests	47	1.70599	0.0419124	LZTS1, FUT9, NRG3, ATP10B, PTCHD1, TSPAN5, DCK, CTNND2, SOBP, GSTCD, HNRNPLL, LPAR1, FAM13A, SPRY2, PBRM1, HS6ST1, BRINP3, ZW10, GEMIN5, EGFR, C15ORF59, PTPRD, OPA1, NUF2, PKN2, DDX1, STIM2, AGER, LRRC49, PCDH19, MOXD1, DOCK4, THSD7A, EFHC1, C3ORF58, IGSF1, PSMA4, TRPS1, ZWINT, YWHAQ, ASB1, MYO16, CFDP1, PTCH1, MIS18BP1, ALG10, SPATA13	1874	248	12971	1.31175	1	0.9581	53.8893
breast cancer estrogen progesterone	4	0.145191	0.0427838	MTHFD1, TYMS, DNMT3B, CBS	1874	6	12971	4.61437	1	0.957767	54.6417
pancreas adenocarcinomas	4	0.145191	0.0427838	SMAD4, BRCA2, CHEK2, BRCA1	1874	6	12971	4.61437	1	0.957767	54.6417
Astigmatism	4	0.145191	0.0427838	PLCL1, SUCLG2, PDGFRA, KCNE3	1874	6	12971	4.61437	1	0.957767	54.6417
Blood Pressure Determination	25	0.907441	0.0451802	PHLPP1, RALYL, PLXNA4, LIN52, VAPA, GPBP1, MTX3, SCUBE1, SORL1, SDK1, SORCS1, LDB2, IGF2BP2, TMPRSS5, APCDD1, SEMA5A, DOK5, IRF2BPL, ZWINT, PLCH1, CCBE1, CDCA2, FBXO5, STK39, THBS4	1874	117	12971	1.47897	1	0.96199	56.6515
Narcolepsy	41	1.4882	0.0494283	CTNNAL1, PHLPP1, DRD1, LDHA, GABBR1, KNTC1, CACNB2, SORCS1, ASB13, PTTG1, TUBB, TNFRSF1B, WISP1, PPP2CA, GAB1, CHRNA5, PCSK9, LUC7L3, FH, GPR156, BMP2, TRPC3, SUCLG2, POLE, CHST2, BRCA2, CDKN3, BRCA1, RAD1, PRKD1, PLCE1, RIF1, CAMK4, EPS8, TRPS1, VEGFA, ABAT, MVK, MDM4, BMP7, MYH10	1874	214	12971	1.32609	1	0.969971	60.009
Marijuana Abuse|Psychoses, Substance-Induced	12	0.435572	0.0515251	DRD1, GRM3, NPY, RGS2, GPM6A, FKBP5, ROBO1, PPP1R1B, CNR1, CHST2, NQO1, DNMT3B	1874	45	12971	1.84575	1	0.972091	61.5743
DEVELOPMENTAL	239	8.67514	0.0529903	ADCY3, MEF2C, RAD51B, SC5D, TUBB2A, PTGS1, CCT2, XRCC1, MEGF10, AGTR1, SIN3A, NUP37, PTBP2, NUP35, MAGI1, ZNF507, EMX2, TMEM132B, ESCO2, DCAF7, RFC1, RFC2, VEGFA, PDGFRA, TGIF1, CDCA7L, ADAMTS3, KIF26B, HLA-DRA, CHKA, CDK5R1, ZNF76, MME, PRRC2A, ASL, EPHB3, KIAA1549L, ARX, GAD2, KRAS, IDH1, RPS20, YEATS4, BMP2, TRPC6, MGAT4C, DDX1, SMAD4, ALMS1, SMAD1, GAS7, GART, DLX2, NOTCH1, DLX1, ZFHX4, DHFR,…	1874	1502	12971	1.10137	0.624699	0.217301	33.0573
breast cancer; ovarian cancer	6	0.217786	0.0535671	XRCC2, BRCA2, CHEK2, FANCA, BRCA1, RAD51	1874	15	12971	2.76862	1	0.973888	63.0428
Colorectal Neoplasms|Colorectal Neoplasms, Hereditary Nonpolyposis	3	0.108893	0.0565112	MSH6, MSH2, MLH1	1874	3	12971	6.92156	1	0.97698	65.0671
colorectal cancer, hereditary nonpolyposis	3	0.108893	0.0565112	MSH6, MSH2, MLH1	1874	3	12971	6.92156	1	0.97698	65.0671
Breast Neoplasms|Mammary Neoplasms|Neoplasms, Multiple Primary|ovarian neoplasm|Ovarian Neoplasms	3	0.108893	0.0565112	BRCA2, CHEK2, BRCA1	1874	3	12971	6.92156	1	0.97698	65.0671
Colorectal Neoplasms, Hereditary Nonpolyposis|Pancreatic Neoplasms	3	0.108893	0.0565112	MSH6, MSH2, MLH1	1874	3	12971	6.92156	1	0.97698	65.0671
Cornelia De Lange Syndrome|De Lange Syndrome	3	0.108893	0.0565112	NIPBL, SMC1A, SMC3	1874	3	12971	6.92156	1	0.97698	65.0671
colorectal cancer; endometrial cancer	3	0.108893	0.0565112	MSH6, MSH2, MLH1	1874	3	12971	6.92156	1	0.97698	65.0671
Breast Neoplasms|Carcinoma|Mammary Neoplasms|ovarian neoplasm|Ovarian Neoplasms	3	0.108893	0.0565112	BRCA2, BRCA1, APC	1874	3	12971	6.92156	1	0.97698	65.0671
Leukemia, Myeloid, Acute|Leukemia, Myelomonocytic, Chronic|Myeloproliferative Disorders	3	0.108893	0.0565112	TET3, TET2, TET1	1874	3	12971	6.92156	1	0.97698	65.0671
Colorectal Neoplasms, Hereditary Nonpolyposis|Endometrial Neoplasms	3	0.108893	0.0565112	MSH6, MSH2, MLH1	1874	3	12971	6.92156	1	0.97698	65.0671
Adenocarcinoma|Colonic Neoplasms|Colorectal Neoplasms, Hereditary Nonpolyposis|Microsatellite Instability	3	0.108893	0.0565112	MSH6, MSH2, MLH1	1874	3	12971	6.92156	1	0.97698	65.0671
Anticipation, Genetic|Colorectal Neoplasms, Hereditary Nonpolyposis	3	0.108893	0.0565112	MSH6, MSH2, MLH1	1874	3	12971	6.92156	1	0.97698	65.0671
pancreatic neoplasm|Pancreatic Neoplasms	7	0.254083	0.057477	EGFR, KRAS, BRCA2, BIRC5, CHEK2, DPP6, BRCA1	1874	20	12971	2.42255	1	0.976704	65.708
Azoospermia	9	0.326679	0.0577454	BCL2, PSMC3IP, VPS52, SOX5, PATZ1, XRCC1, RBMX, CDK2, HLA-DRA	1874	30	12971	2.07647	1	0.975326	65.8841
Brain Neoplasms|Glioblastoma	8	0.290381	0.0584347	EXO1, EGFR, EME1, PDGFRA, IDH1, AURKA, AURKB, BRCA1	1874	25	12971	2.2149	1	0.974628	66.3326
head and neck cancer	20	0.725953	0.0594028	RECQL4, EGFR, XRCC5, SHMT1, FGFR4, MKI67, XRCC6, PRKDC, BRCA2, XRCC1, GLI2, RAD51, TYMS, MUTYH, KRAS, GSTM4, RNF2, VEGFA, DNMT3B, NHEJ1	1874	91	12971	1.52122	1	0.974396	66.953
Aorta	14	0.508167	0.0596041	RALYL, NRG3, MAOB, PCDH9, EPHB3, TOX3, THSD7A, ZNF326, TRPS1, NAB1, SLC35F1, PLCH1, QKI, MAGOHB	1874	57	12971	1.70003	1	0.972905	67.0806
Leukemia, Myeloid, Acute|Precursor Cell Lymphoblastic Leukemia-Lymphoma	5	0.181488	0.0616293	TYMS, SHMT1, BRD7, TET2, NQO1	1874	11	12971	3.14616	1	0.974417	68.3391
height	43	1.5608	0.0652011	ADCY3, SPIN1, LCORL, ZNF76, ATP5G2, CCT2, PTMA, ZNF678, DCAF12, DDX46, SIN3A, NCAPG, COL27A1, ACAN, SLCO1C1, NUP37, RPS20, HHIP, SV2A, QSOX2, TSEN15, MT1F, DNM3, YEATS4, BMP2, PTPN9, NUP153, PDE3A, ATAD5, RBBP8, DOT1L, UBE2N, ZFHX4, DCAF7, PARPBP, PDGFRA, ANKFN1, CPSF6, CENPW, CDCA7L, PTCH1, NHEJ1, CPSF2	1874	231	12971	1.28843	1	0.977962	70.4486
female infertility	4	0.145191	0.0669741	AMH, CTH, FOLR1, SLC19A1	1874	7	12971	3.95518	1	0.97877	71.4457
Central Nervous System Neoplasms|Central Nervous System Tumors|Lymphoma	4	0.145191	0.0669741	TYMS, DHFR, RFC1, CBS	1874	7	12971	3.95518	1	0.97877	71.4457
Colorectal Neoplasms|	4	0.145191	0.0669741	CDC45, TDP1, PARP1, XRCC1	1874	7	12971	3.95518	1	0.97877	71.4457
Anophthalmos|Microphthalmos	4	0.145191	0.0669741	LHX2, OTX2, SOX2, STRA6	1874	7	12971	3.95518	1	0.97877	71.4457
CANCER	490	17.7858	0.0671106	MEF2C, XRCC5, XRCC4, SCAF4, XRCC2, LTBP4, XRCC6, PGD, PTGS1, VPS52, SELENBP1, XRCC1, ANKLE1, AGTR1, CTTNBP2, PPP1R1B, BTBD3, DHX33, LSM2, CCNA1, CCNA2, EFCAB11, C15ORF59, ROCK2, LIG1, RXRA, LIFR, LIG3, SKP2, PTPRS, ESPL1, TOX3, BCL2L12, NCAPD2, RAD1, SERPINF1, RCC2, SPAG5, ZWINT, GGCT, RHPN2, ZNF76, HMGCS1, CNTRL, MYBL2, FAM162B, DNMT3B, FH, LAPTM4B, RECQL4, LOC389332, DHX9, ODC1, MKI67, PAIP2, P…	1874	3197	12971	1.06086	0.71362	0.221267	40.0746
Adiponectin	12	0.435572	0.0676702	TOX, RFC4, NRG3, VEGFA, KNTC1, PDE3B, CNTNAP2, PBRM1, MPHOSPH6, NMU, ATP6V0A2, DUT	1874	47	12971	1.76721	1	0.978193	71.8285
Adenocarcinoma|Lung Neoplasms|Neoplasm of lung	6	0.217786	0.0689658	EGFR, KRAS, CHRNA5, XRCC1, ALK, EML4	1874	16	12971	2.59558	1	0.97838	72.5279
quantitative traits	8	0.290381	0.0703923	CUBN, UBXN2A, HMGCR, APOC1, SDK1, TOMM40, CACNB2, TRIM24	1874	26	12971	2.12971	1	0.978721	73.2791
Body Height	96	3.48457	0.0734336	MEF2C, LMO3, TUBB2A, TACR1, ACSS3, MEGF10, ZNF678, SLC1A2, SLC1A3, CXCR4, KLHL25, QKI, SRRM1, RHOB, SLCO1C1, NUP37, PTBP2, HHIP, SV2A, ITPK1, NUP35, TSEN15, EFR3B, EGFR, CCDC88A, MAGI1, ZNF507, TMEM132B, PAPD7, STIM2, PCDH9, RMI2, CDC5L, ALK, LDLRAD3, FAM196B, MYCN, RFC2, PDGFRA, ANKFN1, CDCA7L, ADAMTS3, ZNF438, NHEJ1, KIF26B, NPY2R, C21ORF62, IRX1, SLC35A5, MME, KIAA1549L, QSER1, RGMA, CHD7, NIP…	1874	571	12971	1.16369	1	0.980858	74.8163
Triglycerides	75	2.72232	0.0775842	LZTS1, SOBP, IQGAP2, DAB1, ASH2L, NARS2, URB2, QKI, NUP37, MASTL, BRINP3, GNG4, ITPK1, ARL5B, MAGI1, EMX2, CHST2, PCDH9, FOXN2, MMP16, RB1, TOX3, CHRAC1, RFC3, BAZ1B, NAB1, SRGAP3, NCAN, ADAMTS3, USP24, IGFBPL1, ADCYAP1R1, KMT2C, SOX2, SOX5, APOC1, LRIG1, FAM117B, CHD7, PLEKHG1, BUD13, GPM6A, CCDC102B, COL27A1, TEK, PTN, LPL, BMP2, PTPRD, PCIF1, FADS1, PCNT, HMBOX1, NUF2, TOMM40, FADS2, DOCK7, CE…	1874	437	12971	1.18791	1	0.983756	76.7797
Electrocardiography	30	1.08893	0.0778162	COBL, SCN1A, PCDH20, ADCYAP1R1, ARNT2, TRIB2, CORO2B, SLC1A2, STK32B, CXCR4, QKI, DDX10, BRINP3, TOP2B, RPS24, APOO, PTPRD, FADS1, LIG3, TET2, ARHGEF10, DOCK4, SRSF3, THSD7A, TOX, MAD2L1, ZBED5, KIAA1549, KCNH2, USP24	1874	154	12971	1.34836	1	0.982858	76.8851
dementia	15	0.544465	0.0778665	SREBF1, LPL, LDLR, HMGCR, PSRC1, CELSR2, ACAT2, PARK7, SREBF2, TYMS, FOLR1, BCHE, LIPG, PCSK9, LRP8	1874	65	12971	1.59728	1	0.981764	76.9079
longevity	73	2.64973	0.0801757	TTI1, TAF1C, A2M, HP1BP3, LTBP4, IQGAP3, MLH1, IQGAP2, CAD, GTSE1, ATCAY, MCM8, FANCE, ATP5O, TOP2B, DHTKD1, TOP2A, FANCA, ORC1, CCNA2, ORC3, CDC6, VWA5A, SUCLG2, GEN1, STK24, MCM4, NCAPD2, RFC5, CAMK4, VEGFA, PDGFRA, NEK4, EMP1, BLM, FOXM1, UNG, APOC1, ST8SIA3, POLA2, CHD7, TRDMT1, HMGXB4, AGT, COL6A3, ENO3, FBXO5, ZWILCH, ASF1A, MAGEF1, APC, RNF144A, MSH6, LPL, CARD8, ST6GAL2, MKI67, LGALS3, TP…	1874	425	12971	1.18888	1	0.982815	77.9313
lipid profiles	7	0.254083	0.0862078	LPL, LDLR, HMGCR, LIPG, PCSK9, MVK, NCAN	1874	22	12971	2.20231	1	0.98665	80.4065
Lipid Metabolism Disorders	6	0.217786	0.0865369	LPL, ACADM, PSRC1, CELSR2, MTTP, PBX4	1874	17	12971	2.4429	1	0.985987	80.5337
Cancer	10	0.362976	0.0875186	XRCC5, TYMS, NUDT1, BLM, BRCA2, CHEK2, XRCC1, NQO1, BRCA1, FANCC	1874	38	12971	1.82146	1	0.985793	80.9085
Glomerular Filtration Rate	16	0.580762	0.0881874	ARGLU1, FMNL2, PTPRD, FUT9, ZMYM4, SOX11, PCNT, SETBP1, DLGAP5, SORL1, PKN2, TRIB2, ZNRF3, SPRY2, TRPS1, ST8SIA4	1874	72	12971	1.53812	1	0.985375	81.1599
Brain imaging in schizophrenia (interaction)	4	0.145191	0.0959555	SLC12A2, ROBO1, ROBO2, POU3F2	1874	8	12971	3.46078	1	0.989429	83.8601
breast cancer ovarian cancer	4	0.145191	0.0959555	BRCA2, BRIP1, TOPBP1, BRCA1	1874	8	12971	3.46078	1	0.989429	83.8601
ovarian cancer	28	1.01633	0.0960291	XRCC2, ECHDC1, MLH1, AURKA, CHEK2, XRCC1, CCNE1, KRAS, CDKN2C, SHMT1, MSH6, KAT2B, MSH2, BRIP1, BRCA2, BIRC5, TOPBP1, RB1, BRCA1, CDK2, RAD51, RBBP8, RGCC, VEGFA, PCNA, RUVBL1, KPNA2, BARD1	1874	145	12971	1.33658	1	0.98876	83.8838
